# Supplementary material for: Shared molecular signatures between coronavirus infection and neurodegenerative diseases provide targets for broad-spectrum drug development
Source: Sci Rep. 2023 Apr 4;13:5457. doi: 10.1038/s41598-023-29778-4 (PMC10071237; doi:10.1038/s41598-023-29778-4)
Supplement: Supplementary file 1 — Supplementary Information 1. [file 41598_2023_29778_MOESM1_ESM.xls]

## Sheet: genes
Table S1. Genes involved in coronavirus infection and neurodegenerative diseases
Gene symbol	Involved in virus infection or disease					Source
	SARS-CoV-2	SARS-CoV	MERS-CoV	AD	PD	H2V	HGMD	DisGeNet
A1BG	-	Y	Y	-	-	Y	-	-
A1BG-AS1	-	Y	Y	-	-	Y	-	-
A1CF	-	-	-	-	-	-	-	Y
A2M	Y	-	Y	Y	-	Y	Y	Y
A4GALT	-	-	Y	-	-	Y	-	-
AAAS	-	-	Y	-	-	Y	-	-
AACSP1	-	-	Y	-	-	Y	-	-
AADAC	-	-	Y	-	-	Y	-	-
AADAT	-	-	Y	-	-	Y	-	-
AAGAB	-	-	Y	-	-	Y	-	-
AAK1	Y	Y	Y	-	-	Y	-	Y
AAMP	-	-	Y	-	-	Y	-	-
AAR2	Y	-	Y	-	-	Y	-	-
AARS1	Y	-	-	-	-	Y	-	-
AARS2	Y	-	Y	-	-	Y	-	-
AASS	Y	-	Y	-	-	Y	-	-
AATF	Y	Y	Y	-	-	Y	-	Y
AATK	Y	-	-	-	-	Y	-	-
AAVS1	-	-	-	-	-	-	-	Y
ABCA1	-	Y	Y	Y	-	Y	Y	Y
ABCA12	-	-	Y	-	-	Y	-	-
ABCA13	-	-	Y	-	-	Y	-	-
ABCA2	-	-	-	Y	-	-	-	Y
ABCA3	Y	-	Y	-	-	Y	-	-
ABCA4	-	-	Y	-	-	Y	-	Y
ABCA5	Y	-	Y	-	-	Y	-	Y
ABCA7	-	-	-	Y	Y	-	Y	Y
ABCA8	-	-	Y	Y	-	Y	-	Y
ABCA9	-	-	Y	-	-	Y	-	-
ABCB1	Y	-	Y	Y	Y	Y	Y	Y
ABCB10	Y	-	Y	-	-	Y	-	-
ABCB11	-	-	-	Y	-	-	-	Y
ABCB5	-	-	Y	-	-	Y	-	-
ABCB6	-	-	-	Y	-	-	-	Y
ABCB7	-	Y	Y	-	-	Y	-	-
ABCB8	Y	-	Y	-	-	Y	-	-
ABCB9	-	-	Y	-	-	Y	-	-
ABCC1	Y	Y	Y	-	-	Y	-	Y
ABCC10	Y	-	-	-	-	Y	-	-
ABCC2	Y	Y	Y	-	-	Y	-	Y
ABCC3	Y	Y	Y	-	-	Y	-	-
ABCC4	-	-	Y	-	-	Y	-	Y
ABCC5	-	-	Y	-	-	Y	-	-
ABCC6	-	-	Y	-	-	Y	-	-
ABCC8	-	-	-	-	-	-	-	Y
ABCC9	-	-	Y	-	-	Y	-	Y
ABCD1	-	-	Y	-	-	Y	-	Y
ABCE1	-	-	Y	-	-	Y	-	-
ABCF1	Y	-	Y	-	-	Y	-	-
ABCF2	-	-	Y	-	-	Y	-	-
ABCG1	-	-	-	Y	-	-	-	Y
ABCG2	-	-	Y	Y	-	Y	-	Y
ABCG4	-	-	-	-	-	-	-	Y
ABHD10	Y	Y	Y	-	-	Y	-	-
ABHD11	-	-	Y	-	-	Y	-	-
ABHD12	-	-	Y	-	-	Y	-	-
ABHD12B	-	Y	-	-	-	Y	-	-
ABHD14A	-	-	Y	-	-	Y	-	-
ABHD14B	Y	-	Y	-	-	Y	-	-
ABHD16A	Y	-	Y	-	-	Y	-	-
ABHD17A	Y	-	-	-	-	Y	-	-
ABHD17AP4	-	-	Y	-	-	Y	-	-
ABHD2	-	-	Y	-	-	Y	-	-
ABHD4	-	-	Y	-	-	Y	-	-
ABHD5	Y	Y	-	-	-	Y	-	-
ABHD8	-	-	Y	-	-	Y	-	-
ABI1	Y	-	Y	-	-	Y	-	-
ABI2	Y	-	-	-	-	Y	-	-
ABI3	-	-	-	Y	-	-	-	Y
ABI3BP	-	Y	-	-	-	Y	-	-
ABITRAM	-	-	Y	-	-	Y	-	-
ABL1	Y	-	-	-	Y	Y	-	Y
ABL2	Y	-	Y	-	-	Y	-	-
ABLIM1	Y	Y	Y	-	-	Y	-	-
ABLIM2	-	-	-	-	-	-	-	Y
ABLIM3	Y	-	Y	-	-	Y	-	-
ABO	-	-	Y	-	-	Y	-	Y
ABR	Y	-	Y	-	-	Y	-	-
ABTB1	-	-	Y	-	-	Y	-	-
ABTB2	-	-	Y	-	-	Y	-	-
ACAA1	-	-	Y	-	-	Y	-	-
ACAA2	Y	-	-	-	-	Y	-	-
ACACA	Y	-	Y	-	-	Y	-	Y
ACAD10	-	Y	-	-	-	Y	-	-
ACAD11	-	-	Y	-	-	Y	-	-
ACAD8	-	-	-	-	-	-	-	Y
ACAD9	Y	Y	-	-	-	Y	-	Y
ACADL	-	Y	Y	-	-	Y	-	-
ACADM	Y	-	Y	-	-	Y	-	-
ACADS	Y	Y	Y	-	-	Y	-	-
ACADSB	Y	-	Y	-	-	Y	-	-
ACADVL	-	-	-	-	-	-	-	Y
ACAN	-	-	-	Y	-	-	Y	-
ACAP1	-	-	Y	-	-	Y	-	Y
ACAP3	-	-	Y	-	-	Y	-	-
ACAT1	Y	Y	Y	Y	-	Y	-	Y
ACAT2	-	-	Y	-	-	Y	-	-
ACBD3	-	-	Y	-	-	Y	-	-
ACBD5	Y	Y	Y	-	-	Y	-	-
ACBD7	-	-	Y	-	-	Y	-	-
ACCS	-	-	-	-	-	-	-	Y
ACE	-	-	Y	Y	Y	Y	-	Y
ACE2	Y	-	Y	-	-	Y	-	Y
ACE3P	-	-	-	-	-	-	-	Y
ACER1	-	-	Y	-	-	Y	-	-
ACHE	-	-	Y	Y	Y	Y	-	Y
ACIN1	Y	Y	Y	-	-	Y	-	-
ACKR1	-	-	-	-	-	-	-	Y
ACKR2	-	-	Y	Y	-	Y	-	Y
ACKR3	-	-	-	-	-	-	-	Y
ACLY	Y	-	Y	-	-	Y	-	-
ACMSD	-	-	-	-	Y	-	Y	Y
ACO1	Y	Y	Y	-	-	Y	-	Y
ACO2	-	Y	-	-	-	Y	-	Y
ACOT1	-	-	Y	-	-	Y	-	-
ACOT11	-	-	Y	-	-	Y	-	-
ACOT13	-	-	Y	-	-	Y	-	-
ACOT7	Y	-	Y	Y	-	Y	-	Y
ACOT8	-	-	Y	-	-	Y	-	Y
ACOT9	-	-	Y	-	-	Y	-	-
ACOX1	-	Y	Y	-	-	Y	-	-
ACP1	-	-	Y	-	-	Y	-	-
ACP2	Y	-	-	-	-	Y	-	-
ACP3	Y	-	-	-	-	Y	-	Y
ACP4	-	-	Y	-	-	Y	-	-
ACP5	-	-	Y	-	-	Y	-	-
ACP6	-	-	Y	-	-	Y	-	-
ACRBP	-	-	Y	-	-	Y	-	-
ACSBG1	-	Y	-	-	-	Y	-	Y
ACSBG2	-	-	Y	-	-	Y	-	-
ACSF2	Y	Y	Y	-	-	Y	-	-
ACSL1	Y	-	-	-	-	Y	-	-
ACSL3	Y	Y	Y	-	-	Y	-	-
ACSL4	-	-	Y	-	-	Y	-	-
ACSL6	-	-	Y	Y	-	Y	-	Y
ACSM2A	Y	-	-	-	-	Y	-	-
ACSM2B	Y	-	Y	-	-	Y	-	-
ACSM3	Y	-	-	-	-	Y	-	-
ACSM5	-	-	Y	-	-	Y	-	-
ACSS2	Y	-	Y	-	-	Y	-	Y
ACTA2	-	-	Y	-	-	Y	-	-
ACTB	Y	-	Y	Y	Y	Y	-	Y
ACTBL2	-	-	-	Y	-	-	-	Y
ACTBP14	-	-	Y	-	-	Y	-	-
ACTBP7	-	-	Y	-	-	Y	-	-
ACTG1	Y	-	Y	Y	-	Y	-	Y
ACTG1P3	-	-	Y	-	-	Y	-	-
ACTG2	-	-	-	Y	-	-	-	Y
ACTN3	Y	Y	-	-	-	Y	-	-
ACTR10	-	-	Y	-	-	Y	-	-
ACTR1A	-	-	Y	-	-	Y	-	-
ACTR2	-	-	-	-	-	-	-	Y
ACTR3B	-	-	Y	-	-	Y	-	-
ACVR1	Y	Y	Y	-	-	Y	-	-
ACVR1B	Y	Y	-	-	-	Y	-	-
ACVR1C	-	-	Y	-	-	Y	-	-
ACVR2A	Y	-	Y	-	-	Y	-	-
ACVRL1	-	-	-	-	-	-	-	Y
ACY1	Y	-	Y	-	-	Y	-	-
AD10	-	-	-	-	-	-	-	Y
AD11	-	-	-	-	-	-	-	Y
AD14	-	-	-	-	-	-	-	Y
AD5	-	-	-	-	-	-	-	Y
AD6	-	-	-	-	-	-	-	Y
ADA	-	-	-	-	-	-	-	Y
ADAL	-	-	Y	-	-	Y	-	-
ADAM10	-	Y	-	Y	-	Y	Y	Y
ADAM12	-	-	Y	-	-	Y	-	Y
ADAM15	-	Y	Y	-	-	Y	-	-
ADAM17	Y	-	Y	Y	-	Y	-	Y
ADAM18	-	-	Y	-	-	Y	-	-
ADAM19	-	Y	-	-	-	Y	-	Y
ADAM20P1	-	-	Y	-	-	Y	-	-
ADAM22	Y	-	-	-	-	Y	-	-
ADAM23	-	-	Y	-	-	Y	-	-
ADAM28	-	Y	-	-	-	Y	-	-
ADAM30	-	-	-	-	-	-	-	Y
ADAM32	-	-	Y	-	-	Y	-	-
ADAM5	-	-	Y	-	-	Y	-	-
ADAM8	-	Y	-	-	-	Y	-	-
ADAM9	Y	Y	Y	Y	-	Y	Y	Y
ADAMTS1	Y	-	Y	Y	-	Y	-	Y
ADAMTS10	-	-	-	-	-	-	-	Y
ADAMTS13	-	-	Y	-	-	Y	-	Y
ADAMTS14	-	-	Y	-	-	Y	-	-
ADAMTS2	-	Y	-	-	-	Y	-	Y
ADAMTS20	-	-	Y	-	-	Y	-	-
ADAMTS3	-	Y	-	-	-	Y	-	Y
ADAMTS4	-	-	-	Y	-	-	-	Y
ADAMTS6	-	-	Y	-	-	Y	-	-
ADAMTS9	-	Y	-	-	-	Y	-	-
ADAMTSL1	-	-	-	-	Y	-	-	Y
ADAMTSL2	-	-	Y	-	-	Y	-	-
ADAMTSL3	-	-	Y	-	-	Y	-	-
ADAMTSL5	-	-	Y	-	-	Y	-	-
ADAP1	-	-	-	-	-	-	-	Y
ADAP2	-	-	Y	-	-	Y	-	-
ADAR	Y	-	Y	-	-	Y	-	-
ADARB1	-	Y	Y	-	-	Y	-	Y
ADARB2	-	-	-	-	Y	-	-	Y
ADAT1	-	-	Y	-	-	Y	-	-
ADAT3	-	-	Y	-	-	Y	-	-
ADCK2	-	-	Y	-	-	Y	-	-
ADCK5	-	-	Y	-	-	Y	-	-
ADCY10	-	-	-	-	-	-	-	Y
ADCY2	-	-	Y	-	-	Y	-	Y
ADCY4	-	Y	-	-	-	Y	-	-
ADCY5	Y	-	Y	-	Y	Y	-	Y
ADCY6	Y	-	Y	-	-	Y	-	-
ADCY7	-	-	Y	-	-	Y	-	-
ADCY9	Y	Y	-	-	-	Y	-	-
ADCYAP1	-	-	-	-	-	-	-	Y
ADCYAP1R1	-	Y	-	-	-	Y	-	Y
ADD1	Y	-	-	-	-	Y	-	-
ADD3	Y	-	Y	-	-	Y	-	Y
ADGRA3	Y	-	Y	-	-	Y	-	-
ADGRB1	-	-	-	-	-	-	-	Y
ADGRD1	Y	-	-	-	-	Y	-	-
ADGRE5	Y	Y	-	-	-	Y	-	-
ADGRF2	-	-	Y	Y	-	Y	-	Y
ADGRF3	-	-	Y	-	-	Y	-	-
ADGRF4	-	-	Y	-	-	Y	-	-
ADGRG1	Y	-	-	-	-	Y	-	-
ADGRG2	Y	-	-	-	-	Y	-	-
ADGRG3	-	-	Y	-	-	Y	-	-
ADGRG6	Y	-	-	-	-	Y	-	-
ADGRL2	-	-	Y	-	-	Y	-	-
ADGRV1	-	-	Y	-	-	Y	-	-
ADH1B	-	-	-	-	-	-	-	Y
ADH1C	-	-	-	-	Y	-	Y	Y
ADH4	-	-	-	-	-	-	-	Y
ADH5	-	-	Y	-	-	Y	-	-
ADH6	-	Y	-	-	-	Y	-	Y
ADH7	-	-	-	-	Y	-	-	Y
ADHFE1	-	-	Y	-	-	Y	-	-
ADI1	-	-	-	-	-	-	-	Y
ADIPOQ	-	-	-	Y	-	-	-	Y
ADIPOR1	Y	-	Y	-	-	Y	-	Y
ADIRF	-	-	Y	-	-	Y	-	-
ADM	-	-	Y	-	-	Y	-	Y
ADM2	Y	-	-	-	-	Y	-	-
ADNP	-	-	Y	Y	-	Y	-	Y
ADNP2	Y	-	Y	-	-	Y	-	-
ADO	-	-	Y	-	-	Y	-	-
ADORA1	-	-	-	-	-	-	-	Y
ADORA2A	-	-	-	-	Y	-	-	Y
ADORA2B	-	-	Y	-	-	Y	-	-
ADPGK	Y	-	-	-	-	Y	-	-
ADPRH	-	-	Y	-	-	Y	-	-
ADPRHL1	-	-	Y	-	-	Y	-	-
ADPRM	-	-	Y	-	-	Y	-	-
ADRA1A	-	-	-	-	-	-	-	Y
ADRA1B	-	-	Y	-	-	Y	-	-
ADRA2A	-	-	-	-	-	-	-	Y
ADRA2B	-	-	-	-	-	-	-	Y
ADRA2C	-	Y	Y	-	-	Y	-	-
ADRB1	-	-	-	-	-	-	-	Y
ADRB2	-	-	-	-	Y	-	-	Y
ADRB3	-	Y	Y	-	-	Y	-	-
ADRM1	Y	-	-	-	-	Y	-	Y
ADSL	-	-	Y	-	-	Y	-	-
ADTRP	-	-	Y	-	-	Y	-	-
AEBP1	-	-	Y	-	-	Y	-	Y
AEBP2	Y	-	Y	-	-	Y	-	-
AEN	-	-	Y	-	-	Y	-	-
AFAP1	-	-	Y	-	-	Y	-	-
AFDN	Y	-	Y	-	-	Y	-	Y
AFF1	-	-	Y	Y	-	Y	-	Y
AFF2	-	-	-	-	-	-	-	Y
AFF4	-	-	Y	-	-	Y	-	-
AFG1L	-	-	Y	-	-	Y	-	-
AFG3L1P	-	-	Y	-	-	Y	-	-
AFG3L2	-	-	Y	-	-	Y	-	-
AFP	Y	-	-	-	-	Y	-	-
AFTPH	Y	-	Y	-	-	Y	-	-
AGA	Y	-	-	-	-	Y	-	-
AGAP1	Y	-	Y	-	Y	Y	-	Y
AGAP2	Y	-	Y	-	-	Y	-	Y
AGAP3	-	-	Y	-	-	Y	-	-
AGAP4	-	-	Y	-	-	Y	-	-
AGAP5	-	-	Y	-	-	Y	-	-
AGAP6	-	-	Y	-	-	Y	-	-
AGAP9	-	-	Y	-	-	Y	-	-
AGBL1	-	-	-	Y	-	-	-	Y
AGBL2	-	Y	Y	-	-	Y	-	-
AGBL4	-	Y	Y	-	-	Y	-	-
AGER	-	Y	Y	Y	Y	Y	-	Y
AGFG1	Y	-	Y	-	-	Y	-	Y
AGFG2	-	-	-	Y	-	-	-	Y
AGGF1	-	-	Y	-	-	Y	-	-
AGK	-	-	Y	-	-	Y	-	-
AGL	-	-	Y	-	-	Y	-	-
AGMAT	Y	Y	-	-	-	Y	-	-
AGO1	-	-	-	-	-	-	-	Y
AGO2	-	-	Y	-	-	Y	-	Y
AGO3	-	Y	Y	-	-	Y	-	-
AGO4	-	Y	-	-	-	Y	-	-
AGPAT2	-	-	Y	-	-	Y	-	-
AGPAT3	Y	-	-	-	-	Y	-	-
AGPAT4	-	Y	Y	-	-	Y	-	-
AGPAT5	-	Y	Y	-	-	Y	-	-
AGPS	Y	-	Y	Y	-	Y	-	Y
AGR2	-	-	Y	-	-	Y	-	-
AGR3	-	Y	-	-	-	Y	-	-
AGRN	Y	-	-	-	-	Y	-	Y
AGT	-	-	-	Y	-	-	-	Y
AGTPBP1	Y	-	Y	-	-	Y	-	-
AGTR1	Y	-	-	Y	-	Y	-	Y
AGTR2	-	-	-	-	-	-	-	Y
AGTRAP	Y	-	Y	-	-	Y	-	-
AGXT	Y	-	Y	-	-	Y	-	-
AGXT2	-	Y	-	-	-	Y	-	-
AHCTF1	Y	-	Y	-	-	Y	-	-
AHCY	Y	-	Y	-	-	Y	-	-
AHCYL1	Y	-	-	Y	-	Y	-	Y
AHCYL2	Y	-	-	-	-	Y	-	-
AHDC1	Y	-	-	-	-	Y	-	-
AHI1	-	-	Y	-	-	Y	-	Y
AHNAK	Y	-	-	Y	-	Y	-	Y
AHNAK2	Y	Y	Y	-	-	Y	-	-
AHR	-	Y	Y	-	-	Y	-	Y
AHRR	-	Y	Y	-	-	Y	-	-
AHSA1	-	-	Y	Y	Y	Y	-	Y
AHSA2P	-	-	-	-	-	-	-	Y
AHSG	Y	-	-	-	-	Y	-	Y
AICDA	-	-	-	Y	-	-	-	Y
AIDA	-	-	Y	-	-	Y	-	-
AIDAP2	-	-	Y	-	-	Y	-	-
AIF1	-	-	Y	Y	Y	Y	-	Y
AIF1L	-	-	Y	-	-	Y	-	-
AIFM1	Y	-	-	-	-	Y	-	Y
AIG1	-	-	Y	-	-	Y	-	-
AIM2	-	Y	-	-	-	Y	-	Y
AIMP1	-	-	Y	-	-	Y	-	Y
AIMP2	-	-	-	Y	Y	-	-	Y
AIP	Y	-	Y	-	-	Y	-	-
AIRE	-	-	-	-	-	-	-	Y
AJM1	Y	-	-	-	-	Y	-	-
AJUBA	Y	-	Y	-	-	Y	-	-
AK1	Y	-	Y	-	-	Y	-	-
AK4	Y	-	-	-	-	Y	-	-
AK5	-	-	Y	-	-	Y	-	-
AK6	-	-	Y	-	-	Y	-	-
AK7	-	Y	Y	-	-	Y	-	-
AK8	-	Y	-	-	-	Y	-	-
AK9	-	-	Y	-	-	Y	-	-
AKAP1	Y	-	-	-	-	Y	-	-
AKAP10	Y	-	Y	-	-	Y	-	-
AKAP11	Y	-	Y	-	-	Y	-	-
AKAP12	Y	Y	Y	-	-	Y	-	-
AKAP13	Y	-	Y	-	-	Y	-	-
AKAP14	-	Y	-	-	-	Y	-	-
AKAP17A	-	-	Y	-	-	Y	-	-
AKAP2	Y	-	-	-	-	Y	-	-
AKAP3	-	-	Y	-	-	Y	-	-
AKAP5	-	-	-	-	-	-	-	Y
AKAP6	Y	Y	Y	-	-	Y	-	-
AKAP7	Y	-	-	-	-	Y	-	-
AKAP8	Y	-	Y	-	-	Y	-	-
AKAP8L	Y	-	Y	-	-	Y	-	-
AKAP9	Y	Y	Y	Y	-	Y	-	Y
AKIRIN1	-	-	Y	-	-	Y	-	-
AKIRIN2	-	-	Y	-	-	Y	-	-
AKNA	-	-	Y	-	-	Y	-	-
AKNAD1	-	-	Y	-	-	Y	-	-
AKR1A1	Y	-	Y	-	-	Y	-	Y
AKR1B1	Y	-	Y	-	-	Y	-	Y
AKR1B10	Y	Y	Y	-	-	Y	-	-
AKR1B15	-	-	Y	-	-	Y	-	-
AKR1C1	Y	Y	Y	-	-	Y	-	-
AKR1C2	Y	-	-	-	-	Y	-	Y
AKR1C3	Y	-	-	-	-	Y	-	-
AKR1C4	-	-	Y	Y	-	Y	-	Y
AKR7A2	Y	-	Y	-	-	Y	-	-
AKR7A3	-	Y	-	-	-	Y	-	-
AKT1	-	-	-	Y	Y	-	-	Y
AKT1S1	Y	-	-	-	-	Y	-	-
AKT2	Y	-	-	-	-	Y	-	Y
AKTIP	Y	-	Y	-	-	Y	-	-
ALAD	-	-	Y	-	-	Y	-	Y
ALAS1	-	-	-	-	-	-	-	Y
ALAS2	-	-	Y	-	-	Y	-	-
ALB	Y	-	Y	Y	-	Y	-	Y
ALDH16A1	Y	-	Y	-	-	Y	-	-
ALDH18A1	Y	-	-	-	-	Y	-	-
ALDH1A1	Y	-	Y	-	Y	Y	-	Y
ALDH1A2	Y	-	-	Y	-	Y	-	Y
ALDH1A3	Y	-	Y	-	-	Y	-	-
ALDH1L1	Y	-	Y	-	-	Y	-	Y
ALDH1L2	Y	Y	-	-	-	Y	-	-
ALDH2	Y	Y	Y	Y	Y	Y	-	Y
ALDH3A1	-	Y	-	-	-	Y	-	-
ALDH4A1	-	-	Y	-	-	Y	-	-
ALDH5A1	Y	Y	-	-	-	Y	-	-
ALDH6A1	Y	-	Y	-	-	Y	-	-
ALDH7A1	-	-	Y	-	-	Y	-	Y
ALDH8A1	-	-	Y	-	-	Y	-	-
ALDH9A1	-	-	Y	-	-	Y	-	-
ALDOA	Y	-	Y	-	-	Y	-	-
ALDOB	Y	-	-	-	-	Y	-	-
ALDOC	Y	-	Y	-	-	Y	-	-
ALG10B	-	-	Y	-	-	Y	-	-
ALG11	Y	Y	Y	-	-	Y	-	-
ALG13	Y	Y	-	-	-	Y	-	-
ALG14	Y	Y	-	-	-	Y	-	-
ALG1L2	-	-	Y	-	-	Y	-	-
ALG2	-	-	Y	-	-	Y	-	-
ALG3	Y	-	Y	-	-	Y	-	-
ALG5	Y	Y	Y	-	-	Y	-	-
ALG6	Y	Y	-	-	-	Y	-	-
ALG8	Y	Y	-	-	-	Y	-	-
ALK	-	-	Y	-	-	Y	-	-
ALKBH1	-	-	Y	-	-	Y	-	-
ALKBH3	-	-	Y	-	-	Y	-	-
ALKBH5	Y	-	-	-	-	Y	-	-
ALKBH7	-	-	Y	-	-	Y	-	-
ALKBH8	-	-	Y	-	-	Y	-	-
ALMS1	-	Y	-	-	-	Y	-	-
ALOX12	-	-	-	-	-	-	-	Y
ALOX12-AS1	-	-	-	Y	-	-	-	Y
ALOX12B	-	-	Y	-	-	Y	-	-
ALOX15	-	-	Y	-	-	Y	-	Y
ALOX15B	-	-	Y	-	-	Y	-	-
ALOX5	-	-	-	Y	-	-	-	Y
ALOX5AP	-	Y	Y	-	-	Y	-	Y
ALOXE3	-	-	Y	-	-	Y	-	-
ALPI	-	-	-	-	-	-	-	Y
ALPK1	-	-	Y	-	-	Y	-	-
ALPK2	-	-	-	Y	-	-	-	Y
ALPK3	-	-	Y	-	-	Y	-	-
ALPP	-	-	-	-	-	-	-	Y
ALS2	Y	-	Y	-	Y	Y	Y	Y
ALS2CL	-	Y	-	-	-	Y	-	-
ALYREF	Y	-	-	-	-	Y	-	-
AMACR	-	-	Y	-	-	Y	-	-
AMBP	Y	-	-	-	-	Y	-	-
AMBRA1	Y	Y	Y	-	-	Y	-	Y
AMD1	-	-	Y	-	-	Y	-	Y
AMD1P2	-	-	-	-	-	-	-	Y
AMDHD1	-	-	Y	-	-	Y	-	-
AMER1	-	-	Y	-	-	Y	-	-
AMFR	Y	Y	Y	Y	-	Y	-	Y
AMH	-	-	Y	-	-	Y	-	-
AMHR2	-	-	Y	-	-	Y	-	-
AMIGO1	-	-	-	-	-	-	-	Y
AMIGO2	Y	Y	Y	-	-	Y	-	Y
AMIGO3	-	-	Y	-	-	Y	-	-
AMMECR1L	-	-	Y	-	-	Y	-	-
AMOT	Y	-	Y	-	-	Y	-	-
AMOTL1	Y	-	-	-	-	Y	-	Y
AMOTL2	Y	-	Y	-	-	Y	-	-
AMPD1	-	-	Y	-	-	Y	-	-
AMPD3	-	-	Y	-	-	Y	-	-
AMPH	-	-	-	-	-	-	-	Y
AMT	-	Y	Y	-	-	Y	-	-
AMY1A	Y	-	-	-	-	Y	-	-
AMY1C	-	Y	-	-	-	Y	-	-
AMY2A	Y	-	-	-	-	Y	-	-
AMY2B	-	-	Y	-	-	Y	-	-
AMZ1	-	-	Y	-	-	Y	-	-
AMZ2P1	-	-	Y	-	-	Y	-	-
ANAPC11	Y	-	Y	-	-	Y	-	-
ANAPC13	-	-	Y	-	-	Y	-	-
ANAPC1P2	-	-	Y	-	-	Y	-	-
ANAPC2	-	Y	-	-	-	Y	-	-
ANAPC4	-	-	Y	-	-	Y	-	-
ANAPC5	Y	-	-	-	-	Y	-	-
ANG	Y	-	Y	-	Y	Y	Y	Y
ANGEL2	-	-	Y	-	-	Y	-	-
ANGPT1	-	-	Y	-	-	Y	-	Y
ANGPT2	-	-	Y	-	-	Y	-	Y
ANGPT4	Y	-	-	-	-	Y	-	Y
ANGPTL1	-	Y	-	-	-	Y	-	-
ANGPTL2	Y	-	-	-	-	Y	-	Y
ANGPTL4	Y	-	Y	-	-	Y	-	-
ANGPTL5	-	Y	-	-	-	Y	-	-
ANK1	-	Y	Y	Y	-	Y	-	Y
ANK2	Y	-	Y	-	-	Y	-	Y
ANK3	Y	-	Y	-	-	Y	-	Y
ANKDD1B	-	-	Y	-	-	Y	-	-
ANKEF1	-	-	Y	-	-	Y	-	-
ANKFN1	-	Y	-	-	-	Y	-	-
ANKFY1	-	-	Y	-	-	Y	-	-
ANKH	-	-	Y	-	-	Y	-	-
ANKHD1	Y	-	Y	-	-	Y	-	Y
ANKHD1-EIF4EBP3	-	-	Y	-	-	Y	-	-
ANKIB1	Y	Y	Y	-	-	Y	-	-
ANKK1	-	-	Y	-	-	Y	-	Y
ANKLE1	-	Y	Y	-	-	Y	-	-
ANKLE2	Y	-	Y	-	-	Y	-	-
ANKMY1	-	Y	Y	-	-	Y	-	-
ANKMY2	-	-	Y	-	-	Y	-	-
ANKRA2	-	-	Y	-	-	Y	-	-
ANKRD1	Y	-	Y	-	-	Y	-	-
ANKRD10	-	-	Y	-	-	Y	-	-
ANKRD11	Y	-	Y	-	-	Y	-	-
ANKRD12	Y	-	Y	-	-	Y	-	-
ANKRD13A	-	-	Y	-	-	Y	-	-
ANKRD13B	-	-	Y	-	-	Y	-	-
ANKRD13C	-	-	Y	-	-	Y	-	-
ANKRD16	-	-	Y	-	-	Y	-	-
ANKRD17	Y	-	Y	-	-	Y	-	-
ANKRD18A	-	Y	Y	-	-	Y	-	-
ANKRD18B	-	Y	Y	-	-	Y	-	-
ANKRD19P	-	Y	-	-	-	Y	-	-
ANKRD20A1	-	-	Y	-	-	Y	-	-
ANKRD20A19P	-	-	Y	-	-	Y	-	-
ANKRD20A3P	-	-	Y	-	-	Y	-	-
ANKRD20A5P	-	-	Y	-	-	Y	-	-
ANKRD22	Y	Y	Y	-	-	Y	-	-
ANKRD26	-	-	Y	-	-	Y	-	-
ANKRD26P1	-	-	Y	-	-	Y	-	-
ANKRD27	-	-	Y	-	-	Y	-	-
ANKRD28	-	-	Y	-	-	Y	-	-
ANKRD29	-	-	Y	-	-	Y	-	-
ANKRD30BL	-	-	Y	-	-	Y	-	-
ANKRD30BP2	-	Y	Y	-	-	Y	-	-
ANKRD31	-	-	Y	Y	-	Y	-	Y
ANKRD33B	-	Y	Y	-	-	Y	-	-
ANKRD35	-	-	Y	-	-	Y	-	-
ANKRD36	-	-	Y	-	-	Y	-	-
ANKRD36BP1	-	-	Y	-	-	Y	-	-
ANKRD37	-	-	Y	-	-	Y	-	-
ANKRD39	-	-	Y	-	-	Y	-	-
ANKRD40	-	-	Y	-	-	Y	-	-
ANKRD40CL	-	-	Y	-	-	Y	-	-
ANKRD42	-	Y	Y	-	-	Y	-	-
ANKRD45	-	Y	-	-	-	Y	-	-
ANKRD46	-	-	Y	-	-	Y	-	-
ANKRD49	-	-	Y	-	-	Y	-	-
ANKRD50	-	-	Y	-	-	Y	-	Y
ANKRD55	-	-	-	Y	-	-	-	Y
ANKRD6	-	-	Y	-	-	Y	-	-
ANKRD9	-	-	Y	-	-	Y	-	-
ANKS1A	Y	-	Y	-	-	Y	-	-
ANKS1B	-	-	Y	-	-	Y	-	Y
ANKS3	-	-	Y	-	-	Y	-	-
ANKS4B	Y	-	-	-	-	Y	-	-
ANKS6	-	-	Y	-	-	Y	-	-
ANKUB1	-	Y	-	-	-	Y	-	-
ANKZF1	Y	-	Y	-	-	Y	-	-
ANLN	Y	Y	Y	-	-	Y	-	-
ANO2	-	-	Y	-	-	Y	-	-
ANO3	-	-	Y	Y	-	Y	-	Y
ANO4	-	-	-	Y	-	-	-	Y
ANO6	Y	Y	-	-	-	Y	-	-
ANO7	-	-	Y	-	-	Y	-	-
ANO7L1	-	-	Y	-	-	Y	-	-
ANO8	-	Y	-	-	-	Y	-	-
ANP32A	Y	-	Y	-	-	Y	-	Y
ANP32B	-	-	Y	-	-	Y	-	-
ANP32C	-	-	Y	-	-	Y	-	-
ANP32D	Y	-	Y	-	-	Y	-	-
ANPEP	-	-	Y	Y	-	Y	-	Y
ANTKMT	Y	-	Y	-	-	Y	-	-
ANTXR1	-	-	Y	-	-	Y	-	Y
ANTXR2	-	-	Y	-	-	Y	-	-
ANXA1	Y	-	Y	Y	-	Y	-	Y
ANXA10	Y	Y	Y	-	-	Y	-	-
ANXA11	-	-	Y	-	-	Y	-	-
ANXA2	Y	-	Y	-	-	Y	-	-
ANXA2P1	-	-	Y	-	-	Y	-	-
ANXA3	Y	-	Y	-	-	Y	-	-
ANXA4	Y	Y	Y	-	-	Y	-	-
ANXA5	Y	-	Y	-	-	Y	-	Y
ANXA6	Y	-	Y	-	-	Y	-	Y
ANXA7	-	-	Y	-	-	Y	-	-
ANXA8	-	-	Y	-	-	Y	-	-
AOC1	-	-	-	-	-	-	-	Y
AOC2	-	-	Y	-	-	Y	-	Y
AOC3	-	Y	Y	-	-	Y	-	Y
AOC4P	Y	-	-	-	-	Y	-	-
AOPEP	-	-	Y	-	-	Y	-	-
AOX1	Y	-	Y	-	-	Y	-	-
AOX2P	-	-	Y	-	-	Y	-	-
AP1B1	-	-	Y	-	-	Y	-	-
AP1G1	Y	-	Y	-	-	Y	-	-
AP1M2	-	-	Y	-	-	Y	-	-
AP1S1	-	-	Y	-	-	Y	-	-
AP1S2	-	Y	Y	-	-	Y	-	-
AP1S3	-	-	Y	-	-	Y	-	-
AP2A1	-	Y	-	-	-	Y	-	-
AP2A2	Y	-	-	Y	-	Y	-	Y
AP2B1	-	-	Y	-	-	Y	-	-
AP2M1	Y	Y	-	-	-	Y	-	-
AP2S1	Y	Y	Y	-	-	Y	-	-
AP3B1	Y	-	-	-	-	Y	-	-
AP3D1	Y	-	Y	-	-	Y	-	-
AP3M1	-	-	Y	-	-	Y	-	-
AP3M2	-	Y	-	-	-	Y	-	-
AP3S1	-	-	Y	-	-	Y	-	-
AP3S2	-	-	Y	-	-	Y	-	-
AP4B1	-	-	Y	-	-	Y	-	-
AP4E1	-	-	Y	-	-	Y	-	-
AP4M1	-	-	Y	Y	-	Y	-	Y
AP4S1	-	-	Y	-	-	Y	-	-
AP5M1	-	-	Y	-	-	Y	-	-
AP5Z1	-	-	Y	-	-	Y	-	-
APAF1	-	-	-	-	-	-	-	Y
APBA1	-	-	-	Y	-	-	-	Y
APBA2	-	-	-	-	-	-	-	Y
APBA3	-	-	-	-	-	-	-	Y
APBB1	-	-	-	Y	-	-	Y	Y
APBB2	Y	-	-	-	-	Y	-	Y
APBB3	-	-	Y	Y	-	Y	Y	Y
APC	Y	-	Y	-	-	Y	-	Y
APC2	-	Y	Y	-	-	Y	-	Y
APCDD1	-	-	-	-	-	-	-	Y
APCDD1L	-	Y	Y	-	-	Y	-	-
APCS	Y	-	Y	Y	-	Y	-	Y
APEH	-	-	Y	-	-	Y	-	Y
APEX1	-	-	Y	-	-	Y	-	Y
APEX2	Y	-	-	-	-	Y	-	-
APH1A	-	Y	Y	Y	-	Y	Y	Y
APH1B	-	-	-	Y	-	-	-	Y
API5	-	-	Y	-	-	Y	-	-
APIP	Y	-	-	-	-	Y	-	-
APLF	-	-	Y	-	-	Y	-	-
APLN	-	-	-	-	Y	-	-	Y
APLNR	-	-	-	-	-	-	-	Y
APLP1	-	-	-	Y	-	-	-	Y
APLP2	Y	-	-	Y	-	Y	-	Y
APMAP	-	-	-	-	-	-	-	Y
APOA1	Y	-	-	Y	-	Y	-	Y
APOA1-AS	-	-	-	-	-	-	-	Y
APOA2	Y	-	-	-	-	Y	-	Y
APOA4	Y	-	-	-	-	Y	-	Y
APOA5	Y	-	-	-	-	Y	-	Y
APOB	Y	-	-	Y	-	Y	-	Y
APOBEC3A	-	Y	-	-	-	Y	-	-
APOBEC3B	-	Y	Y	-	-	Y	-	-
APOBEC3C	-	-	Y	-	-	Y	-	-
APOBEC3F	-	Y	Y	-	-	Y	-	-
APOBEC3G	-	Y	-	-	-	Y	-	-
APOC1	-	-	Y	Y	-	Y	-	Y
APOC1P1	-	-	-	Y	-	-	-	Y
APOC2	-	-	-	Y	-	-	-	Y
APOC3	Y	-	-	-	-	Y	-	Y
APOC4	-	-	Y	Y	-	Y	-	Y
APOC4-APOC2	-	-	-	Y	-	-	-	Y
APOD	Y	-	-	Y	-	Y	-	Y
APOE	Y	-	-	Y	Y	Y	Y	Y
APOF	-	-	-	-	-	-	-	Y
APOH	Y	-	-	-	-	Y	-	-
APOL1	-	-	Y	-	-	Y	-	-
APOL2	-	-	Y	-	-	Y	-	-
APOL3	-	-	Y	-	-	Y	-	-
APOL6	-	Y	Y	-	-	Y	-	-
APOLD1	-	-	Y	-	-	Y	-	-
APOM	-	-	Y	-	-	Y	-	Y
APOOL	Y	Y	-	-	-	Y	-	-
APP	Y	-	Y	Y	Y	Y	Y	Y
APPBP2	-	Y	Y	-	-	Y	-	-
APPL1	-	-	Y	-	-	Y	-	Y
APPL2	-	-	Y	-	-	Y	-	-
APRT	-	-	Y	Y	-	Y	-	Y
APTX	-	-	Y	-	-	Y	-	-
AQP1	Y	-	-	-	-	Y	-	Y
AQP10	-	Y	-	-	-	Y	-	-
AQP11	-	-	Y	-	-	Y	-	-
AQP2	-	-	Y	-	-	Y	-	-
AQP3	-	-	Y	-	-	Y	-	-
AQP4	-	-	-	Y	-	-	-	Y
AQP5	-	-	Y	-	-	Y	-	-
AQP6	-	Y	Y	-	-	Y	-	-
AQP7	-	Y	Y	-	-	Y	-	-
AQP7P1	-	Y	Y	-	-	Y	-	-
AQP9	-	-	-	-	-	-	-	Y
AR	-	-	Y	Y	-	Y	Y	Y
ARAF	Y	-	-	-	-	Y	-	-
ARAP2	-	-	Y	Y	-	Y	-	Y
ARAP3	-	-	-	-	-	-	-	Y
ARC	-	-	Y	Y	-	Y	-	Y
ARCN1	-	-	Y	-	-	Y	-	-
AREG	Y	-	Y	-	-	Y	-	-
AREL1	-	-	Y	-	-	Y	-	-
ARF3	-	-	Y	-	-	Y	-	Y
ARF5	-	-	Y	-	-	Y	-	-
ARF6	Y	Y	Y	-	-	Y	-	-
ARFGAP1	Y	Y	-	-	-	Y	-	Y
ARFGAP3	-	-	Y	-	-	Y	-	-
ARFGEF1	Y	-	Y	-	-	Y	-	Y
ARFGEF2	Y	-	Y	-	-	Y	-	-
ARFGEF3	-	-	Y	-	-	Y	-	-
ARFIP1	Y	Y	Y	-	-	Y	-	-
ARFRP1	-	-	Y	-	-	Y	-	-
ARG1	Y	-	-	-	-	Y	-	Y
ARG2	-	Y	-	-	-	Y	-	Y
ARGLU1	Y	-	Y	-	-	Y	-	-
ARHGAP1	Y	-	-	-	-	Y	-	-
ARHGAP10	-	-	Y	-	-	Y	-	-
ARHGAP11A	-	-	Y	-	-	Y	-	-
ARHGAP11B	-	-	Y	-	-	Y	-	-
ARHGAP12	Y	-	Y	-	-	Y	-	-
ARHGAP17	-	-	Y	-	-	Y	-	-
ARHGAP18	-	-	Y	-	-	Y	-	-
ARHGAP20	-	-	-	Y	-	-	-	Y
ARHGAP21	-	-	Y	-	-	Y	-	-
ARHGAP23	Y	-	Y	-	-	Y	-	-
ARHGAP24	-	-	Y	-	-	Y	-	Y
ARHGAP26	-	-	Y	-	-	Y	-	-
ARHGAP27	Y	-	Y	-	-	Y	-	-
ARHGAP28	Y	-	Y	-	-	Y	-	-
ARHGAP29	Y	-	Y	-	-	Y	-	-
ARHGAP30	-	-	Y	-	-	Y	-	-
ARHGAP31	Y	-	-	-	-	Y	-	-
ARHGAP32	Y	-	Y	-	-	Y	-	-
ARHGAP33	-	-	Y	-	-	Y	-	-
ARHGAP35	Y	-	Y	-	-	Y	-	-
ARHGAP39	Y	-	-	-	-	Y	-	-
ARHGAP40	-	-	Y	-	-	Y	-	-
ARHGAP42	-	-	Y	-	-	Y	-	-
ARHGAP5	Y	-	Y	-	-	Y	-	-
ARHGAP6	-	-	Y	-	-	Y	-	-
ARHGAP8	-	-	Y	-	-	Y	-	-
ARHGAP9	-	-	Y	-	-	Y	-	-
ARHGDIA	Y	-	-	-	-	Y	-	-
ARHGEF1	-	-	Y	-	-	Y	-	-
ARHGEF10	-	-	Y	-	-	Y	-	-
ARHGEF10L	Y	-	Y	-	-	Y	-	-
ARHGEF11	Y	-	Y	-	-	Y	-	-
ARHGEF12	Y	-	Y	-	-	Y	-	-
ARHGEF15	-	-	-	-	-	-	-	Y
ARHGEF16	Y	-	-	-	-	Y	-	-
ARHGEF17	Y	-	-	-	-	Y	-	-
ARHGEF18	Y	-	-	-	-	Y	-	-
ARHGEF19	-	-	Y	-	-	Y	-	-
ARHGEF2	Y	Y	Y	-	-	Y	-	Y
ARHGEF26	Y	-	Y	-	-	Y	-	-
ARHGEF26-AS1	-	Y	-	-	-	Y	-	-
ARHGEF28	Y	-	Y	-	-	Y	-	-
ARHGEF3	-	-	Y	-	-	Y	-	-
ARHGEF35	Y	-	-	-	-	Y	-	-
ARHGEF37	-	-	Y	-	-	Y	-	-
ARHGEF38	-	-	Y	-	-	Y	-	-
ARHGEF39	-	-	Y	-	-	Y	-	-
ARHGEF40	Y	-	-	-	-	Y	-	-
ARHGEF5	Y	-	Y	-	-	Y	-	Y
ARHGEF6	-	Y	Y	-	-	Y	-	-
ARHGEF7	Y	-	Y	-	-	Y	-	Y
ARID1A	Y	-	Y	-	-	Y	-	-
ARID1B	-	-	Y	-	-	Y	-	-
ARID2	Y	-	Y	-	-	Y	-	Y
ARID3B	Y	-	Y	-	-	Y	-	-
ARID4A	Y	-	Y	-	-	Y	-	-
ARID4B	-	-	Y	-	-	Y	-	Y
ARID5A	-	-	Y	-	-	Y	-	-
ARID5B	Y	-	Y	-	-	Y	-	-
ARIH1	-	Y	Y	-	-	Y	-	Y
ARIH2	-	-	Y	-	-	Y	-	-
ARL1	-	-	Y	-	-	Y	-	-
ARL11	-	-	Y	-	-	Y	-	-
ARL13A	-	-	Y	-	-	Y	-	-
ARL14	Y	-	Y	-	-	Y	-	-
ARL14EP	-	-	Y	-	-	Y	-	-
ARL14EPL	-	-	Y	-	-	Y	-	-
ARL17A	-	-	Y	-	-	Y	-	-
ARL17B	Y	-	-	Y	-	Y	-	Y
ARL2	-	-	Y	-	-	Y	-	-
ARL2BP	-	-	Y	-	-	Y	-	-
ARL4A	-	-	Y	-	-	Y	-	-
ARL4C	-	Y	Y	-	-	Y	-	-
ARL4D	-	-	Y	-	-	Y	-	-
ARL5B	-	Y	Y	-	-	Y	-	-
ARL6	-	Y	-	-	-	Y	-	-
ARL6IP1	Y	-	Y	-	-	Y	-	-
ARL6IP4	Y	-	Y	-	-	Y	-	-
ARL6IP5	Y	-	Y	-	-	Y	-	Y
ARL6IP6	Y	-	-	-	-	Y	-	-
ARL8B	-	-	Y	-	-	Y	-	-
ARMC10	-	-	Y	-	-	Y	-	-
ARMC2	-	Y	-	-	-	Y	-	-
ARMC3	-	Y	-	-	-	Y	-	-
ARMC4	-	Y	-	-	-	Y	-	-
ARMC8	-	-	Y	-	-	Y	-	-
ARMCX3	-	Y	Y	-	-	Y	-	-
ARMCX5	-	-	Y	-	-	Y	-	-
ARMCX5-GPRASP2	-	-	-	-	-	-	-	Y
ARMH1	-	-	-	-	-	-	-	Y
ARMS2	-	-	-	Y	-	-	Y	Y
ARNT	Y	Y	-	-	-	Y	-	-
ARNT2	-	-	Y	-	-	Y	-	-
ARNTL	-	-	Y	-	-	Y	-	Y
ARNTL2	-	-	Y	-	-	Y	-	Y
ARPC1A	-	-	Y	-	-	Y	-	-
ARPC1B	-	-	Y	-	-	Y	-	-
ARPC3	-	-	Y	-	Y	Y	-	Y
ARPC4	-	-	Y	-	-	Y	-	-
ARPC4-TTLL3	-	-	Y	-	-	Y	-	-
ARPC5	-	-	Y	-	-	Y	-	-
ARPIN	Y	-	Y	-	-	Y	-	-
ARPP19	-	-	Y	-	-	Y	-	Y
ARR3	-	-	-	-	-	-	-	Y
ARRB1	Y	-	Y	-	-	Y	-	Y
ARRB2	-	-	Y	-	-	Y	-	Y
ARRDC2	-	Y	-	-	-	Y	-	-
ARRDC3	Y	-	Y	-	-	Y	-	-
ARRDC4	-	-	Y	-	-	Y	-	-
ARSA	-	-	Y	-	-	Y	-	Y
ARSB	-	-	Y	-	-	Y	-	-
ARSF	-	-	Y	-	-	Y	-	-
ARSG	-	-	Y	-	-	Y	-	-
ARSH	Y	Y	Y	-	-	Y	-	-
ARSI	-	-	Y	-	-	Y	-	-
ARSL	Y	Y	-	-	-	Y	-	-
ART5	-	-	Y	-	-	Y	-	-
ARTN	-	-	-	-	-	-	-	Y
ARVCF	Y	-	Y	Y	-	Y	-	Y
ARX	-	-	Y	-	-	Y	-	-
ASAH1	Y	-	-	-	-	Y	-	Y
ASAH2	-	-	Y	-	-	Y	-	-
ASAH2B	-	-	Y	-	-	Y	-	-
ASAP1	Y	-	Y	-	-	Y	-	Y
ASAP2	-	-	Y	-	-	Y	-	Y
ASB1	-	-	Y	-	-	Y	-	-
ASB12	-	-	Y	-	-	Y	-	-
ASB16	-	-	Y	-	-	Y	-	-
ASB16-AS1	Y	-	-	-	-	Y	-	-
ASB2	-	-	Y	-	-	Y	-	-
ASB3	-	-	Y	-	-	Y	-	-
ASB6	-	-	Y	-	-	Y	-	-
ASB7	-	-	Y	-	-	Y	-	-
ASB8	-	-	Y	-	-	Y	-	-
ASCC1	-	-	Y	-	-	Y	-	Y
ASCC2	Y	-	Y	-	-	Y	-	Y
ASCC3	-	-	Y	-	-	Y	-	-
ASCL1	-	-	-	-	Y	-	Y	Y
ASCL2	-	-	Y	-	-	Y	-	-
ASCL3	-	Y	-	-	-	Y	-	-
ASCL4	-	-	Y	-	-	Y	-	-
ASF1A	-	-	Y	-	-	Y	-	-
ASF1B	-	-	Y	-	-	Y	-	-
ASGR1	-	-	Y	-	-	Y	-	-
ASGR2	-	-	Y	-	-	Y	-	-
ASH1L	-	-	Y	-	-	Y	-	-
ASIC2	-	-	-	-	-	-	-	Y
ASIC3	-	-	Y	-	-	Y	-	-
ASIP	-	-	-	-	-	-	-	Y
ASL	-	-	Y	-	-	Y	-	Y
ASMTL	-	-	Y	-	-	Y	-	-
ASMTL-AS1	-	Y	-	-	-	Y	-	-
ASNS	Y	Y	Y	-	-	Y	-	-
ASNSD1	-	-	Y	-	-	Y	-	-
ASPA	-	-	Y	-	-	Y	-	Y
ASPH	-	-	Y	-	-	Y	-	-
ASPHD1	-	-	Y	-	-	Y	-	-
ASPM	-	Y	-	-	-	Y	-	Y
ASPN	-	-	Y	-	-	Y	-	-
ASPRV1	-	-	Y	-	-	Y	-	-
ASPSCR1	-	-	-	-	-	-	-	Y
ASRGL1	-	-	-	-	-	-	-	Y
ASS1	-	-	Y	-	-	Y	-	-
ASS1P1	-	-	-	-	-	-	-	Y
ASTN2	-	Y	Y	-	-	Y	-	Y
ASXL1	-	-	Y	-	Y	Y	-	Y
ASXL2	-	-	Y	-	-	Y	-	-
ASXL3	-	-	Y	-	-	Y	-	-
ATAD1	Y	-	Y	-	-	Y	-	Y
ATAD2	Y	-	Y	-	-	Y	-	-
ATAD2B	-	-	Y	-	-	Y	-	-
ATAD3A	Y	-	Y	-	-	Y	-	-
ATAD3B	Y	-	Y	-	-	Y	-	-
ATAD5	-	-	Y	-	-	Y	-	-
ATAT1	-	Y	-	-	-	Y	-	-
ATCAY	-	-	Y	-	-	Y	-	Y
ATD	-	-	-	-	-	-	-	Y
ATE1	Y	Y	-	-	-	Y	-	-
ATF2	Y	-	Y	-	-	Y	-	Y
ATF3	Y	Y	Y	-	-	Y	-	-
ATF4	-	-	-	-	-	-	-	Y
ATF5	-	-	Y	-	-	Y	-	-
ATF6	-	-	Y	-	-	Y	-	Y
ATF7	-	-	Y	-	-	Y	-	-
ATF7IP	Y	-	Y	-	-	Y	-	Y
ATF7IP2	-	-	Y	-	-	Y	-	-
ATG10	-	-	Y	-	-	Y	-	-
ATG12	-	-	Y	-	-	Y	-	Y
ATG13	-	-	Y	-	-	Y	-	Y
ATG16L1	Y	-	Y	-	-	Y	-	Y
ATG16L2	-	Y	-	-	-	Y	-	-
ATG2A	-	-	Y	-	-	Y	-	-
ATG2B	Y	-	Y	-	-	Y	-	-
ATG3	-	-	Y	-	-	Y	-	-
ATG4A	-	-	Y	-	-	Y	-	-
ATG4B	-	-	-	-	-	-	-	Y
ATG4C	-	-	-	-	-	-	-	Y
ATG5	-	-	Y	-	Y	Y	Y	Y
ATG7	-	-	-	-	Y	-	Y	Y
ATG9A	Y	Y	Y	-	-	Y	-	-
ATG9B	-	Y	Y	-	-	Y	-	-
ATHS	-	-	-	-	-	-	-	Y
ATIC	-	-	-	-	-	-	-	Y
ATL1	-	-	Y	-	-	Y	-	-
ATL2	Y	-	Y	-	-	Y	-	-
ATL3	Y	-	Y	-	-	Y	-	-
ATM	Y	Y	Y	-	-	Y	-	Y
ATMIN	-	-	Y	-	-	Y	-	-
ATN1	-	-	Y	-	-	Y	-	Y
ATOX1	Y	-	Y	-	-	Y	-	Y
ATP10A	-	Y	Y	-	-	Y	-	-
ATP10D	-	-	Y	-	-	Y	-	-
ATP11B	Y	-	Y	-	-	Y	-	-
ATP11C	Y	Y	-	-	-	Y	-	-
ATP12A	Y	Y	-	-	-	Y	-	Y
ATP13A1	Y	Y	Y	-	-	Y	-	-
ATP13A2	Y	-	Y	-	Y	Y	Y	Y
ATP13A3	Y	Y	Y	-	-	Y	-	-
ATP13A4	-	-	Y	-	-	Y	-	Y
ATP13A5	-	-	Y	-	-	Y	-	-
ATP1A1	Y	-	Y	-	-	Y	-	-
ATP1A3	-	-	-	-	-	-	-	Y
ATP1B1	Y	Y	-	-	-	Y	-	-
ATP1B2	-	-	Y	-	-	Y	-	-
ATP1B3	-	-	Y	-	-	Y	-	-
ATP1B4	-	-	-	-	-	-	-	Y
ATP2A3	Y	-	-	-	-	Y	-	-
ATP2B1	Y	Y	Y	-	-	Y	-	-
ATP2B4	Y	Y	Y	-	-	Y	-	Y
ATP2C1	-	Y	-	-	-	Y	-	Y
ATP2C2-AS1	Y	-	-	-	-	Y	-	-
ATP4A	-	-	-	-	-	-	-	Y
ATP5F1A	-	-	-	Y	-	-	-	Y
ATP5F1B	Y	-	Y	-	-	Y	-	Y
ATP5F1D	Y	Y	Y	-	-	Y	-	-
ATP5F1E	Y	-	-	-	-	Y	-	-
ATP5F1EP2	Y	-	-	-	-	Y	-	-
ATP5IF1	Y	-	Y	-	-	Y	-	-
ATP5MC1	-	-	Y	-	-	Y	-	Y
ATP5MC2	-	-	Y	-	-	Y	-	Y
ATP5MC3	-	-	Y	-	-	Y	-	-
ATP5MD	-	-	Y	-	-	Y	-	-
ATP5ME	-	-	Y	-	-	Y	-	-
ATP5MF	-	-	Y	-	-	Y	-	-
ATP5MG	Y	-	-	-	-	Y	-	-
ATP5MPL	-	-	Y	-	-	Y	-	-
ATP5PB	Y	-	-	-	-	Y	-	-
ATP5PD	Y	-	Y	-	-	Y	-	Y
ATP5PF	-	Y	-	-	-	Y	-	Y
ATP5PO	-	-	-	-	-	-	-	Y
ATP6AP1	Y	Y	-	-	-	Y	-	-
ATP6AP1L	-	-	Y	-	-	Y	-	-
ATP6AP2	-	-	Y	-	-	Y	-	Y
ATP6V0A2	Y	-	Y	-	-	Y	-	-
ATP6V0A4	Y	-	-	-	-	Y	-	-
ATP6V0D1	-	-	-	-	-	-	-	Y
ATP6V0E1	-	-	-	-	-	-	-	Y
ATP6V0E2	-	-	Y	-	-	Y	-	-
ATP6V1A	Y	Y	Y	-	-	Y	-	-
ATP6V1B1	Y	Y	-	-	-	Y	-	-
ATP6V1B2	Y	Y	Y	-	-	Y	-	Y
ATP6V1C1	-	-	Y	-	-	Y	-	-
ATP6V1D	-	-	Y	-	-	Y	-	-
ATP6V1E1	-	-	-	-	-	-	-	Y
ATP6V1E2	-	-	Y	-	-	Y	-	-
ATP6V1F	-	-	Y	-	-	Y	-	-
ATP6V1FNB	-	-	Y	-	-	Y	-	-
ATP6V1G1	Y	-	-	-	-	Y	-	-
ATP6V1G2	-	-	Y	-	-	Y	-	-
ATP6V1H	-	-	-	-	-	-	-	Y
ATP7A	Y	-	Y	Y	-	Y	-	Y
ATP7B	Y	Y	-	Y	-	Y	Y	Y
ATP8B1	Y	-	Y	-	-	Y	-	-
ATP8B2	Y	Y	-	-	-	Y	-	-
ATP8B3	-	-	Y	-	-	Y	-	-
ATP8B4	-	-	Y	-	-	Y	-	-
ATP8B5P	-	-	Y	-	-	Y	-	-
ATP9A	Y	-	-	-	-	Y	-	-
ATP9B	-	-	-	-	-	-	-	Y
ATPAF1	-	-	Y	-	-	Y	-	-
ATR	Y	Y	Y	-	-	Y	-	Y
ATRIP	Y	-	Y	-	-	Y	-	-
ATRN	Y	-	Y	-	-	Y	-	-
ATRNL1	-	-	-	-	-	-	-	Y
ATRX	Y	-	Y	-	-	Y	-	-
ATXN1	-	-	Y	-	-	Y	-	Y
ATXN10	-	-	Y	-	-	Y	-	Y
ATXN1L	Y	-	Y	-	-	Y	-	-
ATXN2	Y	-	Y	-	Y	Y	Y	Y
ATXN2L	Y	Y	Y	-	-	Y	-	-
ATXN3	Y	-	-	-	Y	Y	-	Y
ATXN7	-	Y	Y	-	-	Y	-	-
ATXN7L1	-	-	Y	Y	-	Y	-	Y
ATXN7L2	-	Y	Y	-	-	Y	-	-
ATXN8	-	-	-	-	-	-	-	Y
ATXN8OS	-	-	-	-	-	-	-	Y
AUH	-	-	Y	-	-	Y	-	-
AUP1	Y	-	-	-	-	Y	-	-
AURKA	Y	-	Y	-	-	Y	-	-
AURKAIP1	Y	-	Y	-	-	Y	-	-
AURKAP1	-	-	Y	-	-	Y	-	-
AURKB	-	-	Y	-	-	Y	-	-
AURKC	-	Y	-	-	-	Y	-	-
AVEN	-	-	Y	-	-	Y	-	-
AVIL	-	Y	Y	-	-	Y	-	-
AVL9	Y	-	Y	-	-	Y	-	-
AVP	-	-	-	-	-	-	-	Y
AVPR1B	-	-	Y	-	-	Y	-	-
AVPR2	-	-	-	-	-	-	-	Y
AWAT2	-	-	Y	-	-	Y	-	-
AXDND1	-	Y	Y	-	-	Y	-	-
AXIN1	-	-	-	-	-	-	-	Y
AXIN2	-	-	-	-	-	-	-	Y
AXL	Y	-	Y	-	-	Y	-	-
AZGP1	Y	-	-	-	-	Y	-	-
AZI2	-	-	Y	-	-	Y	-	Y
AZIN1-AS1	-	-	-	Y	-	-	-	Y
AZIN2	-	-	-	-	-	-	-	Y
AZU1	-	-	-	-	-	-	-	Y
B2M	Y	Y	Y	-	-	Y	-	-
B3GALNT1	-	-	Y	-	-	Y	-	-
B3GALNT2	-	-	Y	-	-	Y	-	-
B3GALT4	-	-	Y	-	-	Y	-	Y
B3GALT6	Y	Y	-	-	-	Y	-	-
B3GAT1	-	-	-	-	-	-	-	Y
B3GAT2	Y	Y	-	-	-	Y	-	-
B3GAT3	Y	Y	Y	-	-	Y	-	-
B3GNT3	-	-	Y	-	-	Y	-	-
B3GNT5	-	-	Y	-	-	Y	-	-
B3GNT8	Y	-	-	-	-	Y	-	-
B3GNT9	-	-	Y	-	-	Y	-	-
B4GALNT1	Y	-	-	-	-	Y	-	Y
B4GALT1	-	Y	-	-	-	Y	-	-
B4GALT5	-	-	Y	-	-	Y	-	-
B4GALT7	Y	Y	Y	-	-	Y	-	-
B4GAT1	Y	Y	Y	-	-	Y	-	-
B9D1	-	Y	Y	-	-	Y	-	-
B9D2	-	Y	Y	-	-	Y	-	-
BAAT	-	-	Y	-	-	Y	-	-
BACE1	-	-	Y	Y	-	Y	Y	Y
BACE1-AS	-	-	-	Y	-	-	-	Y
BACE2	-	-	Y	Y	-	Y	-	Y
BACH1	-	-	Y	-	-	Y	-	Y
BACH2	-	Y	Y	-	-	Y	-	-
BAD	Y	-	Y	-	-	Y	-	-
BAG1	-	-	Y	-	-	Y	-	Y
BAG2	-	Y	-	-	-	Y	-	Y
BAG3	Y	Y	Y	-	-	Y	-	Y
BAG4	Y	Y	Y	-	-	Y	-	-
BAG5	Y	Y	Y	-	Y	Y	-	Y
BAG6	Y	Y	Y	-	-	Y	-	-
BAHCC1	-	-	Y	-	-	Y	-	-
BAHD1	Y	-	-	-	-	Y	-	-
BAIAP2	Y	Y	-	-	-	Y	-	-
BAIAP2L2	-	-	Y	-	-	Y	-	-
BAIAP3	-	Y	-	-	-	Y	-	-
BAK1	-	-	-	-	-	-	-	Y
BAMBI	Y	Y	Y	-	-	Y	-	-
BANF1	Y	-	Y	-	-	Y	-	-
BAP1	Y	-	-	-	Y	Y	-	Y
BARD1	Y	-	-	-	-	Y	-	-
BARHL1	-	-	-	-	-	-	-	Y
BARHL2	-	-	-	-	-	-	-	Y
BARX1	-	Y	-	-	-	Y	-	-
BASP1	Y	Y	-	-	-	Y	-	-
BATF2	-	Y	Y	-	-	Y	-	-
BAX	-	-	-	Y	-	-	-	Y
BAZ1A	Y	-	Y	-	-	Y	-	-
BAZ1B	Y	-	Y	-	-	Y	-	-
BAZ2A	Y	-	Y	-	-	Y	-	-
BAZ2B	-	-	Y	-	-	Y	-	-
BBC3	-	-	Y	-	-	Y	-	Y
BBOF1	-	-	Y	-	-	Y	-	-
BBS10	-	-	Y	-	-	Y	-	-
BBS12	-	-	Y	-	-	Y	-	-
BBS4	-	Y	Y	-	-	Y	-	-
BBS5	-	Y	Y	-	-	Y	-	-
BBS9	-	Y	Y	-	-	Y	-	-
BBX	-	-	Y	-	-	Y	-	-
BCAM	Y	Y	Y	Y	-	Y	-	Y
BCAN	-	-	Y	-	-	Y	-	Y
BCAP29	Y	-	-	-	-	Y	-	-
BCAP31	Y	-	Y	-	-	Y	-	Y
BCAR1	Y	-	Y	-	-	Y	-	Y
BCAR3	-	-	Y	-	-	Y	-	-
BCAS1	Y	-	-	-	-	Y	-	-
BCAS3	-	Y	Y	Y	-	Y	-	Y
BCAS4	Y	-	Y	-	-	Y	-	-
BCAT1	-	-	Y	-	-	Y	-	-
BCDIN3D	-	-	Y	-	-	Y	-	-
BCHE	-	-	Y	Y	Y	Y	-	Y
BCKDHA	Y	-	Y	-	-	Y	-	-
BCKDHB	-	-	Y	-	-	Y	-	-
BCKDK	Y	-	-	Y	Y	Y	-	Y
BCL10	Y	-	Y	-	-	Y	-	-
BCL2	Y	-	Y	Y	Y	Y	-	Y
BCL2A1	-	Y	-	-	-	Y	-	Y
BCL2L1	-	-	Y	-	-	Y	-	Y
BCL2L11	-	-	Y	-	-	Y	-	Y
BCL2L12	-	-	Y	-	-	Y	-	-
BCL2L13	Y	Y	Y	-	-	Y	-	-
BCL2L14	-	Y	-	-	-	Y	-	-
BCL2L2	-	-	Y	Y	-	Y	-	Y
BCL2L2-PABPN1	Y	-	-	-	-	Y	-	-
BCL3	Y	-	Y	Y	-	Y	-	Y
BCL6	Y	-	Y	-	-	Y	-	Y
BCL7A	-	-	Y	-	-	Y	-	-
BCL7B	-	-	Y	-	-	Y	-	-
BCL7C	-	-	Y	-	-	Y	-	-
BCL9	Y	-	Y	-	-	Y	-	-
BCL9L	Y	-	Y	-	-	Y	-	-
BCLAF1	Y	-	-	-	-	Y	-	-
BCLAF3	-	-	Y	-	-	Y	-	-
BCO2	-	Y	-	-	-	Y	-	-
BCOR	Y	-	Y	-	-	Y	-	-
BCR	Y	-	-	-	-	Y	-	Y
BCS1L	Y	Y	-	-	-	Y	-	Y
BCYRN1	-	-	-	-	-	-	-	Y
BDH2	Y	-	Y	-	-	Y	-	-
BDKRB2	Y	-	Y	-	-	Y	-	Y
BDNF	-	-	Y	Y	Y	Y	Y	Y
BDNF-AS	-	-	-	-	-	-	-	Y
BDP1	-	-	Y	-	-	Y	-	-
BECN1	-	-	Y	Y	-	Y	-	Y
BEND3	-	-	Y	-	-	Y	-	-
BEND6	-	-	Y	-	-	Y	-	-
BEST1	-	Y	Y	-	-	Y	-	Y
BEST2	-	-	Y	-	-	Y	-	-
BEST3	-	-	Y	-	-	Y	-	-
BET1	Y	Y	Y	-	-	Y	-	-
BET1L	Y	-	-	-	-	Y	-	-
BEX1	-	-	Y	-	-	Y	-	-
BEX2	Y	-	-	-	-	Y	-	-
BEX4	Y	-	Y	-	-	Y	-	-
BEX5	Y	-	-	-	-	Y	-	-
BFAR	-	-	Y	-	-	Y	-	-
BFSP1	-	Y	-	-	-	Y	-	-
BGLAP	-	-	Y	-	-	Y	-	Y
BGN	-	-	-	-	-	-	-	Y
BHLHA15	-	-	Y	-	-	Y	-	-
BHLHB9	Y	-	Y	-	-	Y	-	Y
BHLHE23	-	-	-	-	-	-	-	Y
BHLHE40	Y	-	Y	-	-	Y	-	Y
BHLHE41	-	-	Y	-	-	Y	-	-
BHMG1	-	-	-	Y	-	-	-	Y
BHMT	Y	-	Y	-	-	Y	-	-
BHMT2	-	-	Y	-	-	Y	-	-
BICC1	Y	Y	Y	-	-	Y	-	-
BICD1	-	-	Y	-	-	Y	-	-
BICD2	-	-	Y	-	-	Y	-	-
BICRA	-	Y	-	-	-	Y	-	-
BICRAL	-	-	Y	-	-	Y	-	-
BID	Y	-	Y	-	-	Y	-	Y
BIN1	Y	-	Y	Y	-	Y	Y	Y
BIN2	-	-	-	-	-	-	-	Y
BIN3	-	-	-	-	Y	-	-	Y
BIRC2	-	-	Y	-	-	Y	-	-
BIRC3	Y	Y	Y	-	-	Y	-	Y
BIRC5	-	-	Y	-	-	Y	-	-
BIRC6	Y	-	Y	-	-	Y	-	-
BIVM	Y	-	Y	-	-	Y	-	-
BLCAP	-	-	Y	-	-	Y	-	-
BLM	-	Y	Y	-	-	Y	-	Y
BLMH	-	-	-	Y	-	-	Y	Y
BLNK	-	-	-	-	-	-	-	Y
BLOC1S1	-	-	Y	-	-	Y	-	-
BLOC1S2	-	-	Y	-	-	Y	-	-
BLOC1S3	-	-	-	Y	-	-	-	Y
BLOC1S5	-	-	Y	-	-	Y	-	-
BLOC1S6	-	-	Y	-	-	Y	-	-
BLVRA	Y	Y	Y	Y	-	Y	-	Y
BLVRB	-	-	Y	-	-	Y	-	-
BLZF1	-	-	Y	-	-	Y	-	-
BMERB1	Y	-	-	-	-	Y	-	-
BMF	-	-	Y	-	-	Y	-	-
BMI1	Y	-	Y	-	-	Y	-	Y
BMP1	-	-	Y	-	-	Y	-	Y
BMP10	-	-	Y	-	-	Y	-	-
BMP15	-	-	Y	-	-	Y	-	-
BMP2	-	-	Y	-	-	Y	-	Y
BMP2K	Y	-	Y	-	-	Y	-	-
BMP4	-	-	Y	-	-	Y	-	Y
BMP6	-	Y	-	-	-	Y	-	Y
BMP8A	-	-	Y	-	-	Y	-	-
BMPER	-	-	-	Y	-	-	-	Y
BMPR1A	Y	Y	Y	-	-	Y	-	-
BMPR1B	Y	Y	Y	-	-	Y	-	-
BMPR2	Y	Y	-	-	-	Y	-	-
BMS1	Y	Y	-	-	-	Y	-	Y
BMS1P1	-	-	Y	-	-	Y	-	-
BMS1P10	-	-	Y	-	-	Y	-	-
BMS1P17	-	-	Y	-	-	Y	-	-
BMS1P2	-	-	Y	-	-	Y	-	-
BMS1P4	-	-	Y	-	-	Y	-	-
BMT2	-	-	Y	-	-	Y	-	-
BMX	-	Y	-	-	-	Y	-	Y
BNC1	-	-	-	-	-	-	-	Y
BNIP3	-	-	Y	-	-	Y	-	Y
BNIP3L	Y	Y	Y	-	-	Y	-	Y
BNIP3P4	-	-	Y	-	-	Y	-	-
BNIP5	Y	-	-	-	-	Y	-	-
BOD1L1	Y	-	Y	-	-	Y	-	-
BOK	-	-	Y	-	-	Y	-	-
BOLA2	Y	-	Y	-	-	Y	-	-
BOLA2B	Y	-	Y	-	-	Y	-	-
BOP1	Y	-	-	-	-	Y	-	-
BORCS6	-	-	Y	-	-	Y	-	-
BORCS7	-	-	-	-	Y	-	-	Y
BORCS7-ASMT	-	-	-	-	Y	-	-	Y
BORCS8	Y	-	Y	-	-	Y	-	-
BPHL	-	-	Y	-	-	Y	-	-
BPIFA2	-	-	-	-	Y	-	-	Y
BPIFA3	-	-	Y	-	-	Y	-	-
BPIFB1	-	-	Y	-	-	Y	-	-
BPIFB2	-	-	Y	-	-	Y	-	-
BPIFC	-	-	Y	-	-	Y	-	-
BPNT1	-	-	Y	-	-	Y	-	-
BPTF	Y	-	Y	-	-	Y	-	Y
BRAF	Y	-	Y	-	-	Y	-	Y
BRAP	-	-	Y	-	-	Y	-	Y
BRAT1	Y	Y	-	-	-	Y	-	-
BRCA1	Y	-	-	Y	-	Y	-	Y
BRCA2	-	-	-	Y	-	-	-	Y
BRCC3	-	-	Y	-	-	Y	-	Y
BRCC3P1	Y	-	-	-	-	Y	-	-
BRD1	Y	-	Y	-	-	Y	-	-
BRD2	Y	-	Y	-	-	Y	-	Y
BRD3	Y	-	-	-	-	Y	-	Y
BRD3OS	-	-	-	-	-	-	-	Y
BRD4	Y	-	Y	-	-	Y	-	Y
BRD7	-	-	Y	-	-	Y	-	-
BRD8	-	-	Y	-	-	Y	-	-
BRD9	-	-	Y	-	-	Y	-	-
BRD9P2	Y	-	-	-	-	Y	-	-
BRF1	Y	-	-	-	-	Y	-	-
BRF2	-	-	Y	-	-	Y	-	-
BRI3	-	-	-	-	-	-	-	Y
BRI3BP	Y	Y	Y	-	-	Y	-	-
BRICD5	Y	-	-	-	-	Y	-	-
BRINP1	-	-	-	-	Y	-	-	Y
BRINP2	-	-	Y	-	-	Y	-	-
BRIP1	-	-	Y	-	-	Y	-	-
BRIX1	-	-	Y	-	-	Y	-	-
BRK1	Y	-	Y	-	-	Y	-	-
BRMS1	Y	-	Y	-	-	Y	-	-
BRMS1L	-	-	Y	-	-	Y	-	-
BROX	Y	Y	-	-	-	Y	-	-
BRPF1	-	-	Y	-	-	Y	-	-
BRPF3	-	-	Y	-	-	Y	-	-
BRS3	-	-	-	-	-	-	-	Y
BRSK1	-	-	Y	-	-	Y	-	Y
BRSK2	-	-	Y	-	-	Y	-	Y
BRWD1	Y	-	Y	-	-	Y	-	-
BRWD3	Y	-	Y	-	-	Y	-	-
BSCL2	Y	Y	-	-	-	Y	-	-
BSDC1	-	-	Y	-	-	Y	-	-
BSG	-	-	-	-	-	-	-	Y
BSND	-	Y	-	-	-	Y	-	-
BST1	-	-	-	-	Y	-	-	Y
BST2	-	Y	-	-	-	Y	-	-
BTAF1	Y	-	Y	-	-	Y	-	-
BTBD1	-	-	Y	-	-	Y	-	-
BTBD10	-	-	Y	-	-	Y	-	-
BTBD11	-	-	Y	-	-	Y	-	-
BTBD16	-	Y	-	-	-	Y	-	-
BTBD3	-	-	Y	-	-	Y	-	-
BTBD7	-	-	Y	-	-	Y	-	-
BTBD8	-	-	Y	-	-	Y	-	-
BTBD9	-	-	Y	-	-	Y	-	-
BTD	Y	-	Y	-	-	Y	-	-
BTF3L4	-	-	Y	-	-	Y	-	-
BTG1	-	-	Y	-	-	Y	-	-
BTG2	-	-	Y	-	-	Y	-	-
BTG4	-	Y	-	-	-	Y	-	-
BTK	-	-	-	-	-	-	-	Y
BTN2A1	-	-	Y	-	-	Y	-	-
BTN2A2	Y	-	Y	-	-	Y	-	-
BTN2A3P	-	-	Y	-	-	Y	-	-
BTN3A1	-	-	Y	-	-	Y	-	-
BTNL2	-	-	-	-	-	-	-	Y
BTNL8	-	-	Y	-	-	Y	-	-
BTRC	-	-	Y	-	-	Y	-	-
BUB1	-	-	Y	-	-	Y	-	-
BUB1B-PAK6	-	-	-	-	-	-	-	Y
BUD13	Y	-	-	-	-	Y	-	-
BYSL	Y	-	-	-	-	Y	-	-
BZW1	Y	Y	Y	-	-	Y	-	-
BZW1P2	Y	-	-	-	-	Y	-	-
BZW2	Y	Y	Y	Y	-	Y	-	Y
C10orf55	-	-	Y	-	-	Y	-	-
C10orf67	-	Y	-	-	-	Y	-	-
C10orf71	-	-	-	Y	-	-	-	Y
C10orf88	Y	Y	Y	-	-	Y	-	-
C10orf95	-	Y	-	-	-	Y	-	-
C11orf16	-	Y	-	-	-	Y	-	-
C11orf24	-	Y	-	-	-	Y	-	-
C11orf45	-	-	Y	-	-	Y	-	-
C11orf53	-	-	Y	-	-	Y	-	-
C11orf54	-	Y	Y	-	-	Y	-	-
C11orf58	Y	-	-	-	-	Y	-	-
C11orf68	-	-	Y	-	-	Y	-	-
C11orf80	-	-	Y	-	-	Y	-	-
C11orf87	-	-	Y	-	-	Y	-	-
C11orf88	-	Y	-	-	-	Y	-	-
C11orf91	-	-	Y	-	-	Y	-	-
C11orf95	-	-	Y	-	-	Y	-	-
C11orf96	-	Y	-	-	-	Y	-	-
C11orf98	-	-	Y	-	-	Y	-	-
C12orf29	-	-	Y	-	-	Y	-	-
C12orf4	-	-	Y	-	-	Y	-	-
C12orf43	-	-	Y	-	-	Y	-	-
C12orf45	Y	-	-	-	-	Y	-	-
C12orf49	-	-	Y	-	-	Y	-	-
C12orf50	-	-	Y	-	-	Y	-	-
C12orf56	-	Y	-	-	-	Y	-	-
C12orf57	-	-	Y	-	-	Y	-	-
C12orf60	-	-	Y	-	-	Y	-	-
C12orf66	-	-	Y	-	-	Y	-	-
C12orf75	-	Y	-	-	-	Y	-	-
C12orf76	-	-	Y	-	-	Y	-	-
C14orf132	-	-	Y	-	-	Y	-	-
C14orf178	-	-	Y	-	-	Y	-	-
C14orf93	-	-	Y	-	-	Y	-	-
C15orf39	-	Y	-	-	-	Y	-	-
C15orf41	-	-	Y	-	-	Y	-	-
C15orf48	-	-	Y	-	-	Y	-	-
C15orf61	Y	-	Y	-	-	Y	-	-
C15orf62	-	-	Y	-	-	Y	-	-
C15orf65	Y	-	-	-	-	Y	-	-
C16orf71	-	Y	Y	-	-	Y	-	-
C16orf72	-	-	Y	-	-	Y	-	-
C16orf74	-	-	Y	-	-	Y	-	-
C16orf87	-	-	Y	-	-	Y	-	-
C16orf90	-	-	Y	-	-	Y	-	-
C16orf91	-	Y	-	-	-	Y	-	-
C16orf92	-	-	Y	-	-	Y	-	-
C17orf49	Y	-	Y	-	-	Y	-	-
C17orf67	-	-	Y	-	-	Y	-	-
C17orf78	-	-	Y	-	-	Y	-	-
C17orf80	-	-	Y	-	-	Y	-	-
C17orf98	-	Y	-	-	-	Y	-	-
C18orf12	-	Y	-	-	-	Y	-	-
C18orf21	-	-	Y	-	-	Y	-	-
C18orf25	Y	-	Y	-	-	Y	-	-
C18orf54	-	-	Y	-	-	Y	-	-
C19orf12	-	-	-	-	-	-	-	Y
C19orf18	-	-	Y	-	-	Y	-	-
C19orf33	Y	-	Y	-	-	Y	-	-
C19orf38	-	-	Y	-	-	Y	-	-
C19orf44	-	-	Y	-	-	Y	-	-
C19orf47	-	-	Y	-	-	Y	-	-
C19orf48	-	-	Y	-	-	Y	-	-
C19orf53	Y	-	Y	-	-	Y	-	-
C19orf54	-	-	Y	-	-	Y	-	-
C19orf71	-	-	Y	-	-	Y	-	-
C1D	-	-	-	Y	-	-	-	Y
C1GALT1	-	-	Y	-	-	Y	-	-
C1GALT1C1	-	-	Y	-	-	Y	-	-
C1QA	-	-	-	-	-	-	-	Y
C1QBP	-	-	Y	-	-	Y	-	Y
C1QL1	Y	Y	Y	-	-	Y	-	Y
C1QL2	-	Y	-	-	-	Y	-	-
C1QTNF6	-	-	Y	-	-	Y	-	-
C1R	-	Y	Y	-	-	Y	-	Y
C1RL	Y	-	Y	-	-	Y	-	-
C1S	-	Y	Y	-	-	Y	-	-
C1orf105	-	-	Y	-	-	Y	-	-
C1orf109	-	-	Y	-	-	Y	-	-
C1orf112	-	-	Y	-	-	Y	-	-
C1orf115	-	-	Y	-	-	Y	-	-
C1orf116	Y	-	-	-	-	Y	-	-
C1orf122	-	-	Y	-	-	Y	-	-
C1orf131	Y	-	Y	-	-	Y	-	-
C1orf158	-	Y	-	-	-	Y	-	-
C1orf159	Y	Y	-	-	-	Y	-	-
C1orf162	-	Y	Y	-	-	Y	-	-
C1orf174	Y	-	-	-	-	Y	-	-
C1orf189	-	-	Y	-	-	Y	-	-
C1orf194	-	Y	-	-	-	Y	-	-
C1orf198	Y	-	-	-	-	Y	-	-
C1orf21	-	-	Y	-	-	Y	-	-
C1orf229	-	Y	-	-	-	Y	-	-
C1orf35	Y	-	-	-	-	Y	-	-
C1orf43	-	-	Y	-	-	Y	-	-
C1orf50	Y	Y	-	-	-	Y	-	-
C1orf52	-	-	Y	-	-	Y	-	Y
C1orf53	-	-	Y	-	-	Y	-	-
C1orf56	-	-	Y	-	-	Y	-	-
C1orf87	-	Y	-	-	-	Y	-	-
C2	Y	-	Y	-	-	Y	-	Y
C20orf144	-	-	Y	-	-	Y	-	-
C20orf173	-	-	Y	-	-	Y	-	-
C20orf181	-	-	-	-	-	-	-	Y
C20orf194	-	-	Y	-	-	Y	-	-
C20orf197	-	Y	-	-	-	Y	-	-
C20orf203	-	-	-	-	-	-	-	Y
C20orf204	-	-	Y	-	-	Y	-	-
C20orf27	Y	-	Y	-	-	Y	-	-
C20orf85	-	Y	-	-	-	Y	-	-
C21orf58	-	Y	Y	-	-	Y	-	-
C21orf62	-	-	Y	-	-	Y	-	-
C21orf91	-	-	Y	-	-	Y	-	-
C22orf15	-	Y	Y	-	-	Y	-	-
C22orf23	-	Y	Y	-	-	Y	-	-
C22orf39	-	-	Y	-	-	Y	-	-
C22orf46	-	-	Y	-	-	Y	-	-
C2CD2	Y	-	-	-	-	Y	-	-
C2CD2L	Y	-	-	-	-	Y	-	-
C2CD3	-	-	Y	-	-	Y	-	-
C2CD4A	-	-	Y	-	-	Y	-	-
C2CD4B	-	Y	Y	-	-	Y	-	-
C2CD4C	-	-	Y	-	-	Y	-	-
C2CD5	Y	-	-	-	-	Y	-	-
C2orf15	-	-	Y	-	-	Y	-	-
C2orf16	-	-	Y	-	-	Y	-	-
C2orf27A	-	-	Y	-	-	Y	-	-
C2orf27AP3	-	-	Y	-	-	Y	-	-
C2orf42	-	-	Y	-	-	Y	-	-
C2orf49	Y	-	-	-	-	Y	-	-
C2orf50	-	-	Y	-	-	Y	-	-
C2orf68	-	-	Y	-	-	Y	-	-
C2orf73	-	Y	Y	-	-	Y	-	-
C2orf81	-	Y	Y	-	-	Y	-	-
C2orf83	-	-	Y	-	-	Y	-	-
C2orf88	Y	-	-	-	-	Y	-	-
C3	Y	-	Y	Y	-	Y	-	Y
C3AR1	-	-	-	-	-	-	-	Y
C3orf14	-	-	Y	-	-	Y	-	-
C3orf18	-	-	Y	-	-	Y	-	-
C3orf20	-	-	Y	-	-	Y	-	-
C3orf33	-	-	Y	-	-	Y	-	-
C3orf35	-	Y	-	-	-	Y	-	-
C3orf38	-	-	Y	-	-	Y	-	-
C3orf62	-	-	Y	-	-	Y	-	-
C3orf67	-	-	-	Y	-	-	-	Y
C4A	Y	-	Y	Y	-	Y	-	Y
C4B	Y	-	Y	Y	-	Y	-	Y
C4BPA	-	-	-	-	-	-	-	Y
C4B_2	-	-	-	Y	-	-	-	Y
C4orf19	Y	-	Y	-	-	Y	-	-
C4orf3	Y	Y	Y	-	-	Y	-	-
C4orf47	-	Y	-	-	-	Y	-	-
C4orf48	Y	-	Y	-	-	Y	-	-
C5	Y	Y	-	-	-	Y	-	Y
C5AR1	-	Y	Y	Y	-	Y	-	Y
C5orf15	Y	-	Y	-	-	Y	-	-
C5orf22	-	-	Y	-	-	Y	-	-
C5orf24	-	Y	-	-	-	Y	-	-
C5orf34	-	-	Y	-	-	Y	-	-
C5orf46	-	Y	-	-	-	Y	-	-
C5orf51	-	-	Y	-	-	Y	-	-
C5orf58	-	-	Y	-	-	Y	-	-
C6	-	Y	-	-	-	Y	-	-
C6orf118	-	Y	-	-	-	Y	-	-
C6orf120	Y	-	-	-	-	Y	-	-
C6orf132	Y	-	Y	-	-	Y	-	-
C6orf136	-	-	Y	-	-	Y	-	-
C6orf141	-	-	Y	-	-	Y	-	-
C6orf226	-	-	Y	-	-	Y	-	-
C6orf47	-	-	Y	-	-	Y	-	-
C6orf52	-	Y	Y	-	-	Y	-	-
C6orf58	-	-	Y	-	-	Y	-	-
C6orf62	-	-	Y	-	-	Y	-	-
C6orf89	-	-	Y	-	-	Y	-	-
C6orf99	-	Y	-	-	-	Y	-	-
C7	Y	-	-	-	-	Y	-	-
C7orf25	-	-	Y	-	-	Y	-	-
C7orf26	Y	-	-	-	-	Y	-	-
C7orf50	Y	-	Y	-	-	Y	-	-
C7orf57	-	Y	Y	-	-	Y	-	-
C7orf65	-	-	Y	-	-	Y	-	-
C8A	Y	-	-	-	-	Y	-	-
C8B	Y	-	-	-	-	Y	-	-
C8G	-	-	Y	-	-	Y	-	-
C8orf31	-	-	Y	-	-	Y	-	-
C8orf34	-	Y	-	-	-	Y	-	-
C8orf44-SGK3	-	-	Y	-	-	Y	-	-
C8orf48	-	-	Y	-	-	Y	-	-
C8orf82	-	-	Y	-	-	Y	-	-
C8orf86	-	-	Y	-	-	Y	-	-
C8orf88	Y	-	-	-	-	Y	-	-
C9	Y	-	Y	-	-	Y	-	Y
C9orf116	-	Y	Y	-	-	Y	-	-
C9orf131	-	-	Y	-	-	Y	-	-
C9orf135	-	Y	-	-	-	Y	-	-
C9orf139	-	-	Y	-	-	Y	-	-
C9orf153	-	-	Y	-	-	Y	-	-
C9orf16	Y	-	Y	-	-	Y	-	-
C9orf24	-	Y	Y	-	-	Y	-	-
C9orf40	-	-	Y	-	-	Y	-	-
C9orf64	-	Y	Y	-	-	Y	-	-
C9orf72	-	-	Y	Y	Y	Y	Y	Y
C9orf78	Y	-	Y	-	-	Y	-	-
C9orf85	-	-	Y	-	-	Y	-	-
CA1	Y	-	-	-	-	Y	-	-
CA12	Y	Y	Y	-	-	Y	-	Y
CA15P1	-	-	Y	-	-	Y	-	-
CA2	Y	-	-	-	-	Y	-	Y
CA3	-	-	Y	-	-	Y	-	-
CA5B	-	-	Y	-	-	Y	-	-
CA5BP1	-	-	Y	-	-	Y	-	-
CA8	-	-	Y	-	Y	Y	-	Y
CA9	Y	-	Y	-	-	Y	-	-
CAAP1	Y	-	-	-	-	Y	-	-
CAB39	-	-	Y	-	-	Y	-	-
CAB39L	-	-	-	-	Y	-	-	Y
CABIN1	Y	-	-	-	-	Y	-	-
CABLES1	-	-	Y	-	-	Y	-	-
CABP4	-	-	Y	-	-	Y	-	-
CABP5	-	-	Y	-	-	Y	-	-
CABP7	-	Y	Y	-	-	Y	-	-
CACFD1	-	-	Y	-	-	Y	-	-
CACNA1A	-	-	Y	-	-	Y	-	Y
CACNA1C	-	-	-	-	-	-	-	Y
CACNA1D	-	-	Y	-	-	Y	-	-
CACNA1G	-	-	-	Y	-	-	-	Y
CACNA1I	-	Y	-	-	-	Y	-	-
CACNA2D3	-	-	Y	-	-	Y	-	-
CACNB2	-	-	Y	-	-	Y	-	-
CACNG4	-	-	Y	-	-	Y	-	-
CACNG5	-	-	-	-	-	-	-	Y
CACNG6	Y	Y	Y	-	-	Y	-	-
CACNG7	-	Y	-	-	-	Y	-	-
CACTIN	Y	-	-	-	-	Y	-	-
CACUL1	-	-	Y	-	-	Y	-	Y
CACYBP	Y	-	-	-	-	Y	-	Y
CAD	Y	-	-	-	-	Y	-	Y
CADM3	Y	-	-	-	-	Y	-	-
CADM4	Y	-	-	-	-	Y	-	-
CADPS2	-	-	-	Y	-	-	-	Y
CALB1	-	-	-	Y	Y	-	-	Y
CALB2	Y	Y	Y	Y	-	Y	-	Y
CALCA	-	-	Y	-	-	Y	-	Y
CALCB	Y	-	-	-	-	Y	-	-
CALCOCO2	-	-	Y	-	-	Y	-	Y
CALCR	-	-	-	-	-	-	-	Y
CALD1	Y	Y	Y	-	-	Y	-	Y
CALHM1	-	-	-	Y	-	-	Y	Y
CALHM2	-	-	Y	-	-	Y	-	-
CALM1	-	-	Y	Y	-	Y	-	Y
CALM2	-	-	Y	-	-	Y	-	Y
CALM3	Y	-	Y	-	-	Y	-	Y
CALML3	-	-	Y	-	-	Y	-	-
CALML4	-	Y	Y	-	-	Y	-	-
CALML5	Y	-	-	-	-	Y	-	Y
CALR	Y	Y	Y	-	-	Y	-	Y
CALU	Y	-	Y	-	-	Y	-	-
CALY	-	-	Y	-	-	Y	-	-
CAMK1	-	-	Y	-	-	Y	-	-
CAMK1D	-	-	-	-	-	-	-	Y
CAMK1G	-	-	Y	-	-	Y	-	-
CAMK2A	-	-	-	-	-	-	-	Y
CAMK2D	Y	-	Y	-	-	Y	-	-
CAMK2N1	-	-	Y	-	-	Y	-	-
CAMK2N2	-	-	Y	-	-	Y	-	-
CAMK4	-	-	-	-	-	-	-	Y
CAMKK2	Y	-	-	-	-	Y	-	Y
CAMKMT	-	-	-	-	-	-	-	Y
CAMLG	Y	-	Y	-	-	Y	-	-
CAMP	-	-	-	-	-	-	-	Y
CAMSAP1	Y	-	Y	-	-	Y	-	-
CAMSAP2	Y	Y	Y	-	-	Y	-	-
CAMSAP3	Y	-	Y	-	-	Y	-	-
CAMTA2	-	-	Y	-	-	Y	-	-
CAND1	-	-	Y	-	-	Y	-	-
CAND2	-	-	Y	-	-	Y	-	-
CANT1	Y	-	-	-	-	Y	-	-
CANX	-	Y	Y	-	-	Y	-	-
CAP1	Y	-	-	-	-	Y	-	-
CAP2	Y	-	Y	-	-	Y	-	-
CAPG	-	-	Y	-	-	Y	-	Y
CAPN1	-	Y	Y	Y	-	Y	-	Y
CAPN12	Y	-	-	-	-	Y	-	-
CAPN13	-	-	Y	-	-	Y	-	-
CAPN14	-	Y	-	-	-	Y	-	-
CAPN2	Y	-	Y	-	-	Y	-	Y
CAPN3	-	Y	Y	-	-	Y	-	-
CAPN5	-	-	Y	-	-	Y	-	-
CAPN6	-	Y	-	-	-	Y	-	-
CAPN7	-	-	Y	-	-	Y	-	-
CAPNS1	-	-	Y	-	-	Y	-	-
CAPNS2	-	Y	Y	-	-	Y	-	-
CAPRIN1	Y	Y	Y	-	-	Y	-	-
CAPRIN2	-	-	Y	-	-	Y	-	-
CAPS	-	Y	Y	-	-	Y	-	-
CAPS2	-	Y	Y	-	-	Y	-	-
CAPSL	-	Y	-	-	-	Y	-	-
CAPZA1	-	-	Y	-	-	Y	-	-
CAPZA2	-	-	Y	-	-	Y	-	-
CAPZA3	-	-	Y	-	-	Y	-	-
CAPZB	-	-	Y	-	-	Y	-	-
CARD14	-	-	Y	-	-	Y	-	Y
CARD16	-	-	-	-	-	-	-	Y
CARD6	-	-	Y	-	-	Y	-	-
CARD8	-	-	Y	-	-	Y	-	Y
CARD9	-	Y	Y	-	-	Y	-	-
CARHSP1	Y	-	-	-	-	Y	-	-
CARMIL1	Y	-	Y	-	-	Y	-	-
CARMIL2	Y	-	-	-	-	Y	-	-
CARTPT	-	-	-	-	-	-	-	Y
CASC1	-	Y	-	-	-	Y	-	-
CASC16	-	-	-	-	Y	-	-	Y
CASC2	-	Y	Y	-	-	Y	-	-
CASC3	Y	-	Y	-	-	Y	-	-
CASC4	-	-	Y	-	-	Y	-	-
CASD1	-	-	Y	-	-	Y	-	-
CASK	-	-	Y	-	-	Y	-	Y
CASKIN1	Y	-	-	-	-	Y	-	-
CASKIN2	-	-	Y	-	-	Y	-	-
CASP1	-	Y	-	Y	-	Y	-	Y
CASP10	Y	-	-	-	-	Y	-	-
CASP12	-	-	Y	Y	-	Y	-	Y
CASP16P	-	-	Y	-	-	Y	-	-
CASP2	-	-	-	-	-	-	-	Y
CASP3	-	-	Y	Y	Y	Y	-	Y
CASP4	-	-	-	-	-	-	-	Y
CASP6	-	-	-	Y	-	-	-	Y
CASP7	-	-	Y	-	-	Y	-	Y
CASP8	-	-	-	Y	-	-	-	Y
CASP8AP2	Y	-	-	-	-	Y	-	-
CASP9	-	-	Y	Y	Y	Y	-	Y
CASR	-	-	-	Y	-	-	-	Y
CASS4	-	-	Y	Y	-	Y	-	Y
CAST	Y	-	-	Y	-	Y	-	Y
CASTOR1	-	-	Y	-	-	Y	-	-
CASTOR3	-	-	-	Y	-	-	-	Y
CASZ1	-	-	-	-	-	-	-	Y
CAT	-	-	-	Y	Y	-	-	Y
CATSPER2	-	-	Y	-	-	Y	-	-
CAV1	Y	Y	Y	Y	Y	Y	Y	Y
CAV2	Y	Y	Y	-	-	Y	-	Y
CAVIN1	Y	Y	Y	-	-	Y	-	-
CAVIN2	Y	Y	-	-	-	Y	-	-
CAVIN3	-	-	Y	-	-	Y	-	-
CAVIN4	-	-	Y	-	-	Y	-	-
CBFA2T2	-	-	-	-	-	-	-	Y
CBFB	-	-	Y	-	-	Y	-	-
CBL	Y	-	Y	-	-	Y	-	-
CBLC	-	-	Y	Y	-	Y	-	Y
CBLIF	-	-	-	-	-	-	-	Y
CBLL1	-	-	Y	-	-	Y	-	-
CBLL2	-	-	-	-	Y	-	-	Y
CBLN2	Y	-	-	-	-	Y	-	-
CBLN3	-	-	Y	-	-	Y	-	-
CBLN4	-	-	-	-	-	-	-	Y
CBR1	Y	-	Y	-	-	Y	-	-
CBR3	Y	-	-	-	-	Y	-	-
CBS	-	-	Y	-	-	Y	-	Y
CBSL	Y	-	Y	-	-	Y	-	Y
CBX1	Y	-	-	-	-	Y	-	-
CBX2	-	-	Y	-	-	Y	-	-
CBX3	Y	-	Y	-	-	Y	-	-
CBX5	-	-	-	-	-	-	-	Y
CBX7	-	-	Y	-	-	Y	-	-
CBX8	Y	-	Y	-	-	Y	-	-
CBY1	Y	-	-	-	-	Y	-	-
CC2D1A	-	Y	-	-	-	Y	-	-
CC2D1B	-	-	Y	-	-	Y	-	-
CC2D2A	-	Y	-	-	-	Y	-	-
CCAR1	-	-	Y	-	-	Y	-	-
CCAR2	Y	Y	-	-	-	Y	-	-
CCDC102A	-	-	Y	-	-	Y	-	-
CCDC102B	-	Y	-	-	-	Y	-	-
CCDC112	-	-	Y	-	-	Y	-	-
CCDC113	-	Y	Y	-	-	Y	-	-
CCDC115	Y	Y	Y	-	-	Y	-	-
CCDC117	-	-	Y	-	-	Y	-	-
CCDC12	Y	-	-	-	-	Y	-	-
CCDC121	-	Y	Y	-	-	Y	-	-
CCDC122	-	-	Y	-	-	Y	-	-
CCDC124	Y	-	-	-	-	Y	-	-
CCDC125	-	-	Y	-	-	Y	-	-
CCDC13	-	Y	-	-	-	Y	-	-
CCDC130	-	-	Y	-	-	Y	-	-
CCDC134	-	-	-	Y	-	-	-	Y
CCDC138	-	Y	Y	-	-	Y	-	-
CCDC14	-	-	Y	-	-	Y	-	-
CCDC141	-	-	Y	-	-	Y	-	-
CCDC142	-	-	Y	-	-	Y	-	-
CCDC144A	-	-	Y	-	-	Y	-	-
CCDC144B	-	-	Y	-	-	Y	-	-
CCDC144NL	-	-	Y	-	-	Y	-	-
CCDC146	-	Y	Y	-	-	Y	-	-
CCDC148	-	Y	-	-	-	Y	-	-
CCDC15	-	-	Y	-	-	Y	-	-
CCDC150	-	Y	Y	-	-	Y	-	-
CCDC151	-	Y	-	-	-	Y	-	-
CCDC152	-	-	Y	-	-	Y	-	-
CCDC153	-	Y	Y	-	-	Y	-	-
CCDC154	-	-	Y	-	-	Y	-	Y
CCDC157	-	-	Y	-	-	Y	-	-
CCDC158	-	-	Y	-	-	Y	-	-
CCDC160	-	-	Y	-	-	Y	-	-
CCDC162P	-	-	Y	-	-	Y	-	-
CCDC163	-	-	Y	-	-	Y	-	-
CCDC166	-	-	Y	-	-	Y	-	-
CCDC167	-	-	Y	-	-	Y	-	-
CCDC17	-	Y	Y	-	-	Y	-	-
CCDC174	-	-	Y	-	-	Y	-	-
CCDC18	-	Y	Y	-	-	Y	-	-
CCDC183	Y	-	-	-	-	Y	-	-
CCDC183-AS1	Y	-	-	-	-	Y	-	-
CCDC186	-	-	Y	-	-	Y	-	-
CCDC192	-	-	Y	-	-	Y	-	-
CCDC198	-	-	Y	-	-	Y	-	-
CCDC200	-	-	Y	-	-	Y	-	-
CCDC22	Y	-	Y	-	-	Y	-	-
CCDC28A	-	-	Y	-	-	Y	-	-
CCDC3	-	-	Y	-	-	Y	-	-
CCDC30	-	Y	Y	-	-	Y	-	-
CCDC34	-	-	Y	-	-	Y	-	-
CCDC38	-	-	Y	-	-	Y	-	-
CCDC39	-	Y	-	-	-	Y	-	-
CCDC40	-	Y	-	-	-	Y	-	-
CCDC43	-	-	Y	-	-	Y	-	-
CCDC47	Y	-	Y	-	-	Y	-	-
CCDC50	Y	-	Y	-	-	Y	-	-
CCDC51	-	Y	-	-	-	Y	-	-
CCDC57	-	Y	-	-	-	Y	-	-
CCDC58	-	-	Y	-	-	Y	-	-
CCDC59	-	-	Y	-	-	Y	-	-
CCDC6	Y	-	-	-	-	Y	-	-
CCDC60	-	Y	-	-	-	Y	-	-
CCDC61	Y	-	Y	-	-	Y	-	-
CCDC62	-	-	-	-	Y	-	-	Y
CCDC65	-	Y	-	-	-	Y	-	-
CCDC66	-	-	Y	-	-	Y	-	-
CCDC68	-	-	Y	-	-	Y	-	-
CCDC7	-	-	Y	-	-	Y	-	-
CCDC73	-	-	Y	-	-	Y	-	-
CCDC74B	-	Y	Y	-	-	Y	-	-
CCDC78	-	Y	Y	-	-	Y	-	-
CCDC8	-	-	Y	-	-	Y	-	-
CCDC80	-	-	Y	-	-	Y	-	-
CCDC81	-	Y	-	-	-	Y	-	-
CCDC82	-	-	Y	-	Y	Y	-	Y
CCDC83	-	-	-	Y	-	-	-	Y
CCDC84	-	-	Y	-	-	Y	-	-
CCDC85B	-	-	Y	-	-	Y	-	-
CCDC86	Y	Y	Y	-	-	Y	-	-
CCDC88A	Y	-	Y	-	-	Y	-	-
CCDC88B	-	Y	Y	-	-	Y	-	-
CCDC88C	-	-	Y	-	-	Y	-	-
CCDC89	-	Y	-	Y	-	Y	-	Y
CCDC9	Y	Y	-	-	-	Y	-	-
CCDC90B	-	-	Y	-	-	Y	-	-
CCDC91	-	-	Y	-	-	Y	-	-
CCDC93	Y	Y	Y	-	-	Y	-	-
CCDC96	-	Y	-	-	-	Y	-	-
CCDC9B	-	-	Y	-	-	Y	-	-
CCHCR1	-	Y	-	-	-	Y	-	Y
CCK	Y	-	-	-	-	Y	-	Y
CCKAR	-	-	-	-	-	-	-	Y
CCKBR	-	-	-	-	-	-	-	Y
CCL1	-	-	-	-	-	-	-	Y
CCL11	-	-	-	Y	-	-	-	Y
CCL13	-	-	Y	-	-	Y	-	-
CCL14	-	Y	-	-	-	Y	-	-
CCL17	-	-	Y	-	-	Y	-	-
CCL19	-	-	-	-	-	-	-	Y
CCL2	Y	Y	-	Y	Y	Y	-	Y
CCL20	-	Y	Y	-	-	Y	-	Y
CCL21	-	-	-	-	-	-	-	Y
CCL23	-	Y	-	-	-	Y	-	-
CCL25	-	-	Y	-	-	Y	-	-
CCL26	-	-	-	-	-	-	-	Y
CCL27	-	Y	-	-	-	Y	-	Y
CCL3	-	-	-	-	-	-	-	Y
CCL3L3	-	Y	-	-	-	Y	-	-
CCL4	-	-	-	-	-	-	-	Y
CCL4L1	-	-	-	-	-	-	-	Y
CCL4L2	-	-	-	-	-	-	-	Y
CCL5	-	-	Y	-	-	Y	-	Y
CCL7	-	-	Y	-	-	Y	-	-
CCL8	-	-	-	-	-	-	-	Y
CCM2	-	-	Y	-	-	Y	-	-
CCN2	Y	-	Y	-	Y	Y	-	Y
CCN3	Y	-	-	-	-	Y	-	-
CCN6	-	-	-	-	-	-	-	Y
CCNA1	-	Y	-	-	-	Y	-	-
CCNA2	-	-	Y	-	-	Y	-	-
CCNB1	-	-	Y	-	-	Y	-	-
CCNB1IP1	-	-	Y	-	-	Y	-	-
CCNB2	-	-	Y	-	-	Y	-	-
CCNB3	-	-	Y	-	-	Y	-	-
CCNC	-	-	-	-	-	-	-	Y
CCND1	Y	-	Y	-	-	Y	-	Y
CCND2	Y	Y	-	-	-	Y	-	-
CCND3	-	-	Y	-	-	Y	-	Y
CCNE2	-	-	Y	-	-	Y	-	Y
CCNF	-	-	Y	-	-	Y	-	-
CCNG1	-	-	Y	-	-	Y	-	-
CCNG2	-	-	Y	-	-	Y	-	-
CCNH	Y	-	-	-	-	Y	-	-
CCNI	-	-	Y	-	-	Y	-	-
CCNJ	-	-	Y	-	-	Y	-	-
CCNK	Y	-	-	-	-	Y	-	-
CCNL1	Y	-	Y	-	-	Y	-	-
CCNL2	Y	Y	Y	-	-	Y	-	-
CCNO	-	-	Y	-	-	Y	-	-
CCNT1	-	Y	Y	-	-	Y	-	-
CCNT2	-	-	Y	-	-	Y	-	-
CCNT2-AS1	-	-	-	-	Y	-	-	Y
CCP110	-	Y	Y	-	-	Y	-	-
CCR1	-	-	-	Y	-	-	Y	-
CCR2	-	-	-	-	-	-	-	Y
CCR3	-	-	-	-	-	-	-	Y
CCR5	-	-	-	Y	-	-	-	Y
CCR6	-	-	Y	-	-	Y	-	Y
CCR7	-	Y	-	-	-	Y	-	Y
CCR8	-	Y	-	-	-	Y	-	-
CCRL2	-	-	Y	Y	-	Y	-	Y
CCS	-	-	Y	-	-	Y	-	Y
CCSER1	-	-	Y	-	-	Y	-	-
CCSER2	-	-	Y	-	-	Y	-	-
CCT	-	-	-	-	-	-	-	Y
CCT2	Y	-	-	-	-	Y	-	Y
CCT3	Y	-	-	-	-	Y	-	-
CCT6A	Y	-	-	-	-	Y	-	-
CCT6P1	-	Y	Y	-	-	Y	-	-
CCT6P3	-	-	Y	-	-	Y	-	-
CCT8	Y	-	-	-	-	Y	-	-
CCZ1	Y	-	Y	-	-	Y	-	-
CCZ1B	Y	-	-	-	-	Y	-	-
CD101	-	-	Y	-	-	Y	-	-
CD109	-	-	Y	-	-	Y	-	-
CD14	-	-	Y	Y	-	Y	-	Y
CD151	-	-	Y	-	-	Y	-	-
CD160	-	-	Y	-	-	Y	-	-
CD163	-	Y	Y	-	-	Y	-	Y
CD163L1	-	-	Y	-	-	Y	-	-
CD164	-	-	Y	-	-	Y	-	-
CD164L2	-	-	Y	-	-	Y	-	-
CD177	-	-	-	-	-	-	-	Y
CD180	-	-	-	-	-	-	-	Y
CD19	-	-	Y	-	-	Y	-	Y
CD200	-	-	-	-	-	-	-	Y
CD200R1	-	-	Y	-	-	Y	-	Y
CD209	-	-	-	-	-	-	-	Y
CD22	-	-	Y	-	-	Y	-	-
CD226	-	-	Y	-	-	Y	-	Y
CD24	-	-	Y	-	-	Y	-	Y
CD248	Y	-	-	-	-	Y	-	-
CD24P4	Y	-	-	-	-	Y	-	-
CD27	Y	-	-	-	-	Y	-	-
CD274	-	Y	Y	-	-	Y	-	Y
CD28	-	-	-	-	-	-	-	Y
CD2AP	Y	-	Y	Y	-	Y	-	Y
CD2BP2	Y	-	Y	-	-	Y	-	-
CD300C	-	-	Y	-	-	Y	-	-
CD300E	-	-	Y	-	-	Y	-	-
CD302	-	-	Y	-	-	Y	-	-
CD320	Y	-	Y	-	-	Y	-	Y
CD33	-	-	-	Y	-	-	Y	Y
CD34	-	-	-	-	-	-	-	Y
CD36	-	Y	Y	Y	-	Y	-	Y
CD38	Y	Y	-	-	-	Y	-	Y
CD3D	-	-	Y	-	-	Y	-	-
CD3E	-	-	Y	-	-	Y	-	-
CD3EAP	-	-	Y	-	-	Y	-	-
CD40	-	-	Y	Y	-	Y	-	Y
CD40LG	-	-	-	Y	-	-	-	Y
CD44	Y	Y	Y	Y	-	Y	-	Y
CD46	Y	-	Y	-	-	Y	-	Y
CD47	-	-	-	-	-	-	-	Y
CD5	-	-	Y	-	-	Y	-	-
CD55	Y	Y	Y	-	-	Y	-	Y
CD58	-	-	Y	-	-	Y	-	-
CD59	Y	Y	Y	-	-	Y	-	Y
CD5L	-	-	-	-	-	-	-	Y
CD63	-	-	Y	-	-	Y	-	Y
CD68	-	Y	-	Y	-	Y	-	Y
CD69	-	Y	Y	-	-	Y	-	Y
CD70	Y	Y	-	-	-	Y	-	-
CD72	-	-	Y	-	-	Y	-	-
CD74	-	-	Y	-	-	Y	-	Y
CD80	-	-	-	-	-	-	-	Y
CD81	Y	-	Y	-	-	Y	-	Y
CD82	-	-	Y	-	-	Y	-	-
CD83	-	Y	Y	-	-	Y	-	-
CD86	-	Y	Y	-	-	Y	-	Y
CD8A	-	-	-	-	-	-	-	Y
CD8B	-	-	Y	-	-	Y	-	-
CD9	Y	-	Y	-	-	Y	-	-
CD99	Y	Y	Y	-	-	Y	-	-
CD99L2	Y	-	Y	-	-	Y	-	-
CDA	-	-	Y	-	-	Y	-	Y
CDC123	Y	-	-	-	-	Y	-	-
CDC14A	-	Y	Y	-	-	Y	-	-
CDC14B	-	-	Y	-	-	Y	-	-
CDC16	Y	-	-	-	-	Y	-	-
CDC20	Y	-	Y	-	-	Y	-	-
CDC20B	-	-	Y	-	-	Y	-	-
CDC23	Y	-	Y	-	-	Y	-	-
CDC25A	-	-	Y	-	-	Y	-	-
CDC25B	-	-	-	-	-	-	-	Y
CDC25C	-	-	Y	-	-	Y	-	Y
CDC27	Y	-	Y	-	-	Y	-	-
CDC37	-	-	Y	-	-	Y	-	-
CDC37L1	-	-	Y	-	-	Y	-	-
CDC40	-	-	Y	-	-	Y	-	-
CDC42	Y	Y	-	Y	-	Y	-	Y
CDC42BPA	-	-	Y	-	-	Y	-	-
CDC42BPB	Y	-	Y	-	-	Y	-	-
CDC42BPG	Y	-	-	-	-	Y	-	-
CDC42EP1	Y	-	-	-	-	Y	-	-
CDC42EP2	Y	-	Y	-	-	Y	-	-
CDC42EP3	-	-	Y	-	-	Y	-	-
CDC42EP4	Y	-	-	-	-	Y	-	-
CDC42EP5	-	-	Y	-	-	Y	-	-
CDC42SE1	Y	-	Y	-	-	Y	-	-
CDC42SE2	-	-	Y	Y	-	Y	-	Y
CDC45	-	-	Y	-	-	Y	-	-
CDC5L	Y	-	-	-	-	Y	-	-
CDC6	Y	-	Y	-	-	Y	-	-
CDC73	-	-	Y	-	-	Y	-	-
CDCA2	-	-	Y	-	-	Y	-	-
CDCA3	-	-	Y	-	-	Y	-	-
CDCA4	-	-	Y	-	-	Y	-	-
CDCA5	Y	-	Y	Y	-	Y	-	Y
CDCA7	Y	-	-	-	-	Y	-	-
CDCA8	-	-	Y	-	-	Y	-	-
CDCP1	Y	-	Y	-	-	Y	-	-
CDCP2	-	-	Y	-	-	Y	-	Y
CDH1	Y	-	-	-	-	Y	-	Y
CDH11	Y	-	-	-	-	Y	-	-
CDH13	Y	Y	Y	Y	-	Y	-	Y
CDH16	Y	-	Y	-	-	Y	-	-
CDH17	Y	-	-	-	-	Y	-	-
CDH18	-	-	Y	-	-	Y	-	-
CDH2	-	-	Y	Y	-	Y	Y	Y
CDH26	-	-	Y	-	-	Y	-	-
CDH3	-	-	Y	-	-	Y	-	-
CDH4	-	-	Y	-	-	Y	-	-
CDH6	Y	-	Y	-	-	Y	-	-
CDH7	-	Y	-	-	-	Y	-	-
CDH8	-	-	-	-	Y	-	-	Y
CDHR1	-	-	Y	-	-	Y	-	-
CDHR2	-	-	Y	-	-	Y	-	-
CDHR3	-	Y	-	-	-	Y	-	-
CDHR4	-	Y	-	-	-	Y	-	-
CDHR5	Y	-	-	-	-	Y	-	-
CDK1	Y	-	Y	Y	-	Y	-	Y
CDK11A	-	-	Y	-	-	Y	-	-
CDK12	Y	-	Y	-	-	Y	-	-
CDK13	Y	-	Y	-	-	Y	-	-
CDK14	Y	-	Y	-	-	Y	-	-
CDK17	Y	-	Y	-	-	Y	-	-
CDK18	Y	-	-	-	-	Y	-	Y
CDK2	Y	-	-	-	-	Y	-	-
CDK20	-	Y	Y	-	-	Y	-	-
CDK2AP1	Y	-	-	-	-	Y	-	-
CDK4	Y	-	-	-	-	Y	-	Y
CDK5	-	-	Y	Y	Y	Y	-	Y
CDK5R1	-	-	-	Y	-	-	-	Y
CDK5R2	-	-	-	-	-	-	-	Y
CDK5RAP1	-	-	Y	-	-	Y	-	-
CDK5RAP2	Y	Y	Y	-	-	Y	-	Y
CDK5RAP3	Y	Y	-	-	-	Y	-	-
CDK6	-	Y	Y	-	-	Y	-	Y
CDK8	-	-	Y	-	-	Y	-	-
CDK9	-	-	-	-	-	-	-	Y
CDKAL1	-	-	Y	Y	-	Y	-	Y
CDKL1	-	Y	Y	-	-	Y	-	-
CDKL2	-	Y	-	-	-	Y	-	-
CDKL3	-	-	Y	-	-	Y	-	-
CDKL4	-	-	Y	-	-	Y	-	-
CDKL5	-	-	Y	-	-	Y	-	Y
CDKN1A	Y	-	Y	-	-	Y	-	Y
CDKN1B	-	-	Y	-	-	Y	-	Y
CDKN2A	Y	-	Y	-	-	Y	-	Y
CDKN2AIP	Y	-	Y	-	-	Y	-	-
CDKN2AIPNL	-	-	Y	-	-	Y	-	-
CDKN2B	Y	-	Y	-	-	Y	-	-
CDKN2B-AS1	-	-	-	-	-	-	-	Y
CDKN2D	-	-	-	-	-	-	-	Y
CDKN3	-	-	Y	-	-	Y	-	-
CDNF	-	-	-	-	Y	-	-	Y
CDON	-	-	Y	-	-	Y	-	-
CDR1	-	-	-	Y	-	-	-	Y
CDR1-AS	-	-	-	-	-	-	-	Y
CDR2	-	-	Y	-	-	Y	-	Y
CDR2L	-	-	Y	-	-	Y	-	-
CDR3	-	-	-	-	-	-	-	Y
CDRT1	-	Y	Y	-	-	Y	-	-
CDRT8	-	-	Y	-	-	Y	-	-
CDS2	Y	Y	Y	-	-	Y	-	-
CDSN	-	-	-	-	-	-	-	Y
CDT1	Y	-	Y	-	-	Y	-	-
CDV3	Y	-	Y	-	-	Y	-	-
CDX2	Y	-	-	-	-	Y	-	-
CDYL	Y	-	Y	-	-	Y	-	-
CEACAM1	Y	-	Y	-	-	Y	-	-
CEACAM16	-	-	Y	-	-	Y	-	-
CEACAM19	-	-	Y	Y	-	Y	-	Y
CEACAM20	-	-	-	Y	-	-	-	Y
CEACAM22P	-	-	-	Y	-	-	-	Y
CEACAM4	-	-	Y	-	-	Y	-	-
CEACAM5	-	-	-	-	-	-	-	Y
CEACAM6	-	-	Y	-	Y	Y	-	Y
CEACAM7	-	Y	-	-	-	Y	-	-
CEBPB	-	-	-	-	-	-	-	Y
CEBPD	-	-	-	-	-	-	-	Y
CEBPG	-	-	Y	-	-	Y	-	-
CEBPZ	Y	-	Y	-	-	Y	-	Y
CEBPZOS	-	Y	Y	-	-	Y	-	-
CECR	-	-	-	-	-	-	-	Y
CECR2	-	-	Y	-	-	Y	-	-
[truncated: 11,355 more rows]
