# Supplementary material for: Shared molecular signatures between coronavirus infection and neurodegenerative diseases provide targets for broad-spectrum drug development
Source: Sci Rep. 2023 Apr 4;13:5457. doi: 10.1038/s41598-023-29778-4 (PMC10071237; doi:10.1038/s41598-023-29778-4)
Supplement: Supplementary file 3 — Supplementary Information 3. [file 41598_2023_29778_MOESM3_ESM.xls]

## Sheet: Table S6
Table S6. The enriched KEGG pathways and GO terms for the gene sets in infection of three coronaviruses and two neurodegenerative diseases.

## Sheet: SARS-CoV-2
Type	ID	Description	GeneRatio	BgRatio	pvalue	p.adjust	qvalue	Count
BP	GO:0008380	RNA splicing	203/3943	487/18866	5.77005e-26	3.68648e-22	2.50177e-22	203
BP	GO:0051169	nuclear transport	153/3943	357/18866	2.94756e-21	6.37023e-18	4.32305e-18	153
BP	GO:0000375	RNA splicing, via transesterification reactions	164/3943	393/18866	2.99119e-21	6.37023e-18	4.32305e-18	164
BP	GO:0010256	endomembrane system organization	186/3943	468/18866	4.42686e-21	7.0708e-18	4.79848e-18	186
BP	GO:0000377	RNA splicing, via transesterification reactions with bulged adenosine as nucleophile	162/3943	390/18866	9.16856e-21	9.76299e-18	6.62549e-18	162
BP	GO:0000398	mRNA splicing, via spliceosome	162/3943	390/18866	9.16856e-21	9.76299e-18	6.62549e-18	162
BP	GO:1903311	regulation of mRNA metabolic process	147/3943	344/18866	2.49592e-20	2.15392e-17	1.46172e-17	147
BP	GO:0006913	nucleocytoplasmic transport	150/3943	354/18866	2.69704e-20	2.15392e-17	1.46172e-17	150
BP	GO:0019058	viral life cycle	145/3943	341/18866	7.86286e-20	5.58176e-17	3.78797e-17	145
BP	GO:0006605	protein targeting	175/3943	444/18866	1.84272e-19	1.0809e-16	7.33537e-17	175
BP	GO:0006403	RNA localization	111/3943	236/18866	1.861e-19	1.0809e-16	7.33537e-17	111
BP	GO:0048193	Golgi vesicle transport	152/3943	374/18866	1.67504e-18	8.91821e-16	6.0522e-16	152
BP	GO:0051236	establishment of RNA localization	98/3943	203/18866	2.58578e-18	1.27081e-15	8.62414e-16	98
BP	GO:0002283	neutrophil activation involved in immune response	185/3943	490/18866	3.57771e-18	1.61792e-15	1.09798e-15	185
BP	GO:0051168	nuclear export	98/3943	204/18866	3.96535e-18	1.61792e-15	1.09798e-15	98
BP	GO:0043312	neutrophil degranulation	184/3943	487/18866	4.05177e-18	1.61792e-15	1.09798e-15	184
BP	GO:0033157	regulation of intracellular protein transport	117/3943	264/18866	6.53158e-18	2.45472e-15	1.66586e-15	117
BP	GO:0050657	nucleic acid transport	96/3943	200/18866	9.32587e-18	3.12123e-15	2.11817e-15	96
BP	GO:0050658	RNA transport	96/3943	200/18866	9.32587e-18	3.12123e-15	2.11817e-15	96
BP	GO:0034976	response to endoplasmic reticulum stress	126/3943	294/18866	9.77064e-18	3.12123e-15	2.11817e-15	126
BP	GO:0006611	protein export from nucleus	90/3943	184/18866	2.15185e-17	6.54675e-15	4.44284e-15	90
BP	GO:1903829	positive regulation of cellular protein localization	138/3943	338/18866	4.05928e-17	1.17885e-14	8.00008e-15	138
BP	GO:0032386	regulation of intracellular transport	142/3943	358/18866	2.64531e-16	7.34821e-14	4.98674e-14	142
BP	GO:0090150	establishment of protein localization to membrane	137/3943	342/18866	3.43398e-16	9.14154e-14	6.20376e-14	137
BP	GO:0006405	RNA export from nucleus	74/3943	144/18866	4.97973e-16	1.27262e-13	8.63642e-14	74
BP	GO:0034504	protein localization to nucleus	117/3943	277/18866	5.30885e-16	1.30455e-13	8.8531e-14	117
BP	GO:0006402	mRNA catabolic process	146/3943	376/18866	8.52282e-16	2.01675e-13	1.36864e-13	146
BP	GO:0042176	regulation of protein catabolic process	152/3943	397/18866	9.13288e-16	2.08393e-13	1.41422e-13	152
BP	GO:0071426	ribonucleoprotein complex export from nucleus	68/3943	130/18866	2.37684e-15	5.23642e-13	3.55361e-13	68
BP	GO:0006401	RNA catabolic process	156/3943	415/18866	2.50186e-15	5.32813e-13	3.61585e-13	156
BP	GO:0034605	cellular response to heat	66/3943	125/18866	3.33028e-15	6.8636e-13	4.65787e-13	66
BP	GO:0071166	ribonucleoprotein complex localization	68/3943	131/18866	3.9393e-15	7.86506e-13	5.33749e-13	68
BP	GO:0070972	protein localization to endoplasmic reticulum	75/3943	152/18866	5.43832e-15	1.05289e-12	7.14527e-13	75
BP	GO:0007265	Ras protein signal transduction	135/3943	346/18866	6.71419e-15	1.26168e-12	8.56216e-13	135
BP	GO:1900034	regulation of cellular response to heat	48/3943	79/18866	1.45767e-14	2.66086e-12	1.80575e-12	48
BP	GO:0035966	response to topologically incorrect protein	91/3943	205/18866	2.69837e-14	4.78885e-12	3.24988e-12	91
BP	GO:0062197	cellular response to chemical stress	137/3943	360/18866	4.20338e-14	7.25821e-12	4.92567e-12	137
BP	GO:0009408	response to heat	78/3943	166/18866	4.59068e-14	7.71838e-12	5.23795e-12	78
BP	GO:0019080	viral gene expression	87/3943	195/18866	6.95039e-14	1.13862e-11	7.72703e-12	87
BP	GO:0015931	nucleobase-containing compound transport	107/3943	261/18866	1.01171e-13	1.61596e-11	1.09664e-11	107
BP	GO:0043484	regulation of RNA splicing	74/3943	156/18866	1.10926e-13	1.72855e-11	1.17305e-11	74
BP	GO:0016050	vesicle organization	130/3943	340/18866	1.25364e-13	1.90703e-11	1.29417e-11	130
BP	GO:0006979	response to oxidative stress	163/3943	458/18866	1.5155e-13	2.25176e-11	1.52812e-11	163
BP	GO:0007030	Golgi organization	72/3943	151/18866	1.71542e-13	2.49087e-11	1.69039e-11	72
BP	GO:0033044	regulation of chromosome organization	134/3943	356/18866	2.09012e-13	2.9675e-11	2.01385e-11	134
BP	GO:0050684	regulation of mRNA processing	72/3943	152/18866	2.59785e-13	3.53142e-11	2.39654e-11	72
BP	GO:0051028	mRNA transport	72/3943	152/18866	2.59785e-13	3.53142e-11	2.39654e-11	72
BP	GO:0017038	protein import	87/3943	200/18866	4.03494e-13	5.37067e-11	3.64472e-11	87
BP	GO:0019083	viral transcription	80/3943	178/18866	4.32499e-13	5.5705e-11	3.78033e-11	80
BP	GO:0007015	actin filament organization	155/3943	434/18866	4.35945e-13	5.5705e-11	3.78033e-11	155
BP	GO:0006406	mRNA export from nucleus	58/3943	113/18866	7.60955e-13	9.3495e-11	6.34489e-11	58
BP	GO:0071427	mRNA-containing ribonucleoprotein complex export from nucleus	58/3943	113/18866	7.60955e-13	9.3495e-11	6.34489e-11	58
BP	GO:0006986	response to unfolded protein	81/3943	183/18866	8.43262e-13	1.01653e-10	6.89851e-11	81
BP	GO:1902903	regulation of supramolecular fiber organization	137/3943	373/18866	9.55537e-13	1.13054e-10	7.67223e-11	137
BP	GO:0009896	positive regulation of catabolic process	159/3943	454/18866	1.36205e-12	1.58221e-10	1.07374e-10	159
BP	GO:0061008	hepaticobiliary system development	68/3943	144/18866	1.4234e-12	1.60681e-10	1.09043e-10	68
BP	GO:0001889	liver development	67/3943	141/18866	1.44252e-12	1.60681e-10	1.09043e-10	67
BP	GO:0046939	nucleotide phosphorylation	65/3943	135/18866	1.45868e-12	1.60681e-10	1.09043e-10	65
BP	GO:0035967	cellular response to topologically incorrect protein	75/3943	166/18866	1.67327e-12	1.81195e-10	1.22965e-10	75
BP	GO:0031647	regulation of protein stability	114/3943	296/18866	2.31439e-12	2.46444e-10	1.67245e-10	114
BP	GO:0006888	endoplasmic reticulum to Golgi vesicle-mediated transport	87/3943	206/18866	2.93709e-12	3.07624e-10	2.08764e-10	87
BP	GO:0006457	protein folding	94/3943	230/18866	3.90035e-12	4.01924e-10	2.72759e-10	94
BP	GO:0051056	regulation of small GTPase mediated signal transduction	121/3943	323/18866	4.44976e-12	4.51262e-10	3.06241e-10	121
BP	GO:0016049	cell growth	167/3943	490/18866	4.88804e-12	4.87964e-10	3.31149e-10	167
BP	GO:0051017	actin filament bundle assembly	71/3943	157/18866	6.16201e-12	6.05678e-10	4.11033e-10	71
BP	GO:0016569	covalent chromatin modification	164/3943	481/18866	7.33314e-12	7.0987e-10	4.81742e-10	164
BP	GO:0046822	regulation of nucleocytoplasmic transport	56/3943	112/18866	7.46589e-12	7.11934e-10	4.83142e-10	56
BP	GO:0006165	nucleoside diphosphate phosphorylation	63/3943	133/18866	7.9138e-12	7.43548e-10	5.04597e-10	63
BP	GO:0061572	actin filament bundle organization	72/3943	161/18866	8.46878e-12	7.8416e-10	5.32157e-10	72
BP	GO:0031503	protein-containing complex localization	111/3943	291/18866	9.15625e-12	8.35704e-10	5.67137e-10	111
BP	GO:0009132	nucleoside diphosphate metabolic process	70/3943	155/18866	9.36806e-12	8.35821e-10	5.67216e-10	70
BP	GO:0043254	regulation of protein-containing complex assembly	155/3943	449/18866	9.41918e-12	8.35821e-10	5.67216e-10	155
BP	GO:0042542	response to hydrogen peroxide	67/3943	146/18866	1.06321e-11	9.3053e-10	6.31489e-10	67
BP	GO:0043434	response to peptide hormone	154/3943	447/18866	1.30972e-11	1.13079e-09	7.67389e-10	154
BP	GO:0051098	regulation of binding	132/3943	367/18866	1.36502e-11	1.16282e-09	7.89128e-10	132
BP	GO:0031123	RNA 3'-end processing	69/3943	153/18866	1.42388e-11	1.19699e-09	8.12321e-10	69
BP	GO:0043488	regulation of mRNA stability	79/3943	186/18866	2.06455e-11	1.71304e-09	1.16252e-09	79
BP	GO:0009185	ribonucleoside diphosphate metabolic process	64/3943	139/18866	2.5606e-11	2.0974e-09	1.42336e-09	64
BP	GO:0009135	purine nucleoside diphosphate metabolic process	63/3943	136/18866	2.64482e-11	2.11222e-09	1.43342e-09	63
BP	GO:0009179	purine ribonucleoside diphosphate metabolic process	63/3943	136/18866	2.64482e-11	2.11222e-09	1.43342e-09	63
BP	GO:1900180	regulation of protein localization to nucleus	60/3943	127/18866	2.83484e-11	2.23602e-09	1.51744e-09	60
BP	GO:0016197	endosomal transport	96/3943	244/18866	3.06624e-11	2.38905e-09	1.62129e-09	96
BP	GO:0034620	cellular response to unfolded protein	66/3943	146/18866	3.45009e-11	2.65574e-09	1.80227e-09	66
BP	GO:0019693	ribose phosphate metabolic process	147/3943	427/18866	4.07378e-11	3.0985e-09	2.10274e-09	147
BP	GO:1902905	positive regulation of supramolecular fiber organization	85/3943	208/18866	4.15186e-11	3.12073e-09	2.11783e-09	85
BP	GO:0000302	response to reactive oxygen species	93/3943	235/18866	4.26366e-11	3.1675e-09	2.14957e-09	93
BP	GO:0006260	DNA replication	104/3943	273/18866	4.4931e-11	3.29959e-09	2.23921e-09	104
BP	GO:1903362	regulation of cellular protein catabolic process	100/3943	260/18866	5.59159e-11	4.05962e-09	2.75499e-09	100
BP	GO:0055076	transition metal ion homeostasis	63/3943	138/18866	5.72846e-11	4.11226e-09	2.79072e-09	63
BP	GO:0009266	response to temperature stimulus	92/3943	233/18866	6.25922e-11	4.44335e-09	3.01541e-09	92
BP	GO:0016570	histone modification	157/3943	468/18866	8.31693e-11	5.83922e-09	3.96269e-09	157
BP	GO:0010639	negative regulation of organelle organization	143/3943	416/18866	8.45907e-11	5.87445e-09	3.9866e-09	143
BP	GO:0051052	regulation of DNA metabolic process	129/3943	365/18866	8.98482e-11	6.17247e-09	4.18885e-09	129
BP	GO:0019079	viral genome replication	59/3943	127/18866	9.68868e-11	6.5482e-09	4.44383e-09	59
BP	GO:0036503	ERAD pathway	50/3943	100/18866	9.76854e-11	6.5482e-09	4.44383e-09	50
BP	GO:0046031	ADP metabolic process	58/3943	124/18866	9.9417e-11	6.5482e-09	4.44383e-09	58
BP	GO:0072599	establishment of protein localization to endoplasmic reticulum	58/3943	124/18866	9.9417e-11	6.5482e-09	4.44383e-09	58
BP	GO:0006096	glycolytic process	55/3943	115/18866	1.03973e-10	6.77842e-09	4.60007e-09	55
BP	GO:0061013	regulation of mRNA catabolic process	84/3943	208/18866	1.10435e-10	7.12699e-09	4.83662e-09	84
BP	GO:0071375	cellular response to peptide hormone stimulus	119/3943	330/18866	1.14236e-10	7.29854e-09	4.95303e-09	119
BP	GO:0043487	regulation of RNA stability	80/3943	195/18866	1.22442e-10	7.74538e-09	5.25628e-09	80
BP	GO:0090316	positive regulation of intracellular protein transport	76/3943	182/18866	1.30732e-10	8.18871e-09	5.55713e-09	76
BP	GO:0022613	ribonucleoprotein complex biogenesis	160/3943	482/18866	1.35244e-10	8.38909e-09	5.69312e-09	160
BP	GO:0006757	ATP generation from ADP	55/3943	116/18866	1.57721e-10	9.59695e-09	6.51281e-09	55
BP	GO:0046916	cellular transition metal ion homeostasis	55/3943	116/18866	1.57721e-10	9.59695e-09	6.51281e-09	55
BP	GO:0048024	regulation of mRNA splicing, via spliceosome	54/3943	113/18866	1.59284e-10	9.60061e-09	6.5153e-09	54
BP	GO:0009150	purine ribonucleotide metabolic process	138/3943	401/18866	1.65374e-10	9.87451e-09	6.70117e-09	138
BP	GO:0009259	ribonucleotide metabolic process	142/3943	416/18866	1.71914e-10	1.017e-08	6.90168e-09	142
BP	GO:1901653	cellular response to peptide	137/3943	398/18866	1.89079e-10	1.10828e-08	7.52118e-09	137
BP	GO:0045216	cell-cell junction organization	84/3943	210/18866	1.95497e-10	1.1311e-08	7.67603e-09	84
BP	GO:0031330	negative regulation of cellular catabolic process	100/3943	265/18866	1.96513e-10	1.1311e-08	7.67603e-09	100
BP	GO:0050821	protein stabilization	77/3943	187/18866	2.20304e-10	1.25671e-08	8.52848e-09	77
BP	GO:1904951	positive regulation of establishment of protein localization	129/3943	370/18866	2.49768e-10	1.41218e-08	9.58354e-09	129
BP	GO:0009895	negative regulation of catabolic process	116/3943	323/18866	2.60727e-10	1.46122e-08	9.9163e-09	116
BP	GO:0072659	protein localization to plasma membrane	104/3943	281/18866	3.12966e-10	1.73873e-08	1.17996e-08	104
BP	GO:0032388	positive regulation of intracellular transport	87/3943	222/18866	3.22521e-10	1.77637e-08	1.2055e-08	87
BP	GO:0051701	interaction with host	84/3943	212/18866	3.41749e-10	1.86618e-08	1.26645e-08	84
BP	GO:0034599	cellular response to oxidative stress	112/3943	310/18866	3.51695e-10	1.90422e-08	1.29227e-08	112
BP	GO:0048732	gland development	148/3943	443/18866	4.02009e-10	2.15835e-08	1.46473e-08	148
BP	GO:0006612	protein targeting to membrane	83/3943	210/18866	5.01835e-10	2.67185e-08	1.81321e-08	83
BP	GO:0016052	carbohydrate catabolic process	80/3943	200/18866	5.24206e-10	2.76789e-08	1.87838e-08	80
BP	GO:0062012	regulation of small molecule metabolic process	151/3943	456/18866	5.43621e-10	2.84688e-08	1.93199e-08	151
BP	GO:0031124	mRNA 3'-end processing	49/3943	101/18866	5.748e-10	2.98569e-08	2.02619e-08	49
BP	GO:0010498	proteasomal protein catabolic process	158/3943	483/18866	5.91373e-10	3.047e-08	2.0678e-08	158
BP	GO:0006163	purine nucleotide metabolic process	147/3943	442/18866	6.56495e-10	3.35547e-08	2.27714e-08	147
BP	GO:0030433	ubiquitin-dependent ERAD pathway	41/3943	78/18866	6.61838e-10	3.35594e-08	2.27745e-08	41
BP	GO:0001558	regulation of cell growth	141/3943	420/18866	7.20722e-10	3.62574e-08	2.46055e-08	141
BP	GO:0045047	protein targeting to ER	55/3943	120/18866	7.75044e-10	3.86856e-08	2.62534e-08	55
BP	GO:1903363	negative regulation of cellular protein catabolic process	44/3943	87/18866	8.02746e-10	3.97577e-08	2.69809e-08	44
BP	GO:0007266	Rho protein signal transduction	61/3943	140/18866	1.15358e-09	5.66942e-08	3.84746e-08	61
BP	GO:0007163	establishment or maintenance of cell polarity	85/3943	220/18866	1.16678e-09	5.6905e-08	3.86176e-08	85
BP	GO:0072521	purine-containing compound metabolic process	154/3943	472/18866	1.19937e-09	5.80512e-08	3.93955e-08	154
BP	GO:0006606	protein import into nucleus	64/3943	150/18866	1.29155e-09	6.20428e-08	4.21043e-08	64
BP	GO:0050792	regulation of viral process	84/3943	217/18866	1.30948e-09	6.24347e-08	4.23703e-08	84
BP	GO:0043903	regulation of symbiotic process	88/3943	231/18866	1.36795e-09	6.47395e-08	4.39344e-08	88
BP	GO:0031331	positive regulation of cellular catabolic process	132/3943	390/18866	1.39629e-09	6.55946e-08	4.45147e-08	132
BP	GO:2001233	regulation of apoptotic signaling pathway	138/3943	413/18866	1.54783e-09	7.21831e-08	4.89859e-08	138
BP	GO:1903320	regulation of protein modification by small protein conjugation or removal	91/3943	242/18866	1.56257e-09	7.23424e-08	4.9094e-08	91
BP	GO:0046578	regulation of Ras protein signal transduction	77/3943	194/18866	1.67143e-09	7.68255e-08	5.21364e-08	77
BP	GO:0051258	protein polymerization	107/3943	300/18866	1.98883e-09	9.07617e-08	6.15939e-08	107
BP	GO:0046034	ATP metabolic process	110/3943	311/18866	2.0469e-09	9.2749e-08	6.29426e-08	110
BP	GO:0140014	mitotic nuclear division	103/3943	286/18866	2.17186e-09	9.77185e-08	6.6315e-08	103
BP	GO:1902275	regulation of chromatin organization	77/3943	195/18866	2.20198e-09	9.83809e-08	6.67646e-08	77
BP	GO:0016482	cytosolic transport	68/3943	165/18866	2.34148e-09	1.03887e-07	7.05011e-08	68
BP	GO:0006090	pyruvate metabolic process	64/3943	152/18866	2.46267e-09	1.0851e-07	7.36388e-08	64
BP	GO:2001252	positive regulation of chromosome organization	73/3943	182/18866	2.55614e-09	1.11857e-07	7.59101e-08	73
BP	GO:0042177	negative regulation of protein catabolic process	58/3943	133/18866	2.81574e-09	1.22188e-07	8.29206e-08	58
BP	GO:0097064	ncRNA export from nucleus	25/3943	38/18866	2.84764e-09	1.22188e-07	8.29206e-08	25
BP	GO:0043161	proteasome-mediated ubiquitin-dependent protein catabolic process	140/3943	424/18866	2.84958e-09	1.22188e-07	8.29206e-08	140
BP	GO:0006626	protein targeting to mitochondrion	47/3943	99/18866	3.15411e-09	1.34344e-07	9.11703e-08	47
BP	GO:0051222	positive regulation of protein transport	121/3943	354/18866	3.47607e-09	1.47077e-07	9.98113e-08	121
BP	GO:1990778	protein localization to cell periphery	117/3943	340/18866	4.04036e-09	1.69828e-07	1.15251e-07	117
BP	GO:0071103	DNA conformation change	121/3943	355/18866	4.2021e-09	1.75472e-07	1.19081e-07	121
BP	GO:0006613	cotranslational protein targeting to membrane	50/3943	109/18866	4.35044e-09	1.80487e-07	1.22484e-07	50
BP	GO:0030968	endoplasmic reticulum unfolded protein response	55/3943	125/18866	4.85537e-09	2.00135e-07	1.35818e-07	55
BP	GO:0051170	import into nucleus	69/3943	171/18866	5.14775e-09	2.10827e-07	1.43074e-07	69
BP	GO:0006409	tRNA export from nucleus	23/3943	34/18866	5.47011e-09	2.19802e-07	1.49165e-07	23
BP	GO:0006891	intra-Golgi vesicle-mediated transport	23/3943	34/18866	5.47011e-09	2.19802e-07	1.49165e-07	23
BP	GO:0071431	tRNA-containing ribonucleoprotein complex export from nucleus	23/3943	34/18866	5.47011e-09	2.19802e-07	1.49165e-07	23
BP	GO:0002576	platelet degranulation	56/3943	129/18866	6.41525e-09	2.56169e-07	1.73845e-07	56
BP	GO:0048524	positive regulation of viral process	49/3943	107/18866	6.63464e-09	2.63284e-07	1.78673e-07	49
BP	GO:0071806	protein transmembrane transport	33/3943	60/18866	6.79251e-09	2.67885e-07	1.81796e-07	33
BP	GO:1900182	positive regulation of protein localization to nucleus	40/3943	80/18866	7.14946e-09	2.80233e-07	1.90175e-07	40
BP	GO:0032271	regulation of protein polymerization	86/3943	231/18866	7.56456e-09	2.94498e-07	1.99856e-07	86
BP	GO:0052126	movement in host environment	68/3943	169/18866	7.6056e-09	2.94498e-07	1.99856e-07	68
BP	GO:0051031	tRNA transport	24/3943	37/18866	9.05391e-09	3.46991e-07	2.3548e-07	24
BP	GO:0051346	negative regulation of hydrolase activity	151/3943	473/18866	9.06988e-09	3.46991e-07	2.3548e-07	151
BP	GO:0043687	post-translational protein modification	122/3943	363/18866	9.28285e-09	3.53025e-07	2.39574e-07	122
BP	GO:0001667	ameboidal-type cell migration	153/3943	481/18866	9.48894e-09	3.58727e-07	2.43444e-07	153
BP	GO:0048284	organelle fusion	59/3943	140/18866	9.80103e-09	3.64063e-07	2.47065e-07	59
BP	GO:0060968	regulation of gene silencing	59/3943	140/18866	9.80103e-09	3.64063e-07	2.47065e-07	59
BP	GO:0072655	establishment of protein localization to mitochondrion	59/3943	140/18866	9.80103e-09	3.64063e-07	2.47065e-07	59
BP	GO:0034614	cellular response to reactive oxygen species	68/3943	170/18866	1.01089e-08	3.71465e-07	2.52089e-07	68
BP	GO:0006614	SRP-dependent cotranslational protein targeting to membrane	48/3943	105/18866	1.01166e-08	3.71465e-07	2.52089e-07	48
BP	GO:0032868	response to insulin	100/3943	283/18866	1.15461e-08	4.21533e-07	2.86067e-07	100
BP	GO:0070585	protein localization to mitochondrion	60/3943	144/18866	1.22976e-08	4.46416e-07	3.02953e-07	60
BP	GO:0048545	response to steroid hormone	117/3943	346/18866	1.25858e-08	4.54298e-07	3.08302e-07	117
BP	GO:0097191	extrinsic apoptotic signaling pathway	85/3943	230/18866	1.37228e-08	4.92554e-07	3.34264e-07	85
BP	GO:0006413	translational initiation	74/3943	192/18866	1.5279e-08	5.45351e-07	3.70094e-07	74
BP	GO:0045069	regulation of viral genome replication	46/3943	100/18866	1.60335e-08	5.69099e-07	3.8621e-07	46
BP	GO:0006417	regulation of translation	144/3943	450/18866	1.68604e-08	5.95144e-07	4.03885e-07	144
BP	GO:0019216	regulation of lipid metabolic process	139/3943	431/18866	1.73642e-08	6.06228e-07	4.11407e-07	139
BP	GO:0030099	myeloid cell differentiation	139/3943	431/18866	1.73642e-08	6.06228e-07	4.11407e-07	139
BP	GO:0000956	nuclear-transcribed mRNA catabolic process	79/3943	210/18866	1.78815e-08	6.20895e-07	4.2136e-07	79
BP	GO:1901799	negative regulation of proteasomal protein catabolic process	32/3943	59/18866	1.81038e-08	6.25217e-07	4.24293e-07	32
BP	GO:0043467	regulation of generation of precursor metabolites and energy	65/3943	162/18866	1.83897e-08	6.31338e-07	4.28447e-07	65
BP	GO:0110053	regulation of actin filament organization	98/3943	278/18866	1.84787e-08	6.31338e-07	4.28447e-07	98
BP	GO:0071496	cellular response to external stimulus	111/3943	326/18866	1.93585e-08	6.57879e-07	4.46459e-07	111
BP	GO:1904589	regulation of protein import	33/3943	62/18866	2.02317e-08	6.80947e-07	4.62113e-07	33
BP	GO:0065002	intracellular protein transmembrane transport	29/3943	51/18866	2.02504e-08	6.80947e-07	4.62113e-07	29
BP	GO:0045732	positive regulation of protein catabolic process	83/3943	225/18866	2.22568e-08	7.44496e-07	5.0524e-07	83
BP	GO:0006892	post-Golgi vesicle-mediated transport	47/3943	104/18866	2.24685e-08	7.47664e-07	5.0739e-07	47
BP	GO:0097193	intrinsic apoptotic signaling pathway	101/3943	290/18866	2.28961e-08	7.57943e-07	5.14365e-07	101
BP	GO:0000184	nuclear-transcribed mRNA catabolic process, nonsense-mediated decay	52/3943	120/18866	2.3656e-08	7.79062e-07	5.28697e-07	52
BP	GO:1903051	negative regulation of proteolysis involved in cellular protein catabolic process	37/3943	74/18866	2.59969e-08	8.51765e-07	5.78037e-07	37
BP	GO:0032869	cellular response to insulin stimulus	83/3943	226/18866	2.80421e-08	9.14087e-07	6.2033e-07	83
BP	GO:0051495	positive regulation of cytoskeleton organization	84/3943	230/18866	3.10368e-08	1.00657e-06	6.8309e-07	84
BP	GO:0007178	transmembrane receptor protein serine/threonine kinase signaling pathway	119/3943	359/18866	3.38858e-08	1.09341e-06	7.42028e-07	119
BP	GO:0046824	positive regulation of nucleocytoplasmic transport	34/3943	66/18866	3.64756e-08	1.17107e-06	7.94727e-07	34
BP	GO:0030010	establishment of cell polarity	58/3943	141/18866	3.70938e-08	1.18496e-06	8.04154e-07	58
BP	GO:0048194	Golgi vesicle budding	39/3943	81/18866	4.16797e-08	1.32484e-06	8.99078e-07	39
BP	GO:0071897	DNA biosynthetic process	74/3943	196/18866	4.19337e-08	1.32631e-06	9.00077e-07	74
BP	GO:1903578	regulation of ATP metabolic process	53/3943	125/18866	4.24616e-08	1.33639e-06	9.0692e-07	53
BP	GO:0031334	positive regulation of protein-containing complex assembly	91/3943	257/18866	4.63227e-08	1.44503e-06	9.80644e-07	91
BP	GO:0030038	contractile actin filament bundle assembly	47/3943	106/18866	4.65919e-08	1.44503e-06	9.80644e-07	47
BP	GO:0043149	stress fiber assembly	47/3943	106/18866	4.65919e-08	1.44503e-06	9.80644e-07	47
BP	GO:1901654	response to ketone	75/3943	200/18866	4.73904e-08	1.46269e-06	9.92633e-07	75
BP	GO:0031396	regulation of protein ubiquitination	78/3943	211/18866	5.25823e-08	1.61514e-06	1.09609e-06	78
BP	GO:0070482	response to oxygen levels	128/3943	396/18866	5.47162e-08	1.67264e-06	1.13511e-06	128
BP	GO:1904591	positive regulation of protein import	25/3943	42/18866	5.5161e-08	1.67821e-06	1.13889e-06	25
BP	GO:0006898	receptor-mediated endocytosis	110/3943	328/18866	5.57078e-08	1.68681e-06	1.14473e-06	110
BP	GO:0006900	vesicle budding from membrane	48/3943	110/18866	6.20709e-08	1.86184e-06	1.2635e-06	48
BP	GO:0007041	lysosomal transport	48/3943	110/18866	6.20709e-08	1.86184e-06	1.2635e-06	48
BP	GO:0090114	COPII-coated vesicle budding	36/3943	73/18866	6.30837e-08	1.88337e-06	1.27812e-06	36
BP	GO:0032970	regulation of actin filament-based process	130/3943	405/18866	6.79017e-08	2.01779e-06	1.36934e-06	130
BP	GO:0071560	cellular response to transforming growth factor beta stimulus	89/3943	252/18866	7.41857e-08	2.19432e-06	1.48914e-06	89
BP	GO:0032784	regulation of DNA-templated transcription, elongation	27/3943	48/18866	8.48629e-08	2.49857e-06	1.69561e-06	27
BP	GO:0060249	anatomical structure homeostasis	146/3943	469/18866	9.27483e-08	2.7182e-06	1.84466e-06	146
BP	GO:0010631	epithelial cell migration	119/3943	365/18866	9.44636e-08	2.75583e-06	1.8702e-06	119
BP	GO:0007029	endoplasmic reticulum organization	35/3943	71/18866	9.70565e-08	2.81861e-06	1.9128e-06	35
BP	GO:0061136	regulation of proteasomal protein catabolic process	72/3943	193/18866	1.10913e-07	3.20645e-06	2.176e-06	72
BP	GO:2001236	regulation of extrinsic apoptotic signaling pathway	63/3943	162/18866	1.18902e-07	3.40446e-06	2.31038e-06	63
BP	GO:0043393	regulation of protein binding	77/3943	211/18866	1.18929e-07	3.40446e-06	2.31038e-06	77
BP	GO:0038127	ERBB signaling pathway	58/3943	145/18866	1.19361e-07	3.40446e-06	2.31038e-06	58
BP	GO:0071559	response to transforming growth factor beta	90/3943	258/18866	1.20113e-07	3.41068e-06	2.3146e-06	90
BP	GO:0018205	peptidyl-lysine modification	129/3943	405/18866	1.24484e-07	3.51914e-06	2.38821e-06	129
BP	GO:0051702	interaction with symbiont	42/3943	93/18866	1.26698e-07	3.56597e-06	2.41999e-06	42
BP	GO:0055072	iron ion homeostasis	40/3943	87/18866	1.38114e-07	3.87021e-06	2.62646e-06	40
BP	GO:0000075	cell cycle checkpoint	79/3943	219/18866	1.43763e-07	4.01093e-06	2.72195e-06	79
BP	GO:0032535	regulation of cellular component size	123/3943	383/18866	1.47322e-07	4.09234e-06	2.7772e-06	123
BP	GO:0031100	animal organ regeneration	36/3943	75/18866	1.51024e-07	4.17703e-06	2.83467e-06	36
BP	GO:0090132	epithelium migration	119/3943	368/18866	1.54924e-07	4.26643e-06	2.89534e-06	119
BP	GO:0070301	cellular response to hydrogen peroxide	44/3943	100/18866	1.62327e-07	4.45112e-06	3.02068e-06	44
BP	GO:0006839	mitochondrial transport	93/3943	271/18866	1.77213e-07	4.83851e-06	3.28358e-06	93
BP	GO:0034250	positive regulation of cellular amide metabolic process	64/3943	167/18866	1.78102e-07	4.84211e-06	3.28602e-06	64
BP	GO:0045861	negative regulation of proteolysis	119/3943	369/18866	1.82227e-07	4.93326e-06	3.34788e-06	119
BP	GO:0007034	vacuolar transport	59/3943	150/18866	1.86515e-07	5.02804e-06	3.4122e-06	59
BP	GO:0032273	positive regulation of protein polymerization	55/3943	137/18866	2.17387e-07	5.83565e-06	3.96027e-06	55
BP	GO:0008154	actin polymerization or depolymerization	79/3943	221/18866	2.21976e-07	5.93391e-06	4.02695e-06	79
BP	GO:0031570	DNA integrity checkpoint	62/3943	161/18866	2.25179e-07	5.99444e-06	4.06803e-06	62
BP	GO:0030261	chromosome condensation	26/3943	47/18866	2.31348e-07	6.10777e-06	4.14494e-06	26
BP	GO:0070849	response to epidermal growth factor	26/3943	47/18866	2.31348e-07	6.10777e-06	4.14494e-06	26
BP	GO:0006901	vesicle coating	34/3943	70/18866	2.32306e-07	6.10784e-06	4.14499e-06	34
BP	GO:1903050	regulation of proteolysis involved in cellular protein catabolic process	80/3943	225/18866	2.4115e-07	6.31438e-06	4.28515e-06	80
BP	GO:0031032	actomyosin structure organization	73/3943	200/18866	2.48174e-07	6.47178e-06	4.39197e-06	73
BP	GO:0042326	negative regulation of phosphorylation	148/3943	484/18866	2.54795e-07	6.61742e-06	4.4908e-06	148
BP	GO:0034329	cell junction assembly	135/3943	434/18866	2.94167e-07	7.60904e-06	5.16375e-06	135
BP	GO:0043122	regulation of I-kappaB kinase/NF-kappaB signaling	87/3943	252/18866	3.24529e-07	8.36054e-06	5.67374e-06	87
BP	GO:0042306	regulation of protein import into nucleus	30/3943	59/18866	3.33134e-07	8.54776e-06	5.8008e-06	30
BP	GO:0006110	regulation of glycolytic process	37/3943	80/18866	3.3449e-07	8.54822e-06	5.80111e-06	37
BP	GO:0051851	modulation by host of symbiont process	31/3943	62/18866	3.46083e-07	8.80926e-06	5.97826e-06	31
BP	GO:0048199	vesicle targeting, to, from or within Golgi	35/3943	74/18866	3.5214e-07	8.92786e-06	6.05875e-06	35
BP	GO:0007249	I-kappaB kinase/NF-kappaB signaling	96/3943	286/18866	3.64119e-07	9.19508e-06	6.24009e-06	96
BP	GO:0022604	regulation of cell morphogenesis	151/3943	499/18866	3.89182e-07	9.78929e-06	6.64334e-06	151
BP	GO:0001649	osteoblast differentiation	81/3943	231/18866	3.94618e-07	9.88712e-06	6.70973e-06	81
BP	GO:0090130	tissue migration	119/3943	374/18866	4.0255e-07	1.00464e-05	6.81785e-06	119
BP	GO:0051099	positive regulation of binding	65/3943	174/18866	4.25158e-07	1.05694e-05	7.17274e-06	65
BP	GO:0006354	DNA-templated transcription, elongation	48/3943	116/18866	4.36396e-07	1.08067e-05	7.33381e-06	48
BP	GO:0006984	ER-nucleus signaling pathway	27/3943	51/18866	4.48781e-07	1.10705e-05	7.51281e-06	27
BP	GO:0042307	positive regulation of protein import into nucleus	23/3943	40/18866	4.50824e-07	1.10781e-05	7.51799e-06	23
BP	GO:0030522	intracellular receptor signaling pathway	90/3943	265/18866	4.67901e-07	1.14349e-05	7.76013e-06	90
BP	GO:0042254	ribosome biogenesis	102/3943	310/18866	4.68924e-07	1.14349e-05	7.76013e-06	102
BP	GO:0007173	epidermal growth factor receptor signaling pathway	50/3943	123/18866	4.85038e-07	1.17829e-05	7.99629e-06	50
BP	GO:0032956	regulation of actin cytoskeleton organization	115/3943	360/18866	5.01195e-07	1.21293e-05	8.23136e-06	115
BP	GO:0044839	cell cycle G2/M phase transition	92/3943	273/18866	5.18651e-07	1.25044e-05	8.48589e-06	92
BP	GO:0044409	entry into host	57/3943	147/18866	5.21753e-07	1.25319e-05	8.50455e-06	57
BP	GO:0045931	positive regulation of mitotic cell cycle	63/3943	168/18866	5.43841e-07	1.29668e-05	8.79973e-06	63
BP	GO:0044766	multi-organism transport	32/3943	66/18866	5.5001e-07	1.29668e-05	8.79973e-06	32
BP	GO:0048207	vesicle targeting, rough ER to cis-Golgi	32/3943	66/18866	5.5001e-07	1.29668e-05	8.79973e-06	32
BP	GO:0048208	COPII vesicle coating	32/3943	66/18866	5.5001e-07	1.29668e-05	8.79973e-06	32
BP	GO:1902579	multi-organism localization	32/3943	66/18866	5.5001e-07	1.29668e-05	8.79973e-06	32
BP	GO:0090174	organelle membrane fusion	45/3943	107/18866	5.72407e-07	1.34452e-05	9.1244e-06	45
BP	GO:0061041	regulation of wound healing	58/3943	151/18866	6.02434e-07	1.40987e-05	9.56787e-06	58
BP	GO:0061458	reproductive system development	137/3943	447/18866	6.10814e-07	1.42427e-05	9.66555e-06	137
BP	GO:0032231	regulation of actin filament bundle assembly	44/3943	104/18866	6.236e-07	1.44879e-05	9.83199e-06	44
BP	GO:1903322	positive regulation of protein modification by small protein conjugation or removal	55/3943	141/18866	6.55795e-07	1.51807e-05	1.03021e-05	55
BP	GO:1903034	regulation of response to wounding	67/3943	183/18866	6.68119e-07	1.54102e-05	1.04578e-05	67
BP	GO:0006906	vesicle fusion	43/3943	101/18866	6.77517e-07	1.55707e-05	1.05668e-05	43
BP	GO:0031099	regeneration	72/3943	201/18866	6.83907e-07	1.56612e-05	1.06282e-05	72
BP	GO:0032527	protein exit from endoplasmic reticulum	26/3943	49/18866	6.90553e-07	1.57569e-05	1.06932e-05	26
BP	GO:0032434	regulation of proteasomal ubiquitin-dependent protein catabolic process	52/3943	131/18866	6.97013e-07	1.58477e-05	1.07548e-05	52
BP	GO:0071260	cellular response to mechanical stimulus	36/3943	79/18866	7.52024e-07	1.70379e-05	1.15625e-05	36
BP	GO:0006903	vesicle targeting	41/3943	95/18866	7.92408e-07	1.78894e-05	1.21403e-05	41
BP	GO:0006879	cellular iron ion homeostasis	33/3943	70/18866	8.29758e-07	1.86666e-05	1.26678e-05	33
BP	GO:0046794	transport of virus	31/3943	64/18866	8.46668e-07	1.89802e-05	1.28806e-05	31
BP	GO:1905897	regulation of response to endoplasmic reticulum stress	40/3943	92/18866	8.52528e-07	1.90448e-05	1.29244e-05	40
BP	GO:0008625	extrinsic apoptotic signaling pathway via death domain receptors	39/3943	89/18866	9.13625e-07	2.03385e-05	1.38024e-05	39
BP	GO:0110020	regulation of actomyosin structure organization	43/3943	102/18866	9.36014e-07	2.07646e-05	1.40915e-05	43
BP	GO:0052547	regulation of peptidase activity	141/3943	466/18866	9.41939e-07	2.08237e-05	1.41317e-05	141
BP	GO:0000086	G2/M transition of mitotic cell cycle	86/3943	254/18866	9.63295e-07	2.11637e-05	1.43624e-05	86
BP	GO:1903706	regulation of hemopoiesis	149/3943	498/18866	9.63942e-07	2.11637e-05	1.43624e-05	149
BP	GO:0035023	regulation of Rho protein signal transduction	38/3943	86/18866	9.74884e-07	2.13306e-05	1.44757e-05	38
BP	GO:0032435	negative regulation of proteasomal ubiquitin-dependent protein catabolic process	21/3943	36/18866	1.03151e-06	2.24926e-05	1.52642e-05	21
BP	GO:0007568	aging	103/3943	319/18866	1.11648e-06	2.42626e-05	1.64654e-05	103
BP	GO:0006323	DNA packaging	82/3943	240/18866	1.12894e-06	2.44502e-05	1.65927e-05	82
BP	GO:0045104	intermediate filament cytoskeleton organization	26/3943	50/18866	1.15306e-06	2.48882e-05	1.689e-05	26
BP	GO:0051656	establishment of organelle localization	132/3943	432/18866	1.16708e-06	2.51061e-05	1.70378e-05	132
BP	GO:0006997	nucleus organization	52/3943	133/18866	1.20409e-06	2.58151e-05	1.7519e-05	52
BP	GO:0030866	cortical actin cytoskeleton organization	22/3943	39/18866	1.25654e-06	2.68496e-05	1.8221e-05	22
BP	GO:0002181	cytoplasmic translation	43/3943	103/18866	1.28412e-06	2.73475e-05	1.85589e-05	43
BP	GO:0048008	platelet-derived growth factor receptor signaling pathway	29/3943	59/18866	1.29543e-06	2.74967e-05	1.86602e-05	29
BP	GO:0072321	chaperone-mediated protein transport	10/3943	11/18866	1.40484e-06	2.97203e-05	2.01692e-05	10
BP	GO:0060147	regulation of posttranscriptional gene silencing	48/3943	120/18866	1.41833e-06	2.98082e-05	2.02288e-05	48
BP	GO:0060966	regulation of gene silencing by RNA	48/3943	120/18866	1.41833e-06	2.98082e-05	2.02288e-05	48
BP	GO:1902850	microtubule cytoskeleton organization involved in mitosis	55/3943	144/18866	1.43205e-06	2.99979e-05	2.03576e-05	55
BP	GO:0052548	regulation of endopeptidase activity	132/3943	434/18866	1.53217e-06	3.19903e-05	2.17097e-05	132
BP	GO:0098876	vesicle-mediated transport to the plasma membrane	40/3943	94/18866	1.66432e-06	3.46363e-05	2.35054e-05	40
BP	GO:0030970	retrograde protein transport, ER to cytosol	18/3943	29/18866	1.74786e-06	3.59123e-05	2.43713e-05	18
BP	GO:1903513	endoplasmic reticulum to cytosol transport	18/3943	29/18866	1.74786e-06	3.59123e-05	2.43713e-05	18
BP	GO:0120034	positive regulation of plasma membrane bounded cell projection assembly	43/3943	104/18866	1.74974e-06	3.59123e-05	2.43713e-05	43
BP	GO:0006695	cholesterol biosynthetic process	34/3943	75/18866	1.75374e-06	3.59123e-05	2.43713e-05	34
BP	GO:1902653	secondary alcohol biosynthetic process	34/3943	75/18866	1.75374e-06	3.59123e-05	2.43713e-05	34
BP	GO:0048608	reproductive structure development	134/3943	443/18866	1.77096e-06	3.6149e-05	2.45319e-05	134
BP	GO:2001242	regulation of intrinsic apoptotic signaling pathway	61/3943	166/18866	1.79862e-06	3.65856e-05	2.48282e-05	61
BP	GO:0051492	regulation of stress fiber assembly	39/3943	91/18866	1.8038e-06	3.65856e-05	2.48282e-05	39
BP	GO:2000058	regulation of ubiquitin-dependent protein catabolic process	59/3943	159/18866	1.83122e-06	3.70242e-05	2.51259e-05	59
BP	GO:0045103	intermediate filament-based process	26/3943	51/18866	1.88551e-06	3.78822e-05	2.57081e-05	26
BP	GO:1903573	negative regulation of response to endoplasmic reticulum stress	26/3943	51/18866	1.88551e-06	3.78822e-05	2.57081e-05	26
BP	GO:0033120	positive regulation of RNA splicing	21/3943	37/18866	1.91536e-06	3.82413e-05	2.59518e-05	21
BP	GO:0045070	positive regulation of viral genome replication	21/3943	37/18866	1.91536e-06	3.82413e-05	2.59518e-05	21
BP	GO:0071383	cellular response to steroid hormone stimulus	72/3943	206/18866	1.94806e-06	3.8773e-05	2.63126e-05	72
BP	GO:1901185	negative regulation of ERBB signaling pathway	27/3943	54/18866	1.95789e-06	3.88476e-05	2.63633e-05	27
BP	GO:0045840	positive regulation of mitotic nuclear division	28/3943	57/18866	1.99777e-06	3.948e-05	2.67925e-05	28
BP	GO:0061077	chaperone-mediated protein folding	29/3943	60/18866	2.0083e-06	3.948e-05	2.67925e-05	29
BP	GO:0061951	establishment of protein localization to plasma membrane	29/3943	60/18866	2.0083e-06	3.948e-05	2.67925e-05	29
BP	GO:0001933	negative regulation of protein phosphorylation	134/3943	444/18866	2.02129e-06	3.96136e-05	2.68831e-05	134
BP	GO:0007088	regulation of mitotic nuclear division	60/3943	163/18866	2.0411e-06	3.97579e-05	2.6981e-05	60
BP	GO:0051494	negative regulation of cytoskeleton organization	60/3943	163/18866	2.0411e-06	3.97579e-05	2.6981e-05	60
BP	GO:0005996	monosaccharide metabolic process	96/3943	296/18866	2.05171e-06	3.98432e-05	2.70389e-05	96
BP	GO:0032092	positive regulation of protein binding	37/3943	85/18866	2.09601e-06	4.058e-05	2.7539e-05	37
BP	GO:0031098	stress-activated protein kinase signaling cascade	97/3943	300/18866	2.11469e-06	4.0818e-05	2.77004e-05	97
BP	GO:0032147	activation of protein kinase activity	105/3943	331/18866	2.21083e-06	4.25452e-05	2.88726e-05	105
BP	GO:1903533	regulation of protein targeting	36/3943	82/18866	2.2455e-06	4.30826e-05	2.92373e-05	36
BP	GO:0045862	positive regulation of proteolysis	115/3943	370/18866	2.26755e-06	4.33753e-05	2.9436e-05	115
BP	GO:0097421	liver regeneration	19/3943	32/18866	2.34186e-06	4.46631e-05	3.03099e-05	19
BP	GO:0042147	retrograde transport, endosome to Golgi	39/3943	92/18866	2.50379e-06	4.76092e-05	3.23092e-05	39
BP	GO:0071364	cellular response to epidermal growth factor stimulus	23/3943	43/18866	2.52024e-06	4.77798e-05	3.2425e-05	23
BP	GO:0034243	regulation of transcription elongation from RNA polymerase II promoter	17/3943	27/18866	2.56507e-06	4.84858e-05	3.29041e-05	17
BP	GO:0006275	regulation of DNA replication	45/3943	112/18866	2.58961e-06	4.88054e-05	3.3121e-05	45
BP	GO:0036293	response to decreased oxygen levels	115/3943	371/18866	2.61922e-06	4.92182e-05	3.34011e-05	115
BP	GO:0045727	positive regulation of translation	52/3943	136/18866	2.63907e-06	4.94458e-05	3.35556e-05	52
BP	GO:0018210	peptidyl-threonine modification	49/3943	126/18866	2.89059e-06	5.39905e-05	3.66398e-05	49
BP	GO:0042059	negative regulation of epidermal growth factor receptor signaling pathway	25/3943	49/18866	2.91184e-06	5.39905e-05	3.66398e-05	25
BP	GO:2000059	negative regulation of ubiquitin-dependent protein catabolic process	25/3943	49/18866	2.91184e-06	5.39905e-05	3.66398e-05	25
BP	GO:0034332	adherens junction organization	31/3943	67/18866	2.91544e-06	5.39905e-05	3.66398e-05	31
BP	GO:0018209	peptidyl-serine modification	105/3943	333/18866	3.00096e-06	5.54137e-05	3.76056e-05	105
BP	GO:0007043	cell-cell junction assembly	55/3943	147/18866	3.01073e-06	5.54338e-05	3.76192e-05	55
BP	GO:1902041	regulation of extrinsic apoptotic signaling pathway via death domain receptors	29/3943	61/18866	3.06674e-06	5.63028e-05	3.8209e-05	29
BP	GO:0060964	regulation of gene silencing by miRNA	46/3943	116/18866	3.08488e-06	5.64736e-05	3.83248e-05	46
BP	GO:0046931	pore complex assembly	14/3943	20/18866	3.16602e-06	5.77934e-05	3.92206e-05	14
BP	GO:0001503	ossification	125/3943	412/18866	3.29418e-06	5.99616e-05	4.06919e-05	125
BP	GO:0000077	DNA damage checkpoint	56/3943	151/18866	3.37611e-06	6.12783e-05	4.15855e-05	56
BP	GO:0006333	chromatin assembly or disassembly	75/3943	220/18866	3.48236e-06	6.30277e-05	4.27727e-05	75
BP	GO:0031116	positive regulation of microtubule polymerization	18/3943	30/18866	3.51436e-06	6.34273e-05	4.30439e-05	18
BP	GO:0061025	membrane fusion	61/3943	169/18866	3.54046e-06	6.37183e-05	4.32414e-05	61
BP	GO:0071453	cellular response to oxygen levels	79/3943	235/18866	3.55952e-06	6.38815e-05	4.33521e-05	79
BP	GO:0022406	membrane docking	64/3943	180/18866	3.69313e-06	6.60936e-05	4.48533e-05	64
BP	GO:0032606	type I interferon production	49/3943	127/18866	3.75989e-06	6.67993e-05	4.53323e-05	49
BP	GO:0042058	regulation of epidermal growth factor receptor signaling pathway	38/3943	90/18866	3.76393e-06	6.67993e-05	4.53323e-05	38
BP	GO:0043470	regulation of carbohydrate catabolic process	38/3943	90/18866	3.76393e-06	6.67993e-05	4.53323e-05	38
BP	GO:0007179	transforming growth factor beta receptor signaling pathway	70/3943	202/18866	3.79459e-06	6.71569e-05	4.55749e-05	70
BP	GO:0046718	viral entry into host cell	51/3943	134/18866	3.83196e-06	6.76309e-05	4.58966e-05	51
BP	GO:0071214	cellular response to abiotic stimulus	104/3943	331/18866	3.98137e-06	6.98817e-05	4.74241e-05	104
BP	GO:0104004	cellular response to environmental stimulus	104/3943	331/18866	3.98137e-06	6.98817e-05	4.74241e-05	104
BP	GO:0018107	peptidyl-threonine phosphorylation	46/3943	117/18866	4.06226e-06	7.11062e-05	4.8255e-05	46
BP	GO:0000380	alternative mRNA splicing, via spliceosome	37/3943	87/18866	4.09582e-06	7.13029e-05	4.83886e-05	37
BP	GO:0006890	retrograde vesicle-mediated transport, Golgi to endoplasmic reticulum	37/3943	87/18866	4.09582e-06	7.13029e-05	4.83886e-05	37
BP	GO:1901184	regulation of ERBB signaling pathway	40/3943	97/18866	4.28716e-06	7.41921e-05	5.03492e-05	40
BP	GO:0006109	regulation of carbohydrate metabolic process	72/3943	210/18866	4.29661e-06	7.41921e-05	5.03492e-05	72
BP	GO:0030100	regulation of endocytosis	72/3943	210/18866	4.29661e-06	7.41921e-05	5.03492e-05	72
BP	GO:0043123	positive regulation of I-kappaB kinase/NF-kappaB signaling	66/3943	188/18866	4.30931e-06	7.42108e-05	5.03619e-05	66
BP	GO:0035722	interleukin-12-mediated signaling pathway	24/3943	47/18866	4.49946e-06	7.72771e-05	5.24428e-05	24
BP	GO:0070671	response to interleukin-12	25/3943	50/18866	4.67063e-06	8.00017e-05	5.42918e-05	25
BP	GO:1902904	negative regulation of supramolecular fiber organization	57/3943	156/18866	4.73183e-06	8.08085e-05	5.48393e-05	57
BP	GO:1900542	regulation of purine nucleotide metabolic process	47/3943	121/18866	4.74302e-06	8.08085e-05	5.48393e-05	47
BP	GO:0007033	vacuole organization	62/3943	174/18866	4.79899e-06	8.12723e-05	5.51541e-05	62
BP	GO:0016126	sterol biosynthetic process	35/3943	81/18866	4.79926e-06	8.12723e-05	5.51541e-05	35
BP	GO:0006338	chromatin remodeling	74/3943	218/18866	4.80841e-06	8.12723e-05	5.51541e-05	74
BP	GO:2001234	negative regulation of apoptotic signaling pathway	78/3943	233/18866	4.88138e-06	8.22879e-05	5.58433e-05	78
BP	GO:0046777	protein autophosphorylation	79/3943	237/18866	5.10655e-06	8.58572e-05	5.82656e-05	79
BP	GO:0010389	regulation of G2/M transition of mitotic cell cycle	69/3943	200/18866	5.281e-06	8.85572e-05	6.00979e-05	69
BP	GO:0007052	mitotic spindle organization	46/3943	118/18866	5.32038e-06	8.8984e-05	6.03876e-05	46
BP	GO:0031639	plasminogen activation	15/3943	23/18866	5.38509e-06	8.98312e-05	6.09625e-05	15
BP	GO:0032479	regulation of type I interferon production	48/3943	125/18866	5.47972e-06	9.11716e-05	6.18721e-05	48
BP	GO:0018105	peptidyl-serine phosphorylation	98/3943	310/18866	5.59036e-06	9.2771e-05	6.29575e-05	98
BP	GO:0050818	regulation of coagulation	37/3943	88/18866	5.65392e-06	9.33408e-05	6.33442e-05	37
BP	GO:1903312	negative regulation of mRNA metabolic process	37/3943	88/18866	5.65392e-06	9.33408e-05	6.33442e-05	37
BP	GO:1903900	regulation of viral life cycle	57/3943	157/18866	5.93186e-06	9.76769e-05	6.62868e-05	57
BP	GO:0043620	regulation of DNA-templated transcription in response to stress	45/3943	115/18866	5.96243e-06	9.79279e-05	6.64571e-05	45
BP	GO:0099532	synaptic vesicle endosomal processing	9/3943	10/18866	6.13575e-06	0.000100516	6.82136e-05	9
BP	GO:0006767	water-soluble vitamin metabolic process	36/3943	85/18866	6.16546e-06	0.000100745	6.83686e-05	36
BP	GO:0000041	transition metal ion transport	49/3943	129/18866	6.27018e-06	0.000102194	6.93525e-05	49
BP	GO:1904293	negative regulation of ERAD pathway	11/3943	14/18866	6.3388e-06	0.00010305	6.99331e-05	11
BP	GO:1904292	regulation of ERAD pathway	18/3943	31/18866	6.74145e-06	0.000109318	7.41866e-05	18
BP	GO:0010038	response to metal ion	112/3943	366/18866	6.79594e-06	0.000109922	7.45968e-05	112
BP	GO:0046390	ribose phosphate biosynthetic process	67/3943	194/18866	6.89643e-06	0.000111266	7.55088e-05	67
BP	GO:0060996	dendritic spine development	41/3943	102/18866	7.00183e-06	0.000112399	7.62775e-05	41
BP	GO:0150115	cell-substrate junction organization	41/3943	102/18866	7.00183e-06	0.000112399	7.62775e-05	41
BP	GO:0006893	Golgi to plasma membrane transport	28/3943	60/18866	7.09259e-06	0.000113411	7.69646e-05	28
BP	GO:0019318	hexose metabolic process	83/3943	254/18866	7.1004e-06	0.000113411	7.69646e-05	83
BP	GO:0040029	regulation of gene expression, epigenetic	71/3943	209/18866	7.18987e-06	0.000114554	7.774e-05	71
BP	GO:0075733	intracellular transport of virus	27/3943	57/18866	7.26666e-06	0.000115489	7.83749e-05	27
BP	GO:0010634	positive regulation of epithelial cell migration	62/3943	176/18866	7.31144e-06	0.000115751	7.85525e-05	62
BP	GO:0031113	regulation of microtubule polymerization	25/3943	51/18866	7.34862e-06	0.000115751	7.85525e-05	25
BP	GO:1900047	negative regulation of hemostasis	25/3943	51/18866	7.34862e-06	0.000115751	7.85525e-05	25
BP	GO:0007596	blood coagulation	106/3943	343/18866	7.35559e-06	0.000115751	7.85525e-05	106
BP	GO:0010506	regulation of autophagy	107/3943	347/18866	7.44073e-06	0.000116803	7.92665e-05	107
BP	GO:0001666	response to hypoxia	110/3943	359/18866	7.66816e-06	0.000120078	8.14891e-05	110
BP	GO:0051817	modulation of process of other organism involved in symbiotic interaction	40/3943	99/18866	7.77363e-06	0.000121432	8.24079e-05	40
BP	GO:1902749	regulation of cell cycle G2/M phase transition	73/3943	217/18866	7.96733e-06	0.000123953	8.41186e-05	73
BP	GO:0006140	regulation of nucleotide metabolic process	47/3943	123/18866	7.9738e-06	0.000123953	8.41186e-05	47
BP	GO:0001701	in utero embryonic development	116/3943	383/18866	7.99961e-06	0.000124052	8.4186e-05	116
BP	GO:0046685	response to arsenic-containing substance	19/3943	34/18866	8.08749e-06	0.000125111	8.49047e-05	19
BP	GO:0007599	hemostasis	107/3943	348/18866	8.56541e-06	0.000132185	8.97049e-05	107
BP	GO:1905477	positive regulation of protein localization to membrane	48/3943	127/18866	9.08607e-06	0.000139882	9.49284e-05	48
BP	GO:0045787	positive regulation of cell cycle	119/3943	396/18866	9.2371e-06	0.000141865	9.62743e-05	119
BP	GO:1900046	regulation of hemostasis	35/3943	83/18866	9.27388e-06	0.000142088	9.64259e-05	35
BP	GO:0022618	ribonucleoprotein complex assembly	77/3943	233/18866	9.50577e-06	0.000145293	9.86005e-05	77
BP	GO:0050817	coagulation	107/3943	349/18866	9.8477e-06	0.00015016	0.000101903	107
BP	GO:0016236	macroautophagy	97/3943	310/18866	1.00178e-05	0.00015239	0.000103417	97
BP	GO:0050892	intestinal absorption	21/3943	40/18866	1.01201e-05	0.000153581	0.000104225	21
BP	GO:0051101	regulation of DNA binding	47/3943	124/18866	1.02622e-05	0.000155368	0.000105438	47
BP	GO:0046847	filopodium assembly	28/3943	61/18866	1.05085e-05	0.00015872	0.000107713	28
BP	GO:0007039	protein catabolic process in the vacuole	13/3943	19/18866	1.07133e-05	0.000161432	0.000109553	13
BP	GO:0046688	response to copper ion	22/3943	43/18866	1.07649e-05	0.000161827	0.000109821	22
BP	GO:0033673	negative regulation of kinase activity	86/3943	268/18866	1.07999e-05	0.000161973	0.000109921	86
BP	GO:0031056	regulation of histone modification	54/3943	149/18866	1.09242e-05	0.000163072	0.000110666	54
BP	GO:1903364	positive regulation of cellular protein catabolic process	54/3943	149/18866	1.09242e-05	0.000163072	0.000110666	54
BP	GO:0050819	negative regulation of coagulation	26/3943	55/18866	1.11915e-05	0.000166672	0.000113109	26
BP	GO:0071349	cellular response to interleukin-12	24/3943	49/18866	1.13566e-05	0.000168738	0.000114511	24
BP	GO:0030041	actin filament polymerization	66/3943	193/18866	1.16265e-05	0.000172347	0.00011696	66
BP	GO:0018108	peptidyl-tyrosine phosphorylation	113/3943	374/18866	1.17469e-05	0.000173729	0.000117898	113
BP	GO:0031960	response to corticosteroid	58/3943	164/18866	1.23976e-05	0.000182929	0.000124142	58
BP	GO:0009201	ribonucleoside triphosphate biosynthetic process	31/3943	71/18866	1.27536e-05	0.000187748	0.000127412	31
BP	GO:0051090	regulation of DNA-binding transcription factor activity	133/3943	455/18866	1.31832e-05	0.000193626	0.000131401	133
BP	GO:0045926	negative regulation of growth	82/3943	254/18866	1.33476e-05	0.000195168	0.000132447	82
BP	GO:0006790	sulfur compound metabolic process	112/3943	371/18866	1.33492e-05	0.000195168	0.000132447	112
BP	GO:0030111	regulation of Wnt signaling pathway	113/3943	375/18866	1.3403e-05	0.000195506	0.000132677	113
BP	GO:0120032	regulation of plasma membrane bounded cell projection assembly	63/3943	183/18866	1.43196e-05	0.000208401	0.000141428	63
BP	GO:0010715	regulation of extracellular matrix disassembly	12/3943	17/18866	1.46164e-05	0.000211756	0.000143705	12
BP	GO:0035461	vitamin transmembrane transport	12/3943	17/18866	1.46164e-05	0.000211756	0.000143705	12
BP	GO:0016358	dendrite development	80/3943	247/18866	1.48122e-05	0.000214106	0.0001453	80
BP	GO:0032233	positive regulation of actin filament bundle assembly	28/3943	62/18866	1.53611e-05	0.000221539	0.000150344	28
BP	GO:0051403	stress-activated MAPK cascade	90/3943	286/18866	1.61151e-05	0.00023189	0.000157368	90
BP	GO:0051100	negative regulation of binding	59/3943	169/18866	1.64049e-05	0.000235157	0.000159585	59
BP	GO:0071826	ribonucleoprotein complex subunit organization	78/3943	240/18866	1.64157e-05	0.000235157	0.000159585	78
BP	GO:0045637	regulation of myeloid cell differentiation	84/3943	263/18866	1.65304e-05	0.000236269	0.00016034	84
BP	GO:0046825	regulation of protein export from nucleus	21/3943	41/18866	1.66694e-05	0.000237726	0.000161329	21
BP	GO:0006261	DNA-dependent DNA replication	54/3943	151/18866	1.69542e-05	0.000241249	0.000163719	54
BP	GO:0018212	peptidyl-tyrosine modification	113/3943	377/18866	1.73895e-05	0.000246892	0.000167549	113
BP	GO:0030195	negative regulation of blood coagulation	24/3943	50/18866	1.75283e-05	0.00024769	0.000168091	24
BP	GO:0045646	regulation of erythrocyte differentiation	24/3943	50/18866	1.75283e-05	0.00024769	0.000168091	24
BP	GO:0006378	mRNA polyadenylation	23/3943	47/18866	1.7562e-05	0.00024769	0.000168091	23
BP	GO:0006006	glucose metabolic process	71/3943	214/18866	1.7881e-05	0.000251634	0.000170767	71
BP	GO:0043618	regulation of transcription from RNA polymerase II promoter in response to stress	42/3943	109/18866	1.8686e-05	0.000261808	0.000177672	42
BP	GO:0098781	ncRNA transcription	42/3943	109/18866	1.8686e-05	0.000261808	0.000177672	42
BP	GO:0009142	nucleoside triphosphate biosynthetic process	34/3943	82/18866	1.90646e-05	0.00026479	0.000179695	34
BP	GO:0016925	protein sumoylation	34/3943	82/18866	1.90646e-05	0.00026479	0.000179695	34
BP	GO:0030193	regulation of blood coagulation	34/3943	82/18866	1.90646e-05	0.00026479	0.000179695	34
BP	GO:1903313	positive regulation of mRNA metabolic process	34/3943	82/18866	1.90646e-05	0.00026479	0.000179695	34
BP	GO:1905146	lysosomal protein catabolic process	11/3943	15/18866	1.92491e-05	0.000266773	0.000181041	11
BP	GO:2001251	negative regulation of chromosome organization	53/3943	148/18866	1.93255e-05	0.000267253	0.000181367	53
BP	GO:0007044	cell-substrate junction assembly	39/3943	99/18866	2.02175e-05	0.000278984	0.000189328	39
BP	GO:0060491	regulation of cell projection assembly	63/3943	185/18866	2.10468e-05	0.000289802	0.000196669	63
BP	GO:0030833	regulation of actin filament polymerization	60/3943	174/18866	2.13971e-05	0.000293991	0.000199512	60
BP	GO:0044319	wound healing, spreading of cells	18/3943	33/18866	2.19507e-05	0.000300306	0.000203797	18
BP	GO:0090505	epiboly involved in wound healing	18/3943	33/18866	2.19507e-05	0.000300306	0.000203797	18
BP	GO:0031122	cytoplasmic microtubule organization	28/3943	63/18866	2.21674e-05	0.000302623	0.00020537	28
BP	GO:0051348	negative regulation of transferase activity	92/3943	296/18866	2.23846e-05	0.000304937	0.00020694	92
BP	GO:0006469	negative regulation of protein kinase activity	79/3943	246/18866	2.34375e-05	0.000318601	0.000216213	79
BP	GO:0006766	vitamin metabolic process	48/3943	131/18866	2.36342e-05	0.000320592	0.000217565	48
BP	GO:0006364	rRNA processing	74/3943	227/18866	2.37656e-05	0.000321691	0.00021831	74
BP	GO:0006007	glucose catabolic process	19/3943	36/18866	2.42344e-05	0.000326653	0.000221677	19
BP	GO:0071108	protein K48-linked deubiquitination	19/3943	36/18866	2.42344e-05	0.000326653	0.000221677	19
BP	GO:0140056	organelle localization by membrane tethering	59/3943	171/18866	2.44635e-05	0.000329046	0.000223302	59
BP	GO:0071243	cellular response to arsenic-containing substance	13/3943	20/18866	2.47297e-05	0.000331928	0.000225258	13
BP	GO:0006487	protein N-linked glycosylation	31/3943	73/18866	2.49851e-05	0.000334654	0.000227107	31
BP	GO:0045185	maintenance of protein location	37/3943	93/18866	2.52386e-05	0.000336638	0.000228454	37
BP	GO:1903035	negative regulation of response to wounding	37/3943	93/18866	2.52386e-05	0.000336638	0.000228454	37
BP	GO:0008064	regulation of actin polymerization or depolymerization	64/3943	190/18866	2.67402e-05	0.000355924	0.000241542	64
BP	GO:0016574	histone ubiquitination	23/3943	48/18866	2.70763e-05	0.000358901	0.000243562	23
BP	GO:0043631	RNA polyadenylation	23/3943	48/18866	2.70763e-05	0.000358901	0.000243562	23
BP	GO:2001237	negative regulation of extrinsic apoptotic signaling pathway	41/3943	107/18866	2.72567e-05	0.000360545	0.000244678	41
BP	GO:0045927	positive regulation of growth	86/3943	274/18866	2.73454e-05	0.000360971	0.000244967	86
BP	GO:0090557	establishment of endothelial intestinal barrier	9/3943	11/18866	2.74248e-05	0.000361273	0.000245172	9
BP	GO:0060537	muscle tissue development	120/3943	409/18866	2.84394e-05	0.000373867	0.000253719	120
BP	GO:0007051	spindle organization	62/3943	183/18866	2.90736e-05	0.000380637	0.000258313	62
BP	GO:2001235	positive regulation of apoptotic signaling pathway	62/3943	183/18866	2.90736e-05	0.000380637	0.000258313	62
BP	GO:0006282	regulation of DNA repair	48/3943	132/18866	2.9686e-05	0.000387861	0.000263215	48
BP	GO:0000070	mitotic sister chromatid segregation	56/3943	161/18866	2.99516e-05	0.000390532	0.000265028	56
BP	GO:0007569	cell aging	44/3943	118/18866	3.10138e-05	0.000403558	0.000273868	44
BP	GO:0006368	transcription elongation from RNA polymerase II promoter	35/3943	87/18866	3.13154e-05	0.00040583	0.00027541	35
BP	GO:0048013	ephrin receptor signaling pathway	35/3943	87/18866	3.13154e-05	0.00040583	0.00027541	35
BP	GO:0046785	microtubule polymerization	32/3943	77/18866	3.14006e-05	0.00040611	0.0002756	32
BP	GO:0001885	endothelial cell development	28/3943	64/18866	3.15985e-05	0.000407021	0.000276218	28
BP	GO:0046686	response to cadmium ion	28/3943	64/18866	3.15985e-05	0.000407021	0.000276218	28
BP	GO:0010821	regulation of mitochondrion organization	64/3943	191/18866	3.21087e-05	0.000411933	0.000279551	64
BP	GO:0030832	regulation of actin filament length	64/3943	191/18866	3.21087e-05	0.000411933	0.000279551	64
BP	GO:0031346	positive regulation of cell projection organization	116/3943	394/18866	3.24981e-05	0.000416092	0.000282374	116
BP	GO:0043954	cellular component maintenance	27/3943	61/18866	3.38111e-05	0.000431176	0.000292611	27
BP	GO:1903902	positive regulation of viral life cycle	27/3943	61/18866	3.38111e-05	0.000431176	0.000292611	27
BP	GO:0042026	protein refolding	14/3943	23/18866	3.5082e-05	0.000444644	0.00030175	14
BP	GO:0048026	positive regulation of mRNA splicing, via spliceosome	14/3943	23/18866	3.5082e-05	0.000444644	0.00030175	14
BP	GO:0070584	mitochondrion morphogenesis	14/3943	23/18866	3.5082e-05	0.000444644	0.00030175	14
BP	GO:0051261	protein depolymerization	43/3943	115/18866	3.51456e-05	0.000444644	0.00030175	43
BP	GO:0002011	morphogenesis of an epithelial sheet	26/3943	58/18866	3.59392e-05	0.00045289	0.000307346	26
BP	GO:0031638	zymogen activation	26/3943	58/18866	3.59392e-05	0.00045289	0.000307346	26
BP	GO:0009152	purine ribonucleotide biosynthetic process	59/3943	173/18866	3.60432e-05	0.000453307	0.00030763	59
BP	GO:0031112	positive regulation of microtubule polymerization or depolymerization	18/3943	34/18866	3.75467e-05	0.000470365	0.000319205	18
BP	GO:0090504	epiboly	18/3943	34/18866	3.75467e-05	0.000470365	0.000319205	18
BP	GO:2001020	regulation of response to DNA damage stimulus	73/3943	226/18866	3.78582e-05	0.000473339	0.000321223	73
BP	GO:0046890	regulation of lipid biosynthetic process	68/3943	207/18866	3.79423e-05	0.000473464	0.000321308	68
BP	GO:0031668	cellular response to extracellular stimulus	80/3943	253/18866	3.84291e-05	0.000478604	0.000324796	80
BP	GO:0043087	regulation of GTPase activity	137/3943	481/18866	3.96037e-05	0.000491584	0.000333605	137
BP	GO:0006998	nuclear envelope organization	24/3943	52/18866	3.96253e-05	0.000491584	0.000333605	24
BP	GO:0006882	cellular zinc ion homeostasis	19/3943	37/18866	4.00775e-05	0.000496042	0.000336631	19
BP	GO:0000819	sister chromatid segregation	65/3943	196/18866	4.01399e-05	0.000496042	0.000336631	65
BP	GO:0031667	response to nutrient levels	135/3943	473/18866	4.04156e-05	0.000498486	0.000338289	135
BP	GO:0002753	cytoplasmic pattern recognition receptor signaling pathway	29/3943	68/18866	4.10412e-05	0.000502322	0.000340892	29
BP	GO:0071479	cellular response to ionizing radiation	29/3943	68/18866	4.10412e-05	0.000502322	0.000340892	29
BP	GO:0072665	protein localization to vacuole	29/3943	68/18866	4.10412e-05	0.000502322	0.000340892	29
BP	GO:1904377	positive regulation of protein localization to cell periphery	29/3943	68/18866	4.10412e-05	0.000502322	0.000340892	29
BP	GO:0006623	protein targeting to vacuole	20/3943	40/18866	4.15495e-05	0.000505637	0.000343142	20
BP	GO:0043001	Golgi to plasma membrane protein transport	20/3943	40/18866	4.15495e-05	0.000505637	0.000343142	20
BP	GO:0045740	positive regulation of DNA replication	20/3943	40/18866	4.15495e-05	0.000505637	0.000343142	20
BP	GO:0051054	positive regulation of DNA metabolic process	66/3943	200/18866	4.17947e-05	0.00050738	0.000344325	66
BP	GO:0061028	establishment of endothelial barrier	22/3943	46/18866	4.18515e-05	0.00050738	0.000344325	22
BP	GO:0000413	protein peptidyl-prolyl isomerization	21/3943	43/18866	4.2091e-05	0.000508355	0.000344986	21
BP	GO:1903146	regulation of autophagy of mitochondrion	21/3943	43/18866	4.2091e-05	0.000508355	0.000344986	21
BP	GO:0061045	negative regulation of wound healing	32/3943	78/18866	4.26579e-05	0.000514229	0.000348973	32
BP	GO:0009206	purine ribonucleoside triphosphate biosynthetic process	28/3943	65/18866	4.45149e-05	0.000534597	0.000362795	28
BP	GO:0048278	vesicle docking	28/3943	65/18866	4.45149e-05	0.000534597	0.000362795	28
BP	GO:0010632	regulation of epithelial cell migration	92/3943	301/18866	4.54327e-05	0.000544595	0.000369581	92
BP	GO:0006970	response to osmotic stress	34/3943	85/18866	4.64359e-05	0.000555578	0.000377034	34
BP	GO:0051650	establishment of vesicle localization	69/3943	212/18866	4.65477e-05	0.000555876	0.000377236	69
BP	GO:0014706	striated muscle tissue development	114/3943	389/18866	4.69756e-05	0.000559939	0.000379994	114
BP	GO:0006164	purine nucleotide biosynthetic process	65/3943	197/18866	4.78312e-05	0.000569075	0.000386194	65
BP	GO:0071384	cellular response to corticosteroid stimulus	27/3943	62/18866	4.8044e-05	0.000570545	0.000387191	27
BP	GO:0106027	neuron projection organization	36/3943	92/18866	4.90199e-05	0.000581055	0.000394323	36
BP	GO:0002221	pattern recognition receptor signaling pathway	66/3943	201/18866	4.96829e-05	0.000587144	0.000398456	66
BP	GO:0030307	positive regulation of cell growth	58/3943	171/18866	4.98463e-05	0.000587144	0.000398456	58
BP	GO:0061684	chaperone-mediated autophagy	11/3943	16/18866	4.99013e-05	0.000587144	0.000398456	11
BP	GO:0090136	epithelial cell-cell adhesion	11/3943	16/18866	4.99013e-05	0.000587144	0.000398456	11
BP	GO:0009260	ribonucleotide biosynthetic process	62/3943	186/18866	5.03759e-05	0.000591639	0.000401506	62
BP	GO:0070861	regulation of protein exit from endoplasmic reticulum	16/3943	29/18866	5.23086e-05	0.00061191	0.000415263	16
BP	GO:0036499	PERK-mediated unfolded protein response	13/3943	21/18866	5.24634e-05	0.00061191	0.000415263	13
BP	GO:0140467	integrated stress response signaling	13/3943	21/18866	5.24634e-05	0.00061191	0.000415263	13
BP	GO:1901568	fatty acid derivative metabolic process	59/3943	175/18866	5.24865e-05	0.00061191	0.000415263	59
BP	GO:0070507	regulation of microtubule cytoskeleton organization	63/3943	190/18866	5.25808e-05	0.00061191	0.000415263	63
BP	GO:0009612	response to mechanical stimulus	68/3943	209/18866	5.32528e-05	0.000618604	0.000419805	68
BP	GO:0007006	mitochondrial membrane organization	50/3943	142/18866	5.4331e-05	0.000629984	0.000427528	50
BP	GO:0019320	hexose catabolic process	25/3943	56/18866	5.49656e-05	0.000635037	0.000430957	25
BP	GO:0031529	ruffle organization	25/3943	56/18866	5.49656e-05	0.000635037	0.000430957	25
BP	GO:0070302	regulation of stress-activated protein kinase signaling cascade	76/3943	240/18866	5.60846e-05	0.000646795	0.000438936	76
BP	GO:0008333	endosome to lysosome transport	24/3943	53/18866	5.81487e-05	0.000669392	0.000454272	24
BP	GO:0043543	protein acylation	78/3943	248/18866	5.83521e-05	0.000670524	0.00045504	78
BP	GO:0000723	telomere maintenance	55/3943	161/18866	6.17762e-05	0.000708597	0.000480877	55
BP	GO:0009145	purine nucleoside triphosphate biosynthetic process	28/3943	66/18866	6.20081e-05	0.000709981	0.000481817	28
BP	GO:0031398	positive regulation of protein ubiquitination	44/3943	121/18866	6.24566e-05	0.000713838	0.000484434	44
BP	GO:0002573	myeloid leukocyte differentiation	68/3943	210/18866	6.28747e-05	0.000717333	0.000486806	68
BP	GO:0016073	snRNA metabolic process	22/3943	47/18866	6.32262e-05	0.000720058	0.000488655	22
BP	GO:0000381	regulation of alternative mRNA splicing, via spliceosome	31/3943	76/18866	6.37007e-05	0.000724171	0.000491447	31
BP	GO:0032872	regulation of stress-activated MAPK cascade	75/3943	237/18866	6.40687e-05	0.000727061	0.000493408	75
BP	GO:0071276	cellular response to cadmium ion	19/3943	38/18866	6.45002e-05	0.00073066	0.00049585	19
BP	GO:0035329	hippo signaling	21/3943	44/18866	6.47336e-05	0.000730712	0.000495885	21
BP	GO:1903053	regulation of extracellular matrix organization	21/3943	44/18866	6.47336e-05	0.000730712	0.000495885	21
BP	GO:0045807	positive regulation of endocytosis	38/3943	100/18866	6.51965e-05	0.000733889	0.000498041	38
BP	GO:0006734	NADH metabolic process	20/3943	41/18866	6.52448e-05	0.000733889	0.000498041	20
BP	GO:0050673	epithelial cell proliferation	129/3943	453/18866	6.62564e-05	0.000743958	0.000504875	129
BP	GO:0036294	cellular response to decreased oxygen levels	70/3943	218/18866	6.65829e-05	0.000746313	0.000506473	70
BP	GO:0008286	insulin receptor signaling pathway	50/3943	143/18866	6.67782e-05	0.00074719	0.000507068	50
BP	GO:0032469	endoplasmic reticulum calcium ion homeostasis	14/3943	24/18866	6.79886e-05	0.00075935	0.00051532	14
BP	GO:0006999	nuclear pore organization	10/3943	14/18866	6.82215e-05	0.00075935	0.00051532	10
BP	GO:0090161	Golgi ribbon formation	10/3943	14/18866	6.82215e-05	0.00075935	0.00051532	10
BP	GO:0051235	maintenance of location	97/3943	324/18866	6.95054e-05	0.000772296	0.000524106	97
BP	GO:0051384	response to glucocorticoid	51/3943	147/18866	7.15037e-05	0.00079312	0.000538238	51
BP	GO:0051783	regulation of nuclear division	62/3943	188/18866	7.17199e-05	0.000794139	0.00053893	62
BP	GO:0098732	macromolecule deacylation	41/3943	111/18866	7.29434e-05	0.00080629	0.000547175	41
BP	GO:0006476	protein deacetylation	37/3943	97/18866	7.36384e-05	0.000811165	0.000550484	37
BP	GO:1901655	cellular response to ketone	37/3943	97/18866	7.36384e-05	0.000811165	0.000550484	37
BP	GO:0042493	response to drug	115/3943	397/18866	7.47193e-05	0.000821656	0.000557603	115
BP	GO:0007565	female pregnancy	64/3943	196/18866	7.71588e-05	0.000847023	0.000574818	64
BP	GO:0009636	response to toxic substance	78/3943	250/18866	7.86549e-05	0.000861269	0.000584486	78
BP	GO:0007093	mitotic cell cycle checkpoint	56/3943	166/18866	7.87261e-05	0.000861269	0.000584486	56
BP	GO:0071902	positive regulation of protein serine/threonine kinase activity	102/3943	345/18866	7.89319e-05	0.000862044	0.000585012	102
BP	GO:0006735	NADH regeneration	15/3943	27/18866	8.07902e-05	0.000876116	0.000594562	15
BP	GO:0061621	canonical glycolysis	15/3943	27/18866	8.07902e-05	0.000876116	0.000594562	15
BP	GO:0061718	glucose catabolic process to pyruvate	15/3943	27/18866	8.07902e-05	0.000876116	0.000594562	15
BP	GO:0097581	lamellipodium organization	34/3943	87/18866	8.08839e-05	0.000876116	0.000594562	34
BP	GO:0050773	regulation of dendrite development	53/3943	155/18866	8.0906e-05	0.000876116	0.000594562	53
BP	GO:0022407	regulation of cell-cell adhesion	125/3943	439/18866	8.56997e-05	0.000926455	0.000628724	125
BP	GO:0048285	organelle fission	134/3943	476/18866	8.58975e-05	0.000927025	0.00062911	134
BP	GO:0090068	positive regulation of cell cycle process	91/3943	302/18866	8.86461e-05	0.000955075	0.000648146	91
BP	GO:1903332	regulation of protein folding	9/3943	12/18866	8.9198e-05	0.000957877	0.000650047	9
BP	GO:0032206	positive regulation of telomere maintenance	23/3943	51/18866	8.92059e-05	0.000957877	0.000650047	23
BP	GO:1904837	beta-catenin-TCF complex assembly	16/3943	30/18866	9.03788e-05	0.000968843	0.000657489	16
BP	GO:0032507	maintenance of protein location in cell	27/3943	64/18866	9.36144e-05	0.00100185	0.000679887	27
BP	GO:0072331	signal transduction by p53 class mediator	82/3943	267/18866	9.5544e-05	0.00102079	0.00069274	82
BP	GO:0051984	positive regulation of chromosome segregation	17/3943	33/18866	9.67649e-05	0.0010321	0.000700421	17
BP	GO:1903214	regulation of protein targeting to mitochondrion	21/3943	45/18866	9.75951e-05	0.00103922	0.000705253	21
BP	GO:0071470	cellular response to osmotic stress	20/3943	42/18866	0.000100202	0.0010652	0.000722884	20
BP	GO:0006270	DNA replication initiation	19/3943	39/18866	0.000101232	0.00107181	0.000727365	19
BP	GO:0055069	zinc ion homeostasis	19/3943	39/18866	0.000101232	0.00107181	0.000727365	19
BP	GO:0030518	intracellular steroid hormone receptor signaling pathway	42/3943	116/18866	0.000101494	0.00107181	0.000727365	42
BP	GO:1903828	negative regulation of cellular protein localization	42/3943	116/18866	0.000101494	0.00107181	0.000727365	42
BP	GO:1903078	positive regulation of protein localization to plasma membrane	26/3943	61/18866	0.000102141	0.00107687	0.000730798	26
BP	GO:0044342	type B pancreatic cell proliferation	13/3943	22/18866	0.00010368	0.00108949	0.000739368	13
BP	GO:0062033	positive regulation of mitotic sister chromatid segregation	13/3943	22/18866	0.00010368	0.00108949	0.000739368	13
BP	GO:2000278	regulation of DNA biosynthetic process	40/3943	109/18866	0.000104748	0.00109891	0.000745754	40
BP	GO:0034470	ncRNA processing	115/3943	400/18866	0.000105028	0.00110004	0.000746523	115
BP	GO:1901880	negative regulation of protein depolymerization	29/3943	71/18866	0.000105358	0.00110169	0.000747645	29
BP	GO:0051053	negative regulation of DNA metabolic process	45/3943	127/18866	0.000105649	0.00110292	0.000748481	45
BP	GO:0002064	epithelial cell development	70/3943	221/18866	0.000106896	0.00111413	0.000756083	70
BP	GO:0060998	regulation of dendritic spine development	31/3943	78/18866	0.000113705	0.00118316	0.000802932	31
BP	GO:0043923	positive regulation by host of viral transcription	11/3943	17/18866	0.00011459	0.00118658	0.00080525	11
BP	GO:0061687	detoxification of inorganic compound	11/3943	17/18866	0.00011459	0.00118658	0.00080525	11
BP	GO:0097501	stress response to metal ion	11/3943	17/18866	0.00011459	0.00118658	0.00080525	11
BP	GO:0008202	steroid metabolic process	98/3943	332/18866	0.000115054	0.00118945	0.000807199	98
BP	GO:0035821	modulation of process of other organism	41/3943	113/18866	0.000115647	0.00119365	0.00081005	41
BP	GO:0009199	ribonucleoside triphosphate metabolic process	33/3943	85/18866	0.000118853	0.00122082	0.00082849	33
BP	GO:0031110	regulation of microtubule polymerization or depolymerization	33/3943	85/18866	0.000118853	0.00122082	0.00082849	33
BP	GO:0034502	protein localization to chromosome	33/3943	85/18866	0.000118853	0.00122082	0.00082849	33
BP	GO:0007623	circadian rhythm	69/3943	218/18866	0.000122153	0.00125271	0.000850128	69
BP	GO:0001894	tissue homeostasis	80/3943	261/18866	0.000124002	0.00126963	0.000861612	80
BP	GO:0044786	cell cycle DNA replication	27/3943	65/18866	0.000128501	0.00130968	0.000888792	27
BP	GO:0051496	positive regulation of stress fiber assembly	23/3943	52/18866	0.000128529	0.00130968	0.000888792	23
BP	GO:0072666	establishment of protein localization to vacuole	23/3943	52/18866	0.000128529	0.00130968	0.000888792	23
BP	GO:0048511	rhythmic process	91/3943	305/18866	0.000130854	0.00133125	0.000903434	91
BP	GO:0009141	nucleoside triphosphate metabolic process	40/3943	110/18866	0.000131752	0.00133826	0.000908187	40
BP	GO:0016072	rRNA metabolic process	74/3943	238/18866	0.000133329	0.00135212	0.000917595	74
BP	GO:0034660	ncRNA metabolic process	137/3943	493/18866	0.000136543	0.00138253	0.000938229	137
BP	GO:0001892	embryonic placenta development	34/3943	89/18866	0.000136907	0.00138402	0.00093924	34
BP	GO:0090092	regulation of transmembrane receptor protein serine/threonine kinase signaling pathway	78/3943	254/18866	0.000139921	0.00141225	0.000958402	78
BP	GO:0061620	glycolytic process through glucose-6-phosphate	15/3943	28/18866	0.000140445	0.00141308	0.000958961	15
BP	GO:0071280	cellular response to copper ion	15/3943	28/18866	0.000140445	0.00141308	0.000958961	15
BP	GO:0010951	negative regulation of endopeptidase activity	79/3943	258/18866	0.000141255	0.00141899	0.000962975	79
BP	GO:1901990	regulation of mitotic cell cycle phase transition	126/3943	448/18866	0.000143633	0.00144062	0.000977651	126
BP	GO:0051489	regulation of filopodium assembly	21/3943	46/18866	0.00014442	0.00144623	0.000981463	21
BP	GO:0043405	regulation of MAP kinase activity	100/3943	342/18866	0.000145672	0.0014565	0.000988427	100
BP	GO:0007059	chromosome segregation	98/3943	334/18866	0.000146805	0.00146553	0.000994556	98
BP	GO:0032984	protein-containing complex disassembly	97/3943	330/18866	0.000147276	0.00146631	0.000995086	97
BP	GO:0043542	endothelial cell migration	86/3943	286/18866	0.000147342	0.00146631	0.000995086	86
BP	GO:1901888	regulation of cell junction assembly	64/3943	200/18866	0.000148944	0.00147994	0.00100434	64
BP	GO:0006826	iron ion transport	31/3943	79/18866	0.000150035	0.00148424	0.00100725	31
BP	GO:0035601	protein deacylation	39/3943	107/18866	0.000150073	0.00148424	0.00100725	39
BP	GO:0051983	regulation of chromosome segregation	39/3943	107/18866	0.000150073	0.00148424	0.00100725	39
BP	GO:0050686	negative regulation of mRNA processing	16/3943	31/18866	0.000150645	0.00148616	0.00100856	16
BP	GO:0008631	intrinsic apoptotic signaling pathway in response to oxidative stress	20/3943	43/18866	0.000150733	0.00148616	0.00100856	20
BP	GO:0000280	nuclear division	121/3943	428/18866	0.000152659	0.00150283	0.00101987	121
BP	GO:0045815	positive regulation of gene expression, epigenetic	25/3943	59/18866	0.000154563	0.00151924	0.00103101	25
BP	GO:1901987	regulation of cell cycle phase transition	135/3943	486/18866	0.000155181	0.00152112	0.00103229	135
BP	GO:0016572	histone phosphorylation	19/3943	40/18866	0.000155231	0.00152112	0.00103229	19
BP	GO:0042908	xenobiotic transport	17/3943	34/18866	0.000155983	0.00152566	0.00103537	17
BP	GO:0072522	purine-containing compound biosynthetic process	66/3943	208/18866	0.000156172	0.00152566	0.00103537	66
BP	GO:0060969	negative regulation of gene silencing	18/3943	37/18866	0.000157238	0.00153247	0.00103998	18
BP	GO:0007004	telomere maintenance via telomerase	28/3943	69/18866	0.000157348	0.00153247	0.00103998	28
BP	GO:0002697	regulation of immune effector process	131/3943	470/18866	0.000164468	0.00159855	0.00108483	131
BP	GO:0060070	canonical Wnt signaling pathway	99/3943	339/18866	0.000164801	0.00159855	0.00108483	99
BP	GO:0002526	acute inflammatory response	40/3943	111/18866	0.000164884	0.00159855	0.00108483	40
BP	GO:0006631	fatty acid metabolic process	113/3943	396/18866	0.000166428	0.00161107	0.00109333	113
BP	GO:0016579	protein deubiquitination	85/3943	283/18866	0.000167436	0.00161816	0.00109814	85
BP	GO:0032200	telomere organization	57/3943	174/18866	0.000167667	0.00161816	0.00109814	57
BP	GO:0010212	response to ionizing radiation	49/3943	144/18866	0.000168353	0.00162065	0.00109983	49
BP	GO:0060828	regulation of canonical Wnt signaling pathway	88/3943	295/18866	0.000168432	0.00162065	0.00109983	88
BP	GO:0043244	regulation of protein-containing complex disassembly	43/3943	122/18866	0.000170318	0.00163634	0.00111047	43
BP	GO:0048041	focal adhesion assembly	32/3943	83/18866	0.00017432	0.00166931	0.00113285	32
BP	GO:0046365	monosaccharide catabolic process	27/3943	66/18866	0.000174534	0.00166931	0.00113285	27
BP	GO:0150116	regulation of cell-substrate junction organization	27/3943	66/18866	0.000174534	0.00166931	0.00113285	27
BP	GO:0070997	neuron death	104/3943	360/18866	0.000179747	0.00171659	0.00116494	104
BP	GO:0032508	DNA duplex unwinding	39/3943	108/18866	0.00018807	0.00179314	0.00121688	39
BP	GO:1903747	regulation of establishment of protein localization to mitochondrion	29/3943	73/18866	0.000188323	0.00179314	0.00121688	29
BP	GO:0010466	negative regulation of peptidase activity	82/3943	272/18866	0.000188974	0.00179666	0.00121928	82
BP	GO:0034612	response to tumor necrosis factor	94/3943	320/18866	0.000189444	0.00179845	0.00122049	94
BP	GO:1902115	regulation of organelle assembly	62/3943	194/18866	0.00019486	0.00184511	0.00125216	62
BP	GO:0001890	placenta development	52/3943	156/18866	0.000195226	0.00184511	0.00125216	52
BP	GO:0008360	regulation of cell shape	52/3943	156/18866	0.000195226	0.00184511	0.00125216	52
BP	GO:0032204	regulation of telomere maintenance	31/3943	80/18866	0.000196412	0.00185359	0.00125791	31
BP	GO:0010921	regulation of phosphatase activity	57/3943	175/18866	0.000198716	0.00187256	0.00127078	57
BP	GO:0018208	peptidyl-proline modification	25/3943	60/18866	0.000212811	0.00199948	0.00135692	25
BP	GO:0033260	nuclear DNA replication	25/3943	60/18866	0.000212811	0.00199948	0.00135692	25
BP	GO:1901293	nucleoside phosphate biosynthetic process	81/3943	269/18866	0.00021485	0.00201568	0.00136791	81
BP	GO:0042730	fibrinolysis	14/3943	26/18866	0.000218512	0.00204703	0.00138918	14
BP	GO:0097178	ruffle assembly	20/3943	44/18866	0.000222398	0.00207916	0.00141099	20
BP	GO:0032392	DNA geometric change	41/3943	116/18866	0.000222593	0.00207916	0.00141099	41
BP	GO:0017015	regulation of transforming growth factor beta receptor signaling pathway	44/3943	127/18866	0.000224264	0.00209172	0.00141951	44
BP	GO:0097061	dendritic spine organization	32/3943	84/18866	0.000225755	0.00210255	0.00142686	32
BP	GO:0031497	chromatin assembly	62/3943	195/18866	0.000228248	0.00211959	0.00143842	62
BP	GO:1905475	regulation of protein localization to membrane	62/3943	195/18866	0.000228248	0.00211959	0.00143842	62
BP	GO:0050434	positive regulation of viral transcription	19/3943	41/18866	0.000232947	0.00215383	0.00146166	19
BP	GO:0051180	vitamin transport	19/3943	41/18866	0.000232947	0.00215383	0.00146166	19
BP	GO:1902042	negative regulation of extrinsic apoptotic signaling pathway via death domain receptors	19/3943	41/18866	0.000232947	0.00215383	0.00146166	19
BP	GO:0007020	microtubule nucleation	15/3943	29/18866	0.000234877	0.002165	0.00146924	15
BP	GO:0061615	glycolytic process through fructose-6-phosphate	15/3943	29/18866	0.000234877	0.002165	0.00146924	15
BP	GO:0010642	negative regulation of platelet-derived growth factor receptor signaling pathway	9/3943	13/18866	0.000235849	0.002165	0.00146924	9
BP	GO:0061469	regulation of type B pancreatic cell proliferation	9/3943	13/18866	0.000235849	0.002165	0.00146924	9
BP	GO:0150105	protein localization to cell-cell junction	9/3943	13/18866	0.000235849	0.002165	0.00146924	9
BP	GO:0071786	endoplasmic reticulum tubular network organization	11/3943	18/18866	0.00023892	0.00219004	0.00148623	11
BP	GO:0010769	regulation of cell morphogenesis involved in differentiation	91/3943	310/18866	0.000243724	0.00223087	0.00151395	91
BP	GO:0009165	nucleotide biosynthetic process	80/3943	266/18866	0.000244245	0.00223177	0.00151456	80
BP	GO:0002183	cytoplasmic translational initiation	17/3943	35/18866	0.00024452	0.00223177	0.00151456	17
BP	GO:0050679	positive regulation of epithelial cell proliferation	66/3943	211/18866	0.000246799	0.00224936	0.00152649	66
BP	GO:0032481	positive regulation of type I interferon production	29/3943	74/18866	0.000248462	0.00226128	0.00153458	29
BP	GO:0043281	regulation of cysteine-type endopeptidase activity involved in apoptotic process	67/3943	215/18866	0.00025073	0.00227868	0.00154639	67
BP	GO:0043242	negative regulation of protein-containing complex disassembly	31/3943	81/18866	0.000255163	0.00231568	0.0015715	31
BP	GO:1901879	regulation of protein depolymerization	33/3943	88/18866	0.000255965	0.00231966	0.0015742	33
BP	GO:1905268	negative regulation of chromatin organization	26/3943	64/18866	0.000261073	0.0023626	0.00160334	26
BP	GO:0043401	steroid hormone mediated signaling pathway	47/3943	139/18866	0.000266936	0.00241224	0.00163702	47
BP	GO:0002262	myeloid cell homeostasis	51/3943	154/18866	0.000267406	0.00241303	0.00163757	51
BP	GO:1905269	positive regulation of chromatin organization	38/3943	106/18866	0.000267779	0.00241303	0.00163757	38
BP	GO:2000116	regulation of cysteine-type endopeptidase activity	73/3943	239/18866	0.000268624	0.00241723	0.00164042	73
BP	GO:1904019	epithelial cell apoptotic process	41/3943	117/18866	0.000274327	0.00246508	0.00167289	41
BP	GO:0050730	regulation of peptidyl-tyrosine phosphorylation	79/3943	263/18866	0.000277634	0.0024913	0.00169068	79
BP	GO:0051785	positive regulation of nuclear division	28/3943	71/18866	0.000278863	0.00249882	0.00169578	28
BP	GO:0097549	chromatin organization involved in negative regulation of transcription	48/3943	143/18866	0.000280505	0.00251001	0.00170337	48
BP	GO:0071456	cellular response to hypoxia	65/3943	208/18866	0.000281867	0.00251867	0.00170926	65
BP	GO:0043297	apical junction assembly	32/3943	85/18866	0.0002903	0.0025904	0.00175793	32
BP	GO:1903055	positive regulation of extracellular matrix organization	12/3943	21/18866	0.000297994	0.00265005	0.00179841	12
BP	GO:0006475	internal protein amino acid acetylation	54/3943	166/18866	0.00029843	0.00265005	0.00179841	54
BP	GO:0001819	positive regulation of cytokine production	124/3943	447/18866	0.000298644	0.00265005	0.00179841	124
BP	GO:0009314	response to radiation	124/3943	447/18866	0.000298644	0.00265005	0.00179841	124
BP	GO:0043547	positive regulation of GTPase activity	114/3943	406/18866	0.000310701	0.00275322	0.00186842	114
BP	GO:0070646	protein modification by small protein removal	88/3943	300/18866	0.000313614	0.00277518	0.00188333	88
BP	GO:0048872	homeostasis of number of cells	77/3943	256/18866	0.000314599	0.00278005	0.00188663	77
BP	GO:0019852	L-ascorbic acid metabolic process	8/3943	11/18866	0.000323418	0.00284617	0.0019315	8
BP	GO:1904869	regulation of protein localization to Cajal body	8/3943	11/18866	0.000323418	0.00284617	0.0019315	8
BP	GO:1904871	positive regulation of protein localization to Cajal body	8/3943	11/18866	0.000323418	0.00284617	0.0019315	8
BP	GO:0034101	erythrocyte homeostasis	44/3943	129/18866	0.000332147	0.00291495	0.00197818	44
BP	GO:1903844	regulation of cellular response to transforming growth factor beta stimulus	44/3943	129/18866	0.000332147	0.00291495	0.00197818	44
BP	GO:0031669	cellular response to nutrient levels	68/3943	221/18866	0.000339271	0.00296932	0.00201508	68
BP	GO:0071241	cellular response to inorganic substance	68/3943	221/18866	0.000339271	0.00296932	0.00201508	68
BP	GO:0070841	inclusion body assembly	13/3943	24/18866	0.000340431	0.00297539	0.0020192	13
BP	GO:0098927	vesicle-mediated transport between endosomal compartments	19/3943	42/18866	0.000342606	0.00299031	0.00202933	19
BP	GO:0051648	vesicle localization	70/3943	229/18866	0.000345804	0.00301411	0.00204547	70
BP	GO:0090307	mitotic spindle assembly	26/3943	65/18866	0.000349455	0.00304178	0.00206425	26
BP	GO:0045785	positive regulation of cell adhesion	119/3943	428/18866	0.000354855	0.00308271	0.00209203	119
BP	GO:0071356	cellular response to tumor necrosis factor	87/3943	297/18866	0.000355122	0.00308271	0.00209203	87
BP	GO:0030198	extracellular matrix organization	111/3943	395/18866	0.000357946	0.0030988	0.00210295	111
BP	GO:0050678	regulation of epithelial cell proliferation	111/3943	395/18866	0.000357946	0.0030988	0.00210295	111
BP	GO:0046831	regulation of RNA export from nucleus	10/3943	16/18866	0.000359941	0.0031103	0.00211076	10
BP	GO:0045022	early endosome to late endosome transport	18/3943	39/18866	0.000360248	0.0031103	0.00211076	18
BP	GO:0043112	receptor metabolic process	62/3943	198/18866	0.000361783	0.00311934	0.00211689	62
BP	GO:0033047	regulation of mitotic sister chromatid segregation	28/3943	72/18866	0.000366277	0.00314585	0.00213488	28
BP	GO:0032786	positive regulation of DNA-templated transcription, elongation	14/3943	27/18866	0.000366827	0.00314585	0.00213488	14
BP	GO:0034389	lipid droplet organization	14/3943	27/18866	0.000366827	0.00314585	0.00213488	14
BP	GO:0072337	modified amino acid transport	14/3943	27/18866	0.000366827	0.00314585	0.00213488	14
BP	GO:0007032	endosome organization	30/3943	79/18866	0.000372699	0.00317845	0.002157	30
BP	GO:0007492	endoderm development	30/3943	79/18866	0.000372699	0.00317845	0.002157	30
BP	GO:0009205	purine ribonucleoside triphosphate metabolic process	30/3943	79/18866	0.000372699	0.00317845	0.002157	30
BP	GO:0016575	histone deacetylation	30/3943	79/18866	0.000372699	0.00317845	0.002157	30
BP	GO:0042594	response to starvation	64/3943	206/18866	0.000373116	0.00317845	0.002157	64
BP	GO:0018279	protein N-linked glycosylation via asparagine	15/3943	30/18866	0.000379375	0.00322318	0.00218736	15
BP	GO:0044788	modulation by host of viral process	15/3943	30/18866	0.000379375	0.00322318	0.00218736	15
BP	GO:0009303	rRNA transcription	16/3943	33/18866	0.000380762	0.00322638	0.00218953	16
BP	GO:0050685	positive regulation of mRNA processing	16/3943	33/18866	0.000380762	0.00322638	0.00218953	16
BP	GO:0007007	inner mitochondrial membrane organization	22/3943	52/18866	0.000387433	0.00327855	0.00222493	22
BP	GO:0060997	dendritic spine morphogenesis	25/3943	62/18866	0.000389971	0.00329567	0.00223655	25
BP	GO:0043062	extracellular structure organization	111/3943	396/18866	0.000396684	0.00334797	0.00227205	111
BP	GO:0031589	cell-substrate adhesion	102/3943	359/18866	0.000397911	0.0033539	0.00227607	102
BP	GO:0018393	internal peptidyl-lysine acetylation	53/3943	164/18866	0.00040383	0.0033993	0.00230688	53
BP	GO:0071824	protein-DNA complex subunit organization	83/3943	282/18866	0.000406181	0.00341086	0.00231472	83
BP	GO:0035265	organ growth	60/3943	191/18866	0.00040627	0.00341086	0.00231472	60
BP	GO:0006513	protein monoubiquitination	27/3943	69/18866	0.000412185	0.00345597	0.00234534	27
BP	GO:0006278	RNA-dependent DNA biosynthetic process	29/3943	76/18866	0.000421823	0.00353215	0.00239703	29
BP	GO:0006692	prostanoid metabolic process	21/3943	49/18866	0.000422991	0.00353266	0.00239738	21
BP	GO:0006693	prostaglandin metabolic process	21/3943	49/18866	0.000422991	0.00353266	0.00239738	21
BP	GO:0071385	cellular response to glucocorticoid stimulus	24/3943	59/18866	0.000434089	0.00362062	0.00245707	24
BP	GO:0030838	positive regulation of actin filament polymerization	36/3943	101/18866	0.000434723	0.00362118	0.00245746	36
BP	GO:0098754	detoxification	46/3943	138/18866	0.000442291	0.00367942	0.00249698	46
BP	GO:1901796	regulation of signal transduction by p53 class mediator	57/3943	180/18866	0.00044669	0.00371119	0.00251854	57
BP	GO:0006066	alcohol metabolic process	108/3943	385/18866	0.000457157	0.00378829	0.00257086	108
BP	GO:0031349	positive regulation of defense response	108/3943	385/18866	0.000457157	0.00378829	0.00257086	108
BP	GO:0007549	dosage compensation	11/3943	19/18866	0.000460303	0.00380449	0.00258186	11
BP	GO:0032239	regulation of nucleobase-containing compound transport	11/3943	19/18866	0.000460303	0.00380449	0.00258186	11
BP	GO:0009144	purine nucleoside triphosphate metabolic process	32/3943	87/18866	0.000470328	0.00387732	0.00263128	32
BP	GO:0032436	positive regulation of proteasomal ubiquitin-dependent protein catabolic process	32/3943	87/18866	0.000470328	0.00387732	0.00263128	32
BP	GO:0034968	histone lysine methylation	40/3943	116/18866	0.000471124	0.00387888	0.00263234	40
BP	GO:0030521	androgen receptor signaling pathway	19/3943	43/18866	0.000494506	0.00406615	0.00275942	19
BP	GO:2001243	negative regulation of intrinsic apoptotic signaling pathway	35/3943	98/18866	0.000496997	0.00408138	0.00276976	35
BP	GO:0015849	organic acid transport	100/3943	353/18866	0.000503997	0.00413355	0.00280517	100
BP	GO:0051893	regulation of focal adhesion assembly	25/3943	63/18866	0.000519529	0.00425003	0.00288421	25
BP	GO:0090109	regulation of cell-substrate junction assembly	25/3943	63/18866	0.000519529	0.00425003	0.00288421	25
BP	GO:0045930	negative regulation of mitotic cell cycle	97/3943	341/18866	0.000520659	0.00425382	0.00288679	97
BP	GO:1902895	positive regulation of pri-miRNA transcription by RNA polymerase II	18/3943	40/18866	0.000527989	0.00430457	0.00292122	18
BP	GO:0022612	gland morphogenesis	42/3943	124/18866	0.000528218	0.00430457	0.00292122	42
BP	GO:0035024	negative regulation of Rho protein signal transduction	12/3943	22/18866	0.000531171	0.00431762	0.00293008	12
BP	GO:0039531	regulation of viral-induced cytoplasmic pattern recognition receptor signaling pathway	12/3943	22/18866	0.000531171	0.00431762	0.00293008	12
BP	GO:0033045	regulation of sister chromatid segregation	31/3943	84/18866	0.000535643	0.00434209	0.00294669	31
BP	GO:0001921	positive regulation of receptor recycling	9/3943	14/18866	0.00053758	0.00434209	0.00294669	9
BP	GO:0044794	positive regulation by host of viral process	9/3943	14/18866	0.00053758	0.00434209	0.00294669	9
BP	GO:1904814	regulation of protein localization to chromosome, telomeric region	9/3943	14/18866	0.00053758	0.00434209	0.00294669	9
BP	GO:1990173	protein localization to nucleoplasm	9/3943	14/18866	0.00053758	0.00434209	0.00294669	9
BP	GO:1903076	regulation of protein localization to plasma membrane	36/3943	102/18866	0.000538433	0.00434349	0.00294764	36
BP	GO:0007369	gastrulation	59/3943	189/18866	0.000539641	0.00434775	0.00295053	59
BP	GO:0046942	carboxylic acid transport	99/3943	350/18866	0.000567005	0.00456246	0.00309624	99
BP	GO:0035303	regulation of dephosphorylation	64/3943	209/18866	0.000573634	0.00460149	0.00312273	64
BP	GO:0036010	protein localization to endosome	13/3943	25/18866	0.000574016	0.00460149	0.00312273	13
BP	GO:0060148	positive regulation of posttranscriptional gene silencing	13/3943	25/18866	0.000574016	0.00460149	0.00312273	13
BP	GO:0001841	neural tube formation	37/3943	106/18866	0.000579118	0.00463654	0.00314651	37
BP	GO:0035633	maintenance of blood-brain barrier	16/3943	34/18866	0.000580565	0.00463654	0.00314651	16
BP	GO:0098901	regulation of cardiac muscle cell action potential	16/3943	34/18866	0.000580565	0.00463654	0.00314651	16
BP	GO:0030865	cortical cytoskeleton organization	24/3943	60/18866	0.000581608	0.00463906	0.00314822	24
BP	GO:0019674	NAD metabolic process	21/3943	50/18866	0.000587001	0.00465882	0.00316163	21
BP	GO:0032456	endocytic recycling	21/3943	50/18866	0.000587001	0.00465882	0.00316163	21
BP	GO:0045540	regulation of cholesterol biosynthetic process	21/3943	50/18866	0.000587001	0.00465882	0.00316163	21
BP	GO:0106118	regulation of sterol biosynthetic process	21/3943	50/18866	0.000587001	0.00465882	0.00316163	21
BP	GO:0006356	regulation of transcription by RNA polymerase I	15/3943	31/18866	0.00059381	0.00469536	0.00318643	15
BP	GO:0018196	peptidyl-asparagine modification	15/3943	31/18866	0.00059381	0.00469536	0.00318643	15
BP	GO:0039528	cytoplasmic pattern recognition receptor signaling pathway in response to virus	15/3943	31/18866	0.00059381	0.00469536	0.00318643	15
BP	GO:0030218	erythrocyte differentiation	41/3943	121/18866	0.000605749	0.00478385	0.00324648	41
BP	GO:0036498	IRE1-mediated unfolded protein response	26/3943	67/18866	0.000608046	0.00479605	0.00325476	26
BP	GO:0010833	telomere maintenance via telomere lengthening	30/3943	81/18866	0.000609829	0.00480419	0.00326028	30
BP	GO:0002683	negative regulation of immune system process	126/3943	463/18866	0.000615056	0.0048394	0.00328418	126
BP	GO:1901800	positive regulation of proteasomal protein catabolic process	38/3943	110/18866	0.000618848	0.00486325	0.00330036	38
BP	GO:0016573	histone acetylation	51/3943	159/18866	0.000623939	0.00489723	0.00332342	51
BP	GO:0030308	negative regulation of cell growth	59/3943	190/18866	0.000625652	0.00490465	0.00332846	59
BP	GO:0009411	response to UV	46/3943	140/18866	0.000630593	0.00493732	0.00335063	46
BP	GO:0002831	regulation of response to biotic stimulus	113/3943	409/18866	0.000633835	0.00495664	0.00336374	113
BP	GO:0044380	protein localization to cytoskeleton	23/3943	57/18866	0.000649597	0.00507368	0.00344317	23
BP	GO:0051091	positive regulation of DNA-binding transcription factor activity	79/3943	270/18866	0.000669143	0.00521997	0.00354245	79
BP	GO:0044706	multi-multicellular organism process	68/3943	226/18866	0.000673773	0.00524968	0.00356261	68
BP	GO:0007160	cell-matrix adhesion	69/3943	230/18866	0.000675843	0.00525801	0.00356826	69
BP	GO:2000779	regulation of double-strand break repair	31/3943	85/18866	0.000676488	0.00525801	0.00356826	31
BP	GO:0042770	signal transduction in response to DNA damage	44/3943	133/18866	0.000695743	0.00540109	0.00366536	44
BP	GO:0009048	dosage compensation by inactivation of X chromosome	10/3943	17/18866	0.000710442	0.00550184	0.00373373	10
BP	GO:0072673	lamellipodium morphogenesis	10/3943	17/18866	0.000710442	0.00550184	0.00373373	10
BP	GO:0034401	chromatin organization involved in regulation of transcription	50/3943	156/18866	0.000714651	0.00552773	0.00375131	50
BP	GO:0006754	ATP biosynthetic process	22/3943	54/18866	0.000723565	0.00558992	0.0037935	22
BP	GO:0000209	protein polyubiquitination	96/3943	340/18866	0.000725742	0.00559996	0.00380032	96
BP	GO:0033574	response to testosterone	18/3943	41/18866	0.000758891	0.00583461	0.00395956	18
BP	GO:0035337	fatty-acyl-CoA metabolic process	18/3943	41/18866	0.000758891	0.00583461	0.00395956	18
BP	GO:0089718	amino acid import across plasma membrane	18/3943	41/18866	0.000758891	0.00583461	0.00395956	18
BP	GO:0046364	monosaccharide biosynthetic process	35/3943	100/18866	0.000760136	0.00583715	0.00396129	35
BP	GO:0002833	positive regulation of response to biotic stimulus	74/3943	251/18866	0.000768084	0.0058911	0.0039979	74
BP	GO:0061912	selective autophagy	24/3943	61/18866	0.000770976	0.00590559	0.00400773	24
BP	GO:0120193	tight junction organization	30/3943	82/18866	0.000771822	0.00590559	0.00400773	30
BP	GO:0000910	cytokinesis	54/3943	172/18866	0.00077959	0.00594995	0.00403784	54
BP	GO:0018394	peptidyl-lysine acetylation	54/3943	172/18866	0.00077959	0.00594995	0.00403784	54
BP	GO:0007517	muscle organ development	112/3943	407/18866	0.000780413	0.00594995	0.00403784	112
BP	GO:0009615	response to virus	98/3943	349/18866	0.000785947	0.005985	0.00406162	98
BP	GO:0006983	ER overload response	8/3943	12/18866	0.000791858	0.00598719	0.00406311	8
BP	GO:0033182	regulation of histone ubiquitination	8/3943	12/18866	0.000791858	0.00598719	0.00406311	8
BP	GO:0090085	regulation of protein deubiquitination	8/3943	12/18866	0.000791858	0.00598719	0.00406311	8
BP	GO:1903405	protein localization to nuclear body	8/3943	12/18866	0.000791858	0.00598719	0.00406311	8
BP	GO:1904816	positive regulation of protein localization to chromosome, telomeric region	8/3943	12/18866	0.000791858	0.00598719	0.00406311	8
BP	GO:1904867	protein localization to Cajal body	8/3943	12/18866	0.000791858	0.00598719	0.00406311	8
BP	GO:0043628	ncRNA 3'-end processing	21/3943	51/18866	0.000803374	0.00605993	0.00411247	21
BP	GO:0048255	mRNA stabilization	21/3943	51/18866	0.000803374	0.00605993	0.00411247	21
BP	GO:0010923	negative regulation of phosphatase activity	36/3943	104/18866	0.00081337	0.00612569	0.0041571	36
BP	GO:0032885	regulation of polysaccharide biosynthetic process	17/3943	38/18866	0.00081401	0.00612569	0.0041571	17
BP	GO:0008203	cholesterol metabolic process	49/3943	153/18866	0.000818644	0.00615331	0.00417585	49
BP	GO:0034109	homotypic cell-cell adhesion	31/3943	86/18866	0.000848818	0.00636514	0.0043196	31
BP	GO:1901532	regulation of hematopoietic progenitor cell differentiation	31/3943	86/18866	0.000848818	0.00636514	0.0043196	31
BP	GO:0043406	positive regulation of MAP kinase activity	77/3943	264/18866	0.000857978	0.00642629	0.00436109	77
BP	GO:0042180	cellular ketone metabolic process	76/3943	260/18866	0.000861966	0.00644859	0.00437623	76
BP	GO:0044774	mitotic DNA integrity checkpoint	37/3943	108/18866	0.0008649	0.00645563	0.004381	37
BP	GO:0030042	actin filament depolymerization	23/3943	58/18866	0.000865937	0.00645563	0.004381	23
BP	GO:0043489	RNA stabilization	23/3943	58/18866	0.000865937	0.00645563	0.004381	23
BP	GO:0043624	cellular protein complex disassembly	67/3943	224/18866	0.000873864	0.00650713	0.00441595	67
BP	GO:0060560	developmental growth involved in morphogenesis	70/3943	236/18866	0.000875324	0.00651027	0.00441809	70
BP	GO:1904375	regulation of protein localization to cell periphery	41/3943	123/18866	0.000877949	0.00651027	0.00441809	41
BP	GO:0000422	autophagy of mitochondrion	29/3943	79/18866	0.0008804	0.00651027	0.00441809	29
BP	GO:0006446	regulation of translational initiation	29/3943	79/18866	0.0008804	0.00651027	0.00441809	29
BP	GO:0061726	mitochondrion disassembly	29/3943	79/18866	0.0008804	0.00651027	0.00441809	29
BP	GO:0120192	tight junction assembly	29/3943	79/18866	0.0008804	0.00651027	0.00441809	29
BP	GO:0009101	glycoprotein biosynthetic process	96/3943	342/18866	0.000894361	0.00660586	0.00448296	96
BP	GO:0009147	pyrimidine nucleoside triphosphate metabolic process	12/3943	23/18866	0.000900239	0.00663347	0.00450169	12
BP	GO:0038128	ERBB2 signaling pathway	15/3943	32/18866	0.000903289	0.00663347	0.00450169	15
BP	GO:0044818	mitotic G2/M transition checkpoint	15/3943	32/18866	0.000903289	0.00663347	0.00450169	15
BP	GO:0046949	fatty-acyl-CoA biosynthetic process	15/3943	32/18866	0.000903289	0.00663347	0.00450169	15
BP	GO:1903959	regulation of anion transmembrane transport	15/3943	32/18866	0.000903289	0.00663347	0.00450169	15
BP	GO:0099173	postsynapse organization	54/3943	173/18866	0.000906478	0.00664924	0.0045124	54
BP	GO:0048813	dendrite morphogenesis	47/3943	146/18866	0.00091327	0.00669138	0.00454099	47
BP	GO:0036296	response to increased oxygen levels	14/3943	29/18866	0.000927652	0.00678897	0.00460722	14
BP	GO:0033119	negative regulation of RNA splicing	13/3943	26/18866	0.00092952	0.00679486	0.00461122	13
BP	GO:0008361	regulation of cell size	56/3943	181/18866	0.000932278	0.00680723	0.00461961	56
BP	GO:0010948	negative regulation of cell cycle process	100/3943	359/18866	0.000937618	0.00682473	0.00463149	100
BP	GO:0035264	multicellular organism growth	48/3943	150/18866	0.00093788	0.00682473	0.00463149	48
BP	GO:1905039	carboxylic acid transmembrane transport	48/3943	150/18866	0.00093788	0.00682473	0.00463149	48
BP	GO:0048145	regulation of fibroblast proliferation	30/3943	83/18866	0.000970241	0.00705219	0.00478585	30
BP	GO:0043090	amino acid import	19/3943	45/18866	0.000978317	0.00709474	0.00481473	19
BP	GO:0051293	establishment of spindle localization	19/3943	45/18866	0.000978317	0.00709474	0.00481473	19
BP	GO:0042157	lipoprotein metabolic process	44/3943	135/18866	0.000985178	0.0071364	0.004843	44
BP	GO:0010810	regulation of cell-substrate adhesion	65/3943	217/18866	0.000991805	0.00717627	0.00487005	65
BP	GO:0009743	response to carbohydrate	69/3943	233/18866	0.000993842	0.00718287	0.00487454	69
BP	GO:0030641	regulation of cellular pH	33/3943	94/18866	0.000998211	0.0072063	0.00489043	33
BP	GO:1902652	secondary alcohol metabolic process	51/3943	162/18866	0.00100177	0.00722386	0.00490235	51
BP	GO:2001244	positive regulation of intrinsic apoptotic signaling pathway	24/3943	62/18866	0.00101161	0.00728656	0.0049449	24
BP	GO:2000573	positive regulation of DNA biosynthetic process	26/3943	69/18866	0.00102009	0.00733936	0.00498073	26
BP	GO:0032874	positive regulation of stress-activated MAPK cascade	53/3943	170/18866	0.00103636	0.00744802	0.00505447	53
BP	GO:0090630	activation of GTPase activity	37/3943	109/18866	0.00104956	0.0075342	0.00511296	37
BP	GO:0002698	negative regulation of immune effector process	41/3943	124/18866	0.00105071	0.0075342	0.00511296	41
BP	GO:0014020	primary neural tube formation	34/3943	98/18866	0.00106973	0.00766198	0.00519967	34
BP	GO:0072595	maintenance of protein localization in organelle	18/3943	42/18866	0.00107111	0.00766326	0.00520055	18
BP	GO:0007409	axonogenesis	129/3943	482/18866	0.00107504	0.00768283	0.00521383	129
BP	GO:0000186	activation of MAPKK activity	21/3943	52/18866	0.00108514	0.00772822	0.00524463	21
BP	GO:2001238	positive regulation of extrinsic apoptotic signaling pathway	21/3943	52/18866	0.00108514	0.00772822	0.00524463	21
BP	GO:0001829	trophectodermal cell differentiation	9/3943	15/18866	0.0010947	0.00772822	0.00524463	9
BP	GO:0006000	fructose metabolic process	9/3943	15/18866	0.0010947	0.00772822	0.00524463	9
BP	GO:0010273	detoxification of copper ion	9/3943	15/18866	0.0010947	0.00772822	0.00524463	9
BP	GO:0048308	organelle inheritance	9/3943	15/18866	0.0010947	0.00772822	0.00524463	9
BP	GO:0048313	Golgi inheritance	9/3943	15/18866	0.0010947	0.00772822	0.00524463	9
BP	GO:1900029	positive regulation of ruffle assembly	9/3943	15/18866	0.0010947	0.00772822	0.00524463	9
BP	GO:1903543	positive regulation of exosomal secretion	9/3943	15/18866	0.0010947	0.00772822	0.00524463	9
BP	GO:1905820	positive regulation of chromosome separation	9/3943	15/18866	0.0010947	0.00772822	0.00524463	9
BP	GO:1990169	stress response to copper ion	9/3943	15/18866	0.0010947	0.00772822	0.00524463	9
BP	GO:1903825	organic acid transmembrane transport	48/3943	151/18866	0.00110047	0.0077604	0.00526647	48
BP	GO:0009100	glycoprotein metabolic process	113/3943	415/18866	0.00111479	0.0078527	0.0053291	113
BP	GO:0098657	import into cell	68/3943	230/18866	0.00112826	0.00793003	0.00538159	68
BP	GO:2000060	positive regulation of ubiquitin-dependent protein catabolic process	35/3943	102/18866	0.00113867	0.00793003	0.00538159	35
BP	GO:0002934	desmosome organization	7/3943	10/18866	0.00113942	0.00793003	0.00538159	7
BP	GO:0003183	mitral valve morphogenesis	7/3943	10/18866	0.00113942	0.00793003	0.00538159	7
BP	GO:0030647	aminoglycoside antibiotic metabolic process	7/3943	10/18866	0.00113942	0.00793003	0.00538159	7
BP	GO:0030953	astral microtubule organization	7/3943	10/18866	0.00113942	0.00793003	0.00538159	7
BP	GO:0032070	regulation of deoxyribonuclease activity	7/3943	10/18866	0.00113942	0.00793003	0.00538159	7
BP	GO:0035376	sterol import	7/3943	10/18866	0.00113942	0.00793003	0.00538159	7
BP	GO:0070508	cholesterol import	7/3943	10/18866	0.00113942	0.00793003	0.00538159	7
BP	GO:0070862	negative regulation of protein exit from endoplasmic reticulum	7/3943	10/18866	0.00113942	0.00793003	0.00538159	7
BP	GO:0140042	lipid droplet formation	7/3943	10/18866	0.00113942	0.00793003	0.00538159	7
BP	GO:0032387	negative regulation of intracellular transport	23/3943	59/18866	0.00114184	0.00793156	0.00538262	23
BP	GO:0001843	neural tube closure	32/3943	91/18866	0.00114412	0.00793156	0.00538262	32
BP	GO:0015807	L-amino acid transport	27/3943	73/18866	0.00114461	0.00793156	0.00538262	27
BP	GO:1902036	regulation of hematopoietic stem cell differentiation	27/3943	73/18866	0.00114461	0.00793156	0.00538262	27
BP	GO:0031109	microtubule polymerization or depolymerization	39/3943	117/18866	0.0011565	0.0080053	0.00543267	39
BP	GO:0006360	transcription by RNA polymerase I	25/3943	66/18866	0.0011584	0.00800977	0.0054357	25
BP	GO:0021915	neural tube development	51/3943	163/18866	0.00116656	0.00805748	0.00546808	51
BP	GO:0042110	T cell activation	129/3943	483/18866	0.00116978	0.00807095	0.00547722	129
BP	GO:0048638	regulation of developmental growth	98/3943	353/18866	0.00117837	0.00812148	0.00551151	98
BP	GO:0035196	production of miRNAs involved in gene silencing by miRNA	20/3943	49/18866	0.00120968	0.00832828	0.00565185	20
BP	GO:0048144	fibroblast proliferation	30/3943	84/18866	0.00121169	0.00833311	0.00565513	30
BP	GO:0034728	nucleosome organization	56/3943	183/18866	0.00124116	0.00852661	0.00578644	56
BP	GO:0031572	G2 DNA damage checkpoint	16/3943	36/18866	0.0012555	0.00860664	0.00584076	16
BP	GO:0033572	transferrin transport	16/3943	36/18866	0.0012555	0.00860664	0.00584076	16
BP	GO:0006473	protein acetylation	61/3943	203/18866	0.00127738	0.0087404	0.00593153	61
BP	GO:0048738	cardiac muscle tissue development	68/3943	231/18866	0.00127775	0.0087404	0.00593153	68
BP	GO:0030178	negative regulation of Wnt signaling pathway	65/3943	219/18866	0.00128376	0.00877211	0.00595305	65
BP	GO:0000187	activation of MAPK activity	49/3943	156/18866	0.00131203	0.00895574	0.00607767	49
BP	GO:1901214	regulation of neuron death	90/3943	321/18866	0.0013186	0.00899095	0.00610156	90
BP	GO:0030004	cellular monovalent inorganic cation homeostasis	38/3943	114/18866	0.00132778	0.00904393	0.00613751	38
BP	GO:0035987	endodermal cell differentiation	19/3943	46/18866	0.00134374	0.0091429	0.00620468	19
BP	GO:0033559	unsaturated fatty acid metabolic process	39/3943	118/18866	0.00138444	0.00940978	0.00638579	39
BP	GO:0070304	positive regulation of stress-activated protein kinase signaling cascade	53/3943	172/18866	0.00138937	0.00943326	0.00640172	53
BP	GO:0051491	positive regulation of filopodium assembly	14/3943	30/18866	0.00140739	0.00952857	0.0064664	14
BP	GO:1990126	retrograde transport, endosome to plasma membrane	14/3943	30/18866	0.00140739	0.00952857	0.0064664	14
BP	GO:0060606	tube closure	32/3943	92/18866	0.00140788	0.00952857	0.0064664	32
BP	GO:0032355	response to estradiol	45/3943	141/18866	0.00141136	0.00954197	0.0064755	45
BP	GO:0032886	regulation of microtubule-based process	70/3943	240/18866	0.001432	0.0096713	0.00656327	70
BP	GO:0043124	negative regulation of I-kappaB kinase/NF-kappaB signaling	21/3943	53/18866	0.00144756	0.00973959	0.00660961	21
BP	GO:0043392	negative regulation of DNA binding	21/3943	53/18866	0.00144756	0.00973959	0.00660961	21
BP	GO:0061614	pri-miRNA transcription by RNA polymerase II	21/3943	53/18866	0.00144756	0.00973959	0.00660961	21
BP	GO:0042273	ribosomal large subunit biogenesis	27/3943	74/18866	0.00144821	0.00973959	0.00660961	27
BP	GO:0050996	positive regulation of lipid catabolic process	13/3943	27/18866	0.00145202	0.00975495	0.00662004	13
BP	GO:0050905	neuromuscular process	36/3943	107/18866	0.00145594	0.00975757	0.00662182	36
BP	GO:0051651	maintenance of location in cell	64/3943	216/18866	0.00145835	0.00975757	0.00662182	64
BP	GO:0007095	mitotic G2 DNA damage checkpoint	12/3943	24/18866	0.00146005	0.00975757	0.00662182	12
BP	GO:0099563	modification of synaptic structure	12/3943	24/18866	0.00146005	0.00975757	0.00662182	12
BP	GO:2000637	positive regulation of gene silencing by miRNA	12/3943	24/18866	0.00146005	0.00975757	0.00662182	12
BP	GO:0007040	lysosome organization	25/3943	67/18866	0.00148599	0.00989135	0.0067126	25
BP	GO:0080171	lytic vacuole organization	25/3943	67/18866	0.00148599	0.00989135	0.0067126	25
BP	GO:0061462	protein localization to lysosome	18/3943	43/18866	0.00148626	0.00989135	0.0067126	18
BP	GO:0090317	negative regulation of intracellular protein transport	18/3943	43/18866	0.00148626	0.00989135	0.0067126	18
BP	GO:0043966	histone H3 acetylation	23/3943	60/18866	0.00149009	0.00989626	0.00671593	23
BP	GO:0050994	regulation of lipid catabolic process	23/3943	60/18866	0.00149009	0.00989626	0.00671593	23
BP	GO:0035305	negative regulation of dephosphorylation	37/3943	111/18866	0.00152479	0.0101057	0.00685806	37
BP	GO:1903008	organelle disassembly	37/3943	111/18866	0.00152479	0.0101057	0.00685806	37
BP	GO:0009410	response to xenobiotic stimulus	42/3943	130/18866	0.00153441	0.0101589	0.00689418	42
BP	GO:0070085	glycosylation	76/3943	265/18866	0.00154234	0.0102008	0.00692262	76
BP	GO:0043280	positive regulation of cysteine-type endopeptidase activity involved in apoptotic process	43/3943	134/18866	0.00157774	0.0104242	0.00707418	43
BP	GO:0006352	DNA-templated transcription, initiation	72/3943	249/18866	0.00159199	0.0105075	0.00713071	72
BP	GO:0030324	lung development	54/3943	177/18866	0.00161613	0.0106338	0.00721645	54
BP	GO:0033865	nucleoside bisphosphate metabolic process	44/3943	138/18866	0.00161779	0.0106338	0.00721645	44
BP	GO:0033875	ribonucleoside bisphosphate metabolic process	44/3943	138/18866	0.00161779	0.0106338	0.00721645	44
BP	GO:0034032	purine nucleoside bisphosphate metabolic process	44/3943	138/18866	0.00161779	0.0106338	0.00721645	44
BP	GO:0048588	developmental cell growth	69/3943	237/18866	0.00162195	0.0106502	0.00722759	69
BP	GO:0051653	spindle localization	20/3943	50/18866	0.0016248	0.0106579	0.00723284	20
BP	GO:0010565	regulation of cellular ketone metabolic process	57/3943	189/18866	0.00164473	0.0107776	0.00731404	57
BP	GO:0071248	cellular response to metal ion	58/3943	193/18866	0.00165061	0.0108051	0.00733268	58
BP	GO:0033627	cell adhesion mediated by integrin	26/3943	71/18866	0.00165461	0.0108092	0.00733549	26
BP	GO:0031333	negative regulation of protein-containing complex assembly	45/3943	142/18866	0.00165463	0.0108092	0.00733549	45
BP	GO:0010952	positive regulation of peptidase activity	60/3943	201/18866	0.00165742	0.0108164	0.00734037	60
BP	GO:0042692	muscle cell differentiation	106/3943	390/18866	0.0016602	0.0108235	0.00734516	106
BP	GO:0002367	cytokine production involved in immune response	35/3943	104/18866	0.00167234	0.0108405	0.00735671	35
BP	GO:0048525	negative regulation of viral process	35/3943	104/18866	0.00167234	0.0108405	0.00735671	35
BP	GO:0006620	posttranslational protein targeting to endoplasmic reticulum membrane	8/3943	13/18866	0.00168147	0.0108405	0.00735671	8
BP	GO:0010958	regulation of amino acid import across plasma membrane	8/3943	13/18866	0.00168147	0.0108405	0.00735671	8
BP	GO:0031126	snoRNA 3'-end processing	8/3943	13/18866	0.00168147	0.0108405	0.00735671	8
BP	GO:0034244	negative regulation of transcription elongation from RNA polymerase II promoter	8/3943	13/18866	0.00168147	0.0108405	0.00735671	8
BP	GO:0034370	triglyceride-rich lipoprotein particle remodeling	8/3943	13/18866	0.00168147	0.0108405	0.00735671	8
BP	GO:0045842	positive regulation of mitotic metaphase/anaphase transition	8/3943	13/18866	0.00168147	0.0108405	0.00735671	8
BP	GO:1901970	positive regulation of mitotic sister chromatid separation	8/3943	13/18866	0.00168147	0.0108405	0.00735671	8
BP	GO:1903789	regulation of amino acid transmembrane transport	8/3943	13/18866	0.00168147	0.0108405	0.00735671	8
BP	GO:1905244	regulation of modification of synaptic structure	8/3943	13/18866	0.00168147	0.0108405	0.00735671	8
BP	GO:0051568	histone H3-K4 methylation	22/3943	57/18866	0.00168738	0.0108676	0.00737512	22
BP	GO:0060135	maternal process involved in female pregnancy	24/3943	64/18866	0.00169196	0.0108862	0.00738772	24
BP	GO:0045088	regulation of innate immune response	86/3943	307/18866	0.00170903	0.0109849	0.00745472	86
BP	GO:1902750	negative regulation of cell cycle G2/M phase transition	36/3943	108/18866	0.00175146	0.0112463	0.00763214	36
BP	GO:1903052	positive regulation of proteolysis involved in cellular protein catabolic process	41/3943	127/18866	0.00176053	0.0112932	0.00766393	41
BP	GO:0062208	positive regulation of pattern recognition receptor signaling pathway	16/3943	37/18866	0.00178729	0.0114419	0.00776483	16
BP	GO:0097242	amyloid-beta clearance	16/3943	37/18866	0.00178729	0.0114419	0.00776483	16
BP	GO:0071216	cellular response to biotic stimulus	71/3943	246/18866	0.00180039	0.0115142	0.00781394	71
BP	GO:0019218	regulation of steroid metabolic process	42/3943	131/18866	0.00180955	0.0115612	0.00784581	42
BP	GO:0032480	negative regulation of type I interferon production	19/3943	47/18866	0.00181892	0.0116094	0.00787855	19
BP	GO:0009791	post-embryonic development	30/3943	86/18866	0.00185439	0.0118241	0.00802421	30
BP	GO:0009746	response to hexose	60/3943	202/18866	0.0018855	0.0120104	0.00815068	60
BP	GO:1902369	negative regulation of RNA catabolic process	25/3943	68/18866	0.00189005	0.0120274	0.00816219	25
BP	GO:0046620	regulation of organ growth	38/3943	116/18866	0.00189545	0.0120498	0.0081774	38
BP	GO:0006749	glutathione metabolic process	21/3943	54/18866	0.00190829	0.0120953	0.00820828	21
BP	GO:0031050	dsRNA processing	21/3943	54/18866	0.00190829	0.0120953	0.00820828	21
BP	GO:0070918	production of small RNA involved in gene silencing by RNA	21/3943	54/18866	0.00190829	0.0120953	0.00820828	21
BP	GO:0044773	mitotic DNA damage checkpoint	34/3943	101/18866	0.00192142	0.0121544	0.00824838	34
BP	GO:0045639	positive regulation of myeloid cell differentiation	34/3943	101/18866	0.00192142	0.0121544	0.00824838	34
BP	GO:0045071	negative regulation of viral genome replication	23/3943	61/18866	0.00192535	0.0121552	0.00824891	23
BP	GO:0090303	positive regulation of wound healing	23/3943	61/18866	0.00192535	0.0121552	0.00824891	23
BP	GO:0045648	positive regulation of erythrocyte differentiation	15/3943	34/18866	0.00193728	0.0121944	0.0082755	15
BP	GO:0060236	regulation of mitotic spindle organization	15/3943	34/18866	0.00193728	0.0121944	0.0082755	15
BP	GO:0061384	heart trabecula morphogenesis	15/3943	34/18866	0.00193728	0.0121944	0.0082755	15
BP	GO:0090398	cellular senescence	28/3943	79/18866	0.00197714	0.012433	0.00843745	28
BP	GO:2001056	positive regulation of cysteine-type endopeptidase activity	47/3943	151/18866	0.00199848	0.0125548	0.00852013	47
BP	GO:0031532	actin cytoskeleton reorganization	35/3943	105/18866	0.00201237	0.0126173	0.00856253	35
BP	GO:2001022	positive regulation of response to DNA damage stimulus	35/3943	105/18866	0.00201237	0.0126173	0.00856253	35
BP	GO:0046394	carboxylic acid biosynthetic process	100/3943	367/18866	0.0020242	0.0126624	0.00859316	100
BP	GO:0032881	regulation of polysaccharide metabolic process	18/3943	44/18866	0.00202968	0.0126624	0.00859316	18
BP	GO:0045197	establishment or maintenance of epithelial cell apical/basal polarity	18/3943	44/18866	0.00202968	0.0126624	0.00859316	18
BP	GO:0060999	positive regulation of dendritic spine development	18/3943	44/18866	0.00202968	0.0126624	0.00859316	18
BP	GO:0007076	mitotic chromosome condensation	9/3943	16/18866	0.00203939	0.0126624	0.00859316	9
BP	GO:0046500	S-adenosylmethionine metabolic process	9/3943	16/18866	0.00203939	0.0126624	0.00859316	9
BP	GO:0051014	actin filament severing	9/3943	16/18866	0.00203939	0.0126624	0.00859316	9
BP	GO:0090083	regulation of inclusion body assembly	9/3943	16/18866	0.00203939	0.0126624	0.00859316	9
BP	GO:1903358	regulation of Golgi organization	9/3943	16/18866	0.00203939	0.0126624	0.00859316	9
BP	GO:1903541	regulation of exosomal secretion	9/3943	16/18866	0.00203939	0.0126624	0.00859316	9
BP	GO:0051497	negative regulation of stress fiber assembly	14/3943	31/18866	0.00207741	0.012886	0.00874485	14
BP	GO:0019319	hexose biosynthetic process	32/3943	94/18866	0.00209682	0.0129561	0.00879242	32
BP	GO:0051304	chromosome separation	32/3943	94/18866	0.00209682	0.0129561	0.00879242	32
BP	GO:1901992	positive regulation of mitotic cell cycle phase transition	32/3943	94/18866	0.00209682	0.0129561	0.00879242	32
BP	GO:1904035	regulation of epithelial cell apoptotic process	32/3943	94/18866	0.00209682	0.0129561	0.00879242	32
BP	GO:0055117	regulation of cardiac muscle contraction	29/3943	83/18866	0.00212891	0.0131417	0.00891837	29
BP	GO:0034284	response to monosaccharide	61/3943	207/18866	0.00213628	0.0131744	0.00894062	61
BP	GO:1902893	regulation of pri-miRNA transcription by RNA polymerase II	20/3943	51/18866	0.00215475	0.0132755	0.0090092	20
BP	GO:0046782	regulation of viral transcription	24/3943	65/18866	0.00215845	0.0132855	0.00901598	24
BP	GO:1902373	negative regulation of mRNA catabolic process	22/3943	58/18866	0.00218937	0.0134628	0.00913633	22
BP	GO:0031440	regulation of mRNA 3'-end processing	13/3943	28/18866	0.00219632	0.0134796	0.00914774	13
BP	GO:0071168	protein localization to chromatin	13/3943	28/18866	0.00219632	0.0134796	0.00914774	13
BP	GO:0006835	dicarboxylic acid transport	33/3943	98/18866	0.00220821	0.0135137	0.00917084	33
BP	GO:0042158	lipoprotein biosynthetic process	33/3943	98/18866	0.00220821	0.0135137	0.00917084	33
BP	GO:0048010	vascular endothelial growth factor receptor signaling pathway	33/3943	98/18866	0.00220821	0.0135137	0.00917084	33
BP	GO:0016053	organic acid biosynthetic process	100/3943	368/18866	0.00221859	0.0135466	0.00919316	100
BP	GO:0009148	pyrimidine nucleoside triphosphate biosynthetic process	10/3943	19/18866	0.00223267	0.0135466	0.00919316	10
BP	GO:0030011	maintenance of cell polarity	10/3943	19/18866	0.00223267	0.0135466	0.00919316	10
BP	GO:0031935	regulation of chromatin silencing	10/3943	19/18866	0.00223267	0.0135466	0.00919316	10
BP	GO:0035988	chondrocyte proliferation	10/3943	19/18866	0.00223267	0.0135466	0.00919316	10
BP	GO:0039535	regulation of RIG-I signaling pathway	10/3943	19/18866	0.00223267	0.0135466	0.00919316	10
BP	GO:0051546	keratinocyte migration	10/3943	19/18866	0.00223267	0.0135466	0.00919316	10
BP	GO:0098856	intestinal lipid absorption	10/3943	19/18866	0.00223267	0.0135466	0.00919316	10
BP	GO:1990182	exosomal secretion	10/3943	19/18866	0.00223267	0.0135466	0.00919316	10
BP	GO:0006486	protein glycosylation	72/3943	252/18866	0.00223979	0.013564	0.00920498	72
BP	GO:0043413	macromolecule glycosylation	72/3943	252/18866	0.00223979	0.013564	0.00920498	72
BP	GO:0006458	'de novo' protein folding	17/3943	41/18866	0.00225594	0.0136489	0.0092626	17
BP	GO:0060420	regulation of heart growth	30/3943	87/18866	0.00227337	0.0137413	0.0093253	30
BP	GO:0045109	intermediate filament organization	12/3943	25/18866	0.00227792	0.0137428	0.00932634	12
BP	GO:0051788	response to misfolded protein	12/3943	25/18866	0.00227792	0.0137428	0.00932634	12
BP	GO:0006622	protein targeting to lysosome	11/3943	22/18866	0.00229992	0.0137844	0.00935457	11
BP	GO:0032069	regulation of nuclease activity	11/3943	22/18866	0.00229992	0.0137844	0.00935457	11
BP	GO:0048025	negative regulation of mRNA splicing, via spliceosome	11/3943	22/18866	0.00229992	0.0137844	0.00935457	11
BP	GO:0051131	chaperone-mediated protein complex assembly	11/3943	22/18866	0.00229992	0.0137844	0.00935457	11
BP	GO:0061339	establishment or maintenance of monopolar cell polarity	11/3943	22/18866	0.00229992	0.0137844	0.00935457	11
BP	GO:0071359	cellular response to dsRNA	11/3943	22/18866	0.00229992	0.0137844	0.00935457	11
BP	GO:0072576	liver morphogenesis	11/3943	22/18866	0.00229992	0.0137844	0.00935457	11
BP	GO:0022600	digestive system process	34/3943	102/18866	0.00231279	0.0138486	0.00939812	34
BP	GO:0002224	toll-like receptor signaling pathway	47/3943	152/18866	0.00231676	0.0138593	0.00940541	47
BP	GO:0001952	regulation of cell-matrix adhesion	40/3943	125/18866	0.00238165	0.0142275	0.00965529	40
BP	GO:0030032	lamellipodium assembly	25/3943	69/18866	0.00238434	0.0142275	0.00965529	25
BP	GO:0046165	alcohol biosynthetic process	50/3943	164/18866	0.00238499	0.0142275	0.00965529	50
BP	GO:0006094	gluconeogenesis	31/3943	91/18866	0.00241003	0.0143635	0.00974755	31
BP	GO:1903708	positive regulation of hemopoiesis	60/3943	204/18866	0.00242551	0.0144194	0.00978552	60
BP	GO:0035088	establishment or maintenance of apical/basal cell polarity	19/3943	48/18866	0.00242844	0.0144194	0.00978552	19
BP	GO:0061245	establishment or maintenance of bipolar cell polarity	19/3943	48/18866	0.00242844	0.0144194	0.00978552	19
BP	GO:1904036	negative regulation of epithelial cell apoptotic process	19/3943	48/18866	0.00242844	0.0144194	0.00978552	19
BP	GO:0038061	NIK/NF-kappaB signaling	55/3943	184/18866	0.00243616	0.0144379	0.00979804	55
BP	GO:0090090	negative regulation of canonical Wnt signaling pathway	55/3943	184/18866	0.00243616	0.0144379	0.00979804	55
BP	GO:0044272	sulfur compound biosynthetic process	57/3943	192/18866	0.00243833	0.0144379	0.00979804	57
BP	GO:1902475	L-alpha-amino acid transmembrane transport	23/3943	62/18866	0.00246422	0.0145777	0.0098929	23
BP	GO:0001706	endoderm formation	21/3943	55/18866	0.00248748	0.0147017	0.00997704	21
BP	GO:1900026	positive regulation of substrate adhesion-dependent cell spreading	16/3943	38/18866	0.00249513	0.0147332	0.00999846	16
BP	GO:0090100	positive regulation of transmembrane receptor protein serine/threonine kinase signaling pathway	36/3943	110/18866	0.00250127	0.0147423	0.0100046	36
BP	GO:1901989	positive regulation of cell cycle phase transition	36/3943	110/18866	0.00250127	0.0147423	0.0100046	36
BP	GO:0003174	mitral valve development	7/3943	11/18866	0.00256743	0.0149802	0.0101661	7
BP	GO:0006857	oligopeptide transport	7/3943	11/18866	0.00256743	0.0149802	0.0101661	7
BP	GO:0019042	viral latency	7/3943	11/18866	0.00256743	0.0149802	0.0101661	7
BP	GO:0019371	cyclooxygenase pathway	7/3943	11/18866	0.00256743	0.0149802	0.0101661	7
BP	GO:0034372	very-low-density lipoprotein particle remodeling	7/3943	11/18866	0.00256743	0.0149802	0.0101661	7
BP	GO:0034378	chylomicron assembly	7/3943	11/18866	0.00256743	0.0149802	0.0101661	7
BP	GO:0035331	negative regulation of hippo signaling	7/3943	11/18866	0.00256743	0.0149802	0.0101661	7
BP	GO:0070673	response to interleukin-18	7/3943	11/18866	0.00256743	0.0149802	0.0101661	7
BP	GO:0090084	negative regulation of inclusion body assembly	7/3943	11/18866	0.00256743	0.0149802	0.0101661	7
BP	GO:0106049	regulation of cellular response to osmotic stress	7/3943	11/18866	0.00256743	0.0149802	0.0101661	7
BP	GO:1904350	regulation of protein catabolic process in the vacuole	7/3943	11/18866	0.00256743	0.0149802	0.0101661	7
BP	GO:0042795	snRNA transcription by RNA polymerase II	26/3943	73/18866	0.00260123	0.0151497	0.0102811	26
BP	GO:1902117	positive regulation of organelle assembly	26/3943	73/18866	0.00260123	0.0151497	0.0102811	26
BP	GO:0006302	double-strand break repair	74/3943	262/18866	0.00272669	0.0158454	0.0107532	74
BP	GO:0032922	circadian regulation of gene expression	24/3943	66/18866	0.00272991	0.0158454	0.0107532	24
BP	GO:1901607	alpha-amino acid biosynthetic process	24/3943	66/18866	0.00272991	0.0158454	0.0107532	24
BP	GO:0072583	clathrin-dependent endocytosis	18/3943	45/18866	0.0027306	0.0158454	0.0107532	18
BP	GO:0006690	icosanoid metabolic process	39/3943	122/18866	0.00273313	0.0158457	0.0107534	39
BP	GO:0044743	protein transmembrane import into intracellular organelle	15/3943	35/18866	0.00274258	0.0158861	0.0107808	15
BP	GO:0016125	sterol metabolic process	51/3943	169/18866	0.00275287	0.0159312	0.0108115	51
BP	GO:0033209	tumor necrosis factor-mediated signaling pathway	52/3943	173/18866	0.00276275	0.0159739	0.0108405	52
BP	GO:0006885	regulation of pH	34/3943	103/18866	0.00277082	0.0160057	0.010862	34
BP	GO:0030323	respiratory tube development	54/3943	181/18866	0.00277325	0.0160057	0.010862	54
BP	GO:0046486	glycerolipid metabolic process	115/3943	434/18866	0.00277758	0.0160162	0.0108692	115
BP	GO:0070830	bicellular tight junction assembly	27/3943	77/18866	0.00280782	0.016176	0.0109776	27
BP	GO:0051058	negative regulation of small GTPase mediated signal transduction	22/3943	59/18866	0.00281223	0.0161868	0.0109849	22
BP	GO:0022409	positive regulation of cell-cell adhesion	78/3943	279/18866	0.0028757	0.0165372	0.0112227	78
BP	GO:0003333	amino acid transmembrane transport	31/3943	92/18866	0.00291931	0.0167579	0.0113724	31
BP	GO:0031058	positive regulation of histone modification	31/3943	92/18866	0.00291931	0.0167579	0.0113724	31
BP	GO:0007050	cell cycle arrest	67/3943	234/18866	0.00293831	0.0168517	0.0114362	67
BP	GO:1902235	regulation of endoplasmic reticulum stress-induced intrinsic apoptotic signaling pathway	14/3943	32/18866	0.00299061	0.0171363	0.0116293	14
BP	GO:0051225	spindle assembly	37/3943	115/18866	0.00305746	0.0174737	0.0118583	37
BP	GO:0060419	heart growth	37/3943	115/18866	0.00305746	0.0174737	0.0118583	37
BP	GO:0010972	negative regulation of G2/M transition of mitotic cell cycle	32/3943	96/18866	0.0030577	0.0174737	0.0118583	32
BP	GO:0070059	intrinsic apoptotic signaling pathway in response to endoplasmic reticulum stress	23/3943	63/18866	0.00312534	0.0178443	0.0121098	23
BP	GO:0010822	positive regulation of mitochondrion organization	38/3943	119/18866	0.00313715	0.0178958	0.0121447	38
BP	GO:0003018	vascular process in circulatory system	56/3943	190/18866	0.00314584	0.0179293	0.0121674	56
BP	GO:0030219	megakaryocyte differentiation	33/3943	100/18866	0.00318602	0.0179756	0.0121989	33
BP	GO:0010876	lipid localization	116/3943	440/18866	0.00319721	0.0179756	0.0121989	116
BP	GO:0090151	establishment of protein localization to mitochondrial membrane	19/3943	49/18866	0.00320033	0.0179756	0.0121989	19
BP	GO:0000054	ribosomal subunit export from nucleus	8/3943	14/18866	0.00320666	0.0179756	0.0121989	8
BP	GO:0031936	negative regulation of chromatin silencing	8/3943	14/18866	0.00320666	0.0179756	0.0121989	8
BP	GO:0032802	low-density lipoprotein particle receptor catabolic process	8/3943	14/18866	0.00320666	0.0179756	0.0121989	8
BP	GO:0033750	ribosome localization	8/3943	14/18866	0.00320666	0.0179756	0.0121989	8
BP	GO:0036295	cellular response to increased oxygen levels	8/3943	14/18866	0.00320666	0.0179756	0.0121989	8
BP	GO:0044793	negative regulation by host of viral process	8/3943	14/18866	0.00320666	0.0179756	0.0121989	8
BP	GO:0047484	regulation of response to osmotic stress	8/3943	14/18866	0.00320666	0.0179756	0.0121989	8
BP	GO:0051547	regulation of keratinocyte migration	8/3943	14/18866	0.00320666	0.0179756	0.0121989	8
BP	GO:0055064	chloride ion homeostasis	8/3943	14/18866	0.00320666	0.0179756	0.0121989	8
BP	GO:1901070	guanosine-containing compound biosynthetic process	8/3943	14/18866	0.00320666	0.0179756	0.0121989	8
BP	GO:1902101	positive regulation of metaphase/anaphase transition of cell cycle	8/3943	14/18866	0.00320666	0.0179756	0.0121989	8
BP	GO:1904152	regulation of retrograde protein transport, ER to cytosol	8/3943	14/18866	0.00320666	0.0179756	0.0121989	8
BP	GO:0048675	axon extension	39/3943	123/18866	0.00320928	0.0179756	0.0121989	39
BP	GO:0071466	cellular response to xenobiotic stimulus	39/3943	123/18866	0.00320928	0.0179756	0.0121989	39
BP	GO:0065004	protein-DNA complex assembly	69/3943	243/18866	0.00321747	0.0179756	0.0121989	69
BP	GO:0009301	snRNA transcription	26/3943	74/18866	0.00322578	0.0179756	0.0121989	26
BP	GO:0051865	protein autoubiquitination	26/3943	74/18866	0.00322578	0.0179756	0.0121989	26
BP	GO:0051881	regulation of mitochondrial membrane potential	26/3943	74/18866	0.00322578	0.0179756	0.0121989	26
BP	GO:1903036	positive regulation of response to wounding	26/3943	74/18866	0.00322578	0.0179756	0.0121989	26
BP	GO:0006515	protein quality control for misfolded or incompletely synthesized proteins	13/3943	29/18866	0.00322712	0.0179756	0.0121989	13
BP	GO:0006517	protein deglycosylation	13/3943	29/18866	0.00322712	0.0179756	0.0121989	13
BP	GO:0010390	histone monoubiquitination	13/3943	29/18866	0.00322712	0.0179756	0.0121989	13
BP	GO:0019835	cytolysis	13/3943	29/18866	0.00322712	0.0179756	0.0121989	13
BP	GO:0007162	negative regulation of cell adhesion	83/3943	301/18866	0.00325946	0.01814	0.0123104	83
BP	GO:0001704	formation of primary germ layer	40/3943	127/18866	0.00327414	0.0182035	0.0123535	40
BP	GO:0098813	nuclear chromosome segregation	76/3943	272/18866	0.00327657	0.0182035	0.0123535	76
BP	GO:0016311	dephosphorylation	128/3943	492/18866	0.00335882	0.0186442	0.0126526	128
BP	GO:0003158	endothelium development	42/3943	135/18866	0.00338317	0.0187631	0.0127332	42
BP	GO:0007229	integrin-mediated signaling pathway	35/3943	108/18866	0.00341293	0.0187985	0.0127573	35
BP	GO:0010737	protein kinase A signaling	16/3943	39/18866	0.00342068	0.0187985	0.0127573	16
BP	GO:0016601	Rac protein signal transduction	16/3943	39/18866	0.00342068	0.0187985	0.0127573	16
BP	GO:0031111	negative regulation of microtubule polymerization or depolymerization	16/3943	39/18866	0.00342068	0.0187985	0.0127573	16
BP	GO:0055090	acylglycerol homeostasis	16/3943	39/18866	0.00342068	0.0187985	0.0127573	16
BP	GO:0070328	triglyceride homeostasis	16/3943	39/18866	0.00342068	0.0187985	0.0127573	16
BP	GO:0033866	nucleoside bisphosphate biosynthetic process	24/3943	67/18866	0.00342419	0.0187985	0.0127573	24
BP	GO:0034030	ribonucleoside bisphosphate biosynthetic process	24/3943	67/18866	0.00342419	0.0187985	0.0127573	24
BP	GO:0034033	purine nucleoside bisphosphate biosynthetic process	24/3943	67/18866	0.00342419	0.0187985	0.0127573	24
BP	GO:0001672	regulation of chromatin assembly or disassembly	12/3943	26/18866	0.00343369	0.0187985	0.0127573	12
BP	GO:0007064	mitotic sister chromatid cohesion	12/3943	26/18866	0.00343369	0.0187985	0.0127573	12
BP	GO:0015012	heparan sulfate proteoglycan biosynthetic process	12/3943	26/18866	0.00343369	0.0187985	0.0127573	12
BP	GO:0022616	DNA strand elongation	12/3943	26/18866	0.00343369	0.0187985	0.0127573	12
BP	GO:0033522	histone H2A ubiquitination	12/3943	26/18866	0.00343369	0.0187985	0.0127573	12
BP	GO:0051016	barbed-end actin filament capping	12/3943	26/18866	0.00343369	0.0187985	0.0127573	12
BP	GO:0060395	SMAD protein signal transduction	27/3943	78/18866	0.00345339	0.0188901	0.0128195	27
BP	GO:0061097	regulation of protein tyrosine kinase activity	31/3943	93/18866	0.00351756	0.0192184	0.0130423	31
BP	GO:0016331	morphogenesis of embryonic epithelium	46/3943	151/18866	0.00352701	0.0192184	0.0130423	46
BP	GO:0009299	mRNA transcription	9/3943	17/18866	0.00353445	0.0192184	0.0130423	9
BP	GO:0016074	snoRNA metabolic process	9/3943	17/18866	0.00353445	0.0192184	0.0130423	9
BP	GO:0030299	intestinal cholesterol absorption	9/3943	17/18866	0.00353445	0.0192184	0.0130423	9
BP	GO:0044539	long-chain fatty acid import into cell	9/3943	17/18866	0.00353445	0.0192184	0.0130423	9
BP	GO:0140354	lipid import into cell	9/3943	17/18866	0.00353445	0.0192184	0.0130423	9
BP	GO:0007219	Notch signaling pathway	57/3943	195/18866	0.00354679	0.0192691	0.0130767	57
BP	GO:0001919	regulation of receptor recycling	11/3943	23/18866	0.00358296	0.0193504	0.0131318	11
BP	GO:0032799	low-density lipoprotein receptor particle metabolic process	11/3943	23/18866	0.00358296	0.0193504	0.0131318	11
BP	GO:0034063	stress granule assembly	11/3943	23/18866	0.00358296	0.0193504	0.0131318	11
BP	GO:0051457	maintenance of protein location in nucleus	11/3943	23/18866	0.00358296	0.0193504	0.0131318	11
BP	GO:0071218	cellular response to misfolded protein	11/3943	23/18866	0.00358296	0.0193504	0.0131318	11
BP	GO:1903798	regulation of production of miRNAs involved in gene silencing by miRNA	11/3943	23/18866	0.00358296	0.0193504	0.0131318	11
BP	GO:2000810	regulation of bicellular tight junction assembly	11/3943	23/18866	0.00358296	0.0193504	0.0131318	11
BP	GO:0006470	protein dephosphorylation	88/3943	323/18866	0.00362196	0.0195006	0.0132337	88
BP	GO:0006346	DNA methylation-dependent heterochromatin assembly	10/3943	20/18866	0.00363518	0.0195006	0.0132337	10
BP	GO:0031498	chromatin disassembly	10/3943	20/18866	0.00363518	0.0195006	0.0132337	10
BP	GO:0034138	toll-like receptor 3 signaling pathway	10/3943	20/18866	0.00363518	0.0195006	0.0132337	10
BP	GO:0035493	SNARE complex assembly	10/3943	20/18866	0.00363518	0.0195006	0.0132337	10
BP	GO:0043555	regulation of translation in response to stress	10/3943	20/18866	0.00363518	0.0195006	0.0132337	10
BP	GO:0070932	histone H3 deacetylation	10/3943	20/18866	0.00363518	0.0195006	0.0132337	10
BP	GO:0097734	extracellular exosome biogenesis	10/3943	20/18866	0.00363518	0.0195006	0.0132337	10
BP	GO:0072698	protein localization to microtubule cytoskeleton	20/3943	53/18866	0.00365701	0.0196012	0.013302	20
BP	GO:0036473	cell death in response to oxidative stress	32/3943	97/18866	0.00366464	0.0196092	0.0133075	32
BP	GO:1901216	positive regulation of neuron death	32/3943	97/18866	0.00366464	0.0196092	0.0133075	32
BP	GO:0090313	regulation of protein targeting to membrane	15/3943	36/18866	0.00380477	0.020325	0.0137932	15
BP	GO:1901661	quinone metabolic process	15/3943	36/18866	0.00380477	0.020325	0.0137932	15
BP	GO:0018022	peptidyl-lysine methylation	41/3943	132/18866	0.00387508	0.0206765	0.0140318	41
BP	GO:0048568	embryonic organ development	118/3943	451/18866	0.00387705	0.0206765	0.0140318	118
BP	GO:0043627	response to estrogen	26/3943	75/18866	0.00397239	0.0211673	0.0143648	26
BP	GO:0071901	negative regulation of protein serine/threonine kinase activity	45/3943	148/18866	0.00402941	0.0214532	0.0145589	45
BP	GO:0032465	regulation of cytokinesis	30/3943	90/18866	0.00404805	0.0215166	0.0146019	30
BP	GO:0043044	ATP-dependent chromatin remodeling	30/3943	90/18866	0.00404805	0.0215166	0.0146019	30
BP	GO:0006865	amino acid transport	47/3943	156/18866	0.00406942	0.0215943	0.0146546	47
BP	GO:1901861	regulation of muscle tissue development	47/3943	156/18866	0.00406942	0.0215943	0.0146546	47
BP	GO:0016241	regulation of macroautophagy	52/3943	176/18866	0.00408301	0.0216484	0.0146913	52
BP	GO:0021762	substantia nigra development	17/3943	43/18866	0.00409169	0.0216571	0.0146972	17
BP	GO:0090207	regulation of triglyceride metabolic process	17/3943	43/18866	0.00409169	0.0216571	0.0146972	17
BP	GO:0070534	protein K63-linked ubiquitination	21/3943	57/18866	0.00409481	0.0216571	0.0146972	21
BP	GO:1902743	regulation of lamellipodium organization	19/3943	50/18866	0.00416597	0.0220152	0.0149403	19
BP	GO:0034331	cell junction maintenance	14/3943	33/18866	0.00420778	0.0221994	0.0150653	14
BP	GO:1902745	positive regulation of lamellipodium organization	14/3943	33/18866	0.00420778	0.0221994	0.0150653	14
BP	GO:0043666	regulation of phosphoprotein phosphatase activity	37/3943	117/18866	0.00422644	0.0222795	0.0151196	37
BP	GO:0016051	carbohydrate biosynthetic process	61/3943	213/18866	0.004361	0.0229698	0.0155881	61
BP	GO:0001838	embryonic epithelial tube formation	39/3943	125/18866	0.00437749	0.0230377	0.0156342	39
BP	GO:0051051	negative regulation of transport	125/3943	483/18866	0.00448651	0.023582	0.0160035	125
BP	GO:0072175	epithelial tube formation	41/3943	133/18866	0.00449198	0.023582	0.0160035	41
BP	GO:0090101	negative regulation of transmembrane receptor protein serine/threonine kinase signaling pathway	41/3943	133/18866	0.00449198	0.023582	0.0160035	41
BP	GO:0000281	mitotic cytokinesis	25/3943	72/18866	0.00457102	0.0239131	0.0162282	25
BP	GO:0032496	response to lipopolysaccharide	90/3943	334/18866	0.00458239	0.0239131	0.0162282	90
BP	GO:0033135	regulation of peptidyl-serine phosphorylation	44/3943	145/18866	0.00460347	0.0239131	0.0162282	44
BP	GO:0097305	response to alcohol	66/3943	234/18866	0.00461034	0.0239131	0.0162282	66
BP	GO:0006730	one-carbon metabolic process	16/3943	40/18866	0.00461099	0.0239131	0.0162282	16
BP	GO:0007257	activation of JUN kinase activity	16/3943	40/18866	0.00461099	0.0239131	0.0162282	16
BP	GO:0010950	positive regulation of endopeptidase activity	53/3943	181/18866	0.00461166	0.0239131	0.0162282	53
BP	GO:0000027	ribosomal large subunit assembly	13/3943	30/18866	0.00461867	0.0239131	0.0162282	13
BP	GO:0007176	regulation of epidermal growth factor-activated receptor activity	13/3943	30/18866	0.00461867	0.0239131	0.0162282	13
BP	GO:0030511	positive regulation of transforming growth factor beta receptor signaling pathway	13/3943	30/18866	0.00461867	0.0239131	0.0162282	13
BP	GO:0051642	centrosome localization	13/3943	30/18866	0.00461867	0.0239131	0.0162282	13
BP	GO:0061082	myeloid leukocyte cytokine production	13/3943	30/18866	0.00461867	0.0239131	0.0162282	13
BP	GO:0070198	protein localization to chromosome, telomeric region	13/3943	30/18866	0.00461867	0.0239131	0.0162282	13
BP	GO:0071480	cellular response to gamma radiation	13/3943	30/18866	0.00461867	0.0239131	0.0162282	13
BP	GO:0090314	positive regulation of protein targeting to membrane	13/3943	30/18866	0.00461867	0.0239131	0.0162282	13
BP	GO:1900027	regulation of ruffle assembly	13/3943	30/18866	0.00461867	0.0239131	0.0162282	13
BP	GO:1903846	positive regulation of cellular response to transforming growth factor beta stimulus	13/3943	30/18866	0.00461867	0.0239131	0.0162282	13
BP	GO:0032091	negative regulation of protein binding	34/3943	106/18866	0.00463735	0.0239903	0.0162806	34
BP	GO:0016202	regulation of striated muscle tissue development	46/3943	153/18866	0.00464293	0.0239997	0.016287	46
BP	GO:0098739	import across plasma membrane	47/3943	157/18866	0.00465346	0.0240316	0.0163086	47
BP	GO:0051453	regulation of intracellular pH	29/3943	87/18866	0.00466037	0.0240316	0.0163086	29
BP	GO:0060218	hematopoietic stem cell differentiation	29/3943	87/18866	0.00466037	0.0240316	0.0163086	29
BP	GO:0006953	acute-phase response	18/3943	47/18866	0.00474139	0.0244296	0.0165788	18
BP	GO:0006641	triglyceride metabolic process	35/3943	110/18866	0.0047508	0.0244584	0.0165983	35
BP	GO:0045921	positive regulation of exocytosis	30/3943	91/18866	0.00485364	0.0249677	0.0169439	30
BP	GO:0051205	protein insertion into membrane	23/3943	65/18866	0.00489926	0.0251417	0.017062	23
BP	GO:0090181	regulation of cholesterol metabolic process	23/3943	65/18866	0.00489926	0.0251417	0.017062	23
BP	GO:0098586	cellular response to virus	23/3943	65/18866	0.00489926	0.0251417	0.017062	23
BP	GO:0002237	response to molecule of bacterial origin	95/3943	356/18866	0.00494068	0.0253339	0.0171924	95
BP	GO:0007026	negative regulation of microtubule depolymerization	12/3943	27/18866	0.00501903	0.0256028	0.0173749	12
BP	GO:0032607	interferon-alpha production	12/3943	27/18866	0.00501903	0.0256028	0.0173749	12
BP	GO:0048520	positive regulation of behavior	12/3943	27/18866	0.00501903	0.0256028	0.0173749	12
BP	GO:0070199	establishment of protein localization to chromosome	12/3943	27/18866	0.00501903	0.0256028	0.0173749	12
BP	GO:1902175	regulation of oxidative stress-induced intrinsic apoptotic signaling pathway	12/3943	27/18866	0.00501903	0.0256028	0.0173749	12
BP	GO:0051604	protein maturation	80/3943	293/18866	0.00502713	0.0256028	0.0173749	80
BP	GO:0010755	regulation of plasminogen activation	7/3943	12/18866	0.00505323	0.0256028	0.0173749	7
BP	GO:0051549	positive regulation of keratinocyte migration	7/3943	12/18866	0.00505323	0.0256028	0.0173749	7
BP	GO:0051639	actin filament network formation	7/3943	12/18866	0.00505323	0.0256028	0.0173749	7
BP	GO:0071481	cellular response to X-ray	7/3943	12/18866	0.00505323	0.0256028	0.0173749	7
BP	GO:0071712	ER-associated misfolded protein catabolic process	7/3943	12/18866	0.00505323	0.0256028	0.0173749	7
BP	GO:0072584	caveolin-mediated endocytosis	7/3943	12/18866	0.00505323	0.0256028	0.0173749	7
BP	GO:0097284	hepatocyte apoptotic process	7/3943	12/18866	0.00505323	0.0256028	0.0173749	7
BP	GO:1903961	positive regulation of anion transmembrane transport	7/3943	12/18866	0.00505323	0.0256028	0.0173749	7
BP	GO:2000105	positive regulation of DNA-dependent DNA replication	7/3943	12/18866	0.00505323	0.0256028	0.0173749	7
BP	GO:0031397	negative regulation of protein ubiquitination	27/3943	80/18866	0.00512429	0.0259217	0.0175913	27
BP	GO:0055021	regulation of cardiac muscle tissue growth	27/3943	80/18866	0.00512429	0.0259217	0.0175913	27
BP	GO:0006575	cellular modified amino acid metabolic process	55/3943	190/18866	0.005144	0.0260008	0.017645	55
BP	GO:0007091	metaphase/anaphase transition of mitotic cell cycle	21/3943	58/18866	0.00517628	0.0260402	0.0176718	21
BP	GO:0045851	pH reduction	21/3943	58/18866	0.00517628	0.0260402	0.0176718	21
BP	GO:0003091	renal water homeostasis	15/3943	37/18866	0.00518033	0.0260402	0.0176718	15
BP	GO:0051084	'de novo' posttranslational protein folding	15/3943	37/18866	0.00518033	0.0260402	0.0176718	15
BP	GO:0070423	nucleotide-binding oligomerization domain containing signaling pathway	15/3943	37/18866	0.00518033	0.0260402	0.0176718	15
BP	GO:0097502	mannosylation	15/3943	37/18866	0.00518033	0.0260402	0.0176718	15
BP	GO:1904358	positive regulation of telomere maintenance via telomere lengthening	15/3943	37/18866	0.00518033	0.0260402	0.0176718	15
BP	GO:0062207	regulation of pattern recognition receptor signaling pathway	32/3943	99/18866	0.00518842	0.0260604	0.0176855	32
BP	GO:0030879	mammary gland development	43/3943	142/18866	0.00525944	0.0263964	0.0179135	43
BP	GO:0007519	skeletal muscle tissue development	47/3943	158/18866	0.00530752	0.0266168	0.018063	47
BP	GO:1901570	fatty acid derivative biosynthetic process	33/3943	103/18866	0.00533117	0.0267144	0.0181293	33
BP	GO:0030900	forebrain development	103/3943	391/18866	0.0053586	0.0268175	0.0181992	103
BP	GO:0050885	neuromuscular process controlling balance	19/3943	51/18866	0.00536014	0.0268175	0.0181992	19
BP	GO:0010640	regulation of platelet-derived growth factor receptor signaling pathway	11/3943	24/18866	0.00537927	0.0268711	0.0182356	11
BP	GO:0048745	smooth muscle tissue development	11/3943	24/18866	0.00537927	0.0268711	0.0182356	11
BP	GO:0030835	negative regulation of actin filament depolymerization	17/3943	44/18866	0.00538999	0.0269036	0.0182577	17
BP	GO:0030330	DNA damage response, signal transduction by p53 class mediator	34/3943	107/18866	0.00545841	0.0272027	0.0184606	34
BP	GO:0055017	cardiac muscle tissue growth	34/3943	107/18866	0.00545841	0.0272027	0.0184606	34
BP	GO:0009209	pyrimidine ribonucleoside triphosphate biosynthetic process	8/3943	15/18866	0.00562033	0.0277611	0.0188396	8
BP	GO:0010763	positive regulation of fibroblast migration	8/3943	15/18866	0.00562033	0.0277611	0.0188396	8
BP	GO:0016114	terpenoid biosynthetic process	8/3943	15/18866	0.00562033	0.0277611	0.0188396	8
BP	GO:0032785	negative regulation of DNA-templated transcription, elongation	8/3943	15/18866	0.00562033	0.0277611	0.0188396	8
BP	GO:0043144	snoRNA processing	8/3943	15/18866	0.00562033	0.0277611	0.0188396	8
BP	GO:0044406	adhesion of symbiont to host	8/3943	15/18866	0.00562033	0.0277611	0.0188396	8
BP	GO:0060009	Sertoli cell development	8/3943	15/18866	0.00562033	0.0277611	0.0188396	8
BP	GO:0071428	rRNA-containing ribonucleoprotein complex export from nucleus	8/3943	15/18866	0.00562033	0.0277611	0.0188396	8
BP	GO:0071474	cellular hyperosmotic response	8/3943	15/18866	0.00562033	0.0277611	0.0188396	8
BP	GO:0010847	regulation of chromatin assembly	10/3943	21/18866	0.00565303	0.0277611	0.0188396	10
BP	GO:0016137	glycoside metabolic process	10/3943	21/18866	0.00565303	0.0277611	0.0188396	10
BP	GO:0032482	Rab protein signal transduction	10/3943	21/18866	0.00565303	0.0277611	0.0188396	10
BP	GO:0045943	positive regulation of transcription by RNA polymerase I	10/3943	21/18866	0.00565303	0.0277611	0.0188396	10
BP	GO:0046716	muscle cell cellular homeostasis	10/3943	21/18866	0.00565303	0.0277611	0.0188396	10
BP	GO:0061162	establishment of monopolar cell polarity	10/3943	21/18866	0.00565303	0.0277611	0.0188396	10
BP	GO:0072574	hepatocyte proliferation	10/3943	21/18866	0.00565303	0.0277611	0.0188396	10
BP	GO:0072575	epithelial cell proliferation involved in liver morphogenesis	10/3943	21/18866	0.00565303	0.0277611	0.0188396	10
BP	GO:0080182	histone H3-K4 trimethylation	10/3943	21/18866	0.00565303	0.0277611	0.0188396	10
BP	GO:0099515	actin filament-based transport	10/3943	21/18866	0.00565303	0.0277611	0.0188396	10
BP	GO:0046660	female sex differentiation	37/3943	119/18866	0.00575472	0.0280378	0.0190274	37
BP	GO:0006337	nucleosome disassembly	9/3943	18/18866	0.00576906	0.0280378	0.0190274	9
BP	GO:0006825	copper ion transport	9/3943	18/18866	0.00576906	0.0280378	0.0190274	9
BP	GO:0034199	activation of protein kinase A activity	9/3943	18/18866	0.00576906	0.0280378	0.0190274	9
BP	GO:0034375	high-density lipoprotein particle remodeling	9/3943	18/18866	0.00576906	0.0280378	0.0190274	9
BP	GO:0035313	wound healing, spreading of epidermal cells	9/3943	18/18866	0.00576906	0.0280378	0.0190274	9
BP	GO:0035330	regulation of hippo signaling	9/3943	18/18866	0.00576906	0.0280378	0.0190274	9
BP	GO:0035994	response to muscle stretch	9/3943	18/18866	0.00576906	0.0280378	0.0190274	9
BP	GO:0060192	negative regulation of lipase activity	9/3943	18/18866	0.00576906	0.0280378	0.0190274	9
BP	GO:0099010	modification of postsynaptic structure	9/3943	18/18866	0.00576906	0.0280378	0.0190274	9
BP	GO:1904872	regulation of telomerase RNA localization to Cajal body	9/3943	18/18866	0.00576906	0.0280378	0.0190274	9
BP	GO:1990000	amyloid fibril formation	9/3943	18/18866	0.00576906	0.0280378	0.0190274	9
BP	GO:2000641	regulation of early endosome to late endosome transport	9/3943	18/18866	0.00576906	0.0280378	0.0190274	9
BP	GO:0022408	negative regulation of cell-cell adhesion	55/3943	191/18866	0.00578386	0.0280378	0.0190274	55
BP	GO:0001881	receptor recycling	14/3943	34/18866	0.00579713	0.0280378	0.0190274	14
BP	GO:0019076	viral release from host cell	14/3943	34/18866	0.00579713	0.0280378	0.0190274	14
BP	GO:0032212	positive regulation of telomere maintenance via telomerase	14/3943	34/18866	0.00579713	0.0280378	0.0190274	14
BP	GO:0032232	negative regulation of actin filament bundle assembly	14/3943	34/18866	0.00579713	0.0280378	0.0190274	14
BP	GO:0035890	exit from host	14/3943	34/18866	0.00579713	0.0280378	0.0190274	14
BP	GO:0035891	exit from host cell	14/3943	34/18866	0.00579713	0.0280378	0.0190274	14
BP	GO:0043409	negative regulation of MAPK cascade	54/3943	187/18866	0.00582997	0.0281753	0.0191207	54
BP	GO:0006342	chromatin silencing	26/3943	77/18866	0.00590446	0.0284921	0.0193357	26
BP	GO:0061418	regulation of transcription from RNA polymerase II promoter in response to hypoxia	26/3943	77/18866	0.00590446	0.0284921	0.0193357	26
BP	GO:0045667	regulation of osteoblast differentiation	40/3943	131/18866	0.00593885	0.0286074	0.0194139	40
BP	GO:0032781	positive regulation of ATPase activity	20/3943	55/18866	0.00594177	0.0286074	0.0194139	20
BP	GO:0051452	intracellular pH reduction	20/3943	55/18866	0.00594177	0.0286074	0.0194139	20
BP	GO:0007584	response to nutrient	50/3943	171/18866	0.00597717	0.0287561	0.0195149	50
BP	GO:0035304	regulation of protein dephosphorylation	42/3943	139/18866	0.00600902	0.0288876	0.0196041	42
BP	GO:0009267	cellular response to starvation	48/3943	163/18866	0.0060233	0.0289345	0.0196359	48
BP	GO:0016571	histone methylation	43/3943	143/18866	0.00603035	0.0289466	0.0196441	43
BP	GO:0051092	positive regulation of NF-kappaB transcription factor activity	47/3943	159/18866	0.00603806	0.0289618	0.0196545	47
BP	GO:0051592	response to calcium ion	44/3943	147/18866	0.00604334	0.0289654	0.0196569	44
BP	GO:1905818	regulation of chromosome separation	23/3943	66/18866	0.00605961	0.0290216	0.0196951	23
BP	GO:0051693	actin filament capping	16/3943	41/18866	0.00611821	0.0292584	0.0198557	16
BP	GO:0071548	response to dexamethasone	16/3943	41/18866	0.00611821	0.0292584	0.0198557	16
BP	GO:0061001	regulation of dendritic spine morphogenesis	18/3943	48/18866	0.00612916	0.0292635	0.0198592	18
BP	GO:0090382	phagosome maturation	18/3943	48/18866	0.00612916	0.0292635	0.0198592	18
BP	GO:0045017	glycerolipid biosynthetic process	74/3943	270/18866	0.00613302	0.0292635	0.0198592	74
BP	GO:0003300	cardiac muscle hypertrophy	33/3943	104/18866	0.0062732	0.0299101	0.020298	33
BP	GO:0030705	cytoskeleton-dependent intracellular transport	57/3943	200/18866	0.00636231	0.0302897	0.0205556	57
BP	GO:2000377	regulation of reactive oxygen species metabolic process	57/3943	200/18866	0.00636231	0.0302897	0.0205556	57
BP	GO:0000245	spliceosomal complex assembly	28/3943	85/18866	0.0064388	0.0306123	0.0207746	28
BP	GO:0014044	Schwann cell development	13/3943	31/18866	0.00645403	0.0306123	0.0207746	13
BP	GO:0031114	regulation of microtubule depolymerization	13/3943	31/18866	0.00645403	0.0306123	0.0207746	13
BP	GO:0061842	microtubule organizing center localization	13/3943	31/18866	0.00645403	0.0306123	0.0207746	13
BP	GO:0071549	cellular response to dexamethasone stimulus	13/3943	31/18866	0.00645403	0.0306123	0.0207746	13
BP	GO:0031102	neuron projection regeneration	21/3943	59/18866	0.00648274	0.0307029	0.020836	21
BP	GO:0031663	lipopolysaccharide-mediated signaling pathway	21/3943	59/18866	0.00648274	0.0307029	0.020836	21
BP	GO:0048762	mesenchymal cell differentiation	64/3943	229/18866	0.00649662	0.0307459	0.0208652	64
BP	GO:0046328	regulation of JNK cascade	53/3943	184/18866	0.006606	0.0312404	0.0212008	53
BP	GO:0007159	leukocyte cell-cell adhesion	96/3943	364/18866	0.00674354	0.0318672	0.0216262	96
BP	GO:0002244	hematopoietic progenitor cell differentiation	50/3943	172/18866	0.00675105	0.0318791	0.0216342	50
BP	GO:0033500	carbohydrate homeostasis	68/3943	246/18866	0.00677192	0.0319541	0.0216851	68
BP	GO:0060538	skeletal muscle organ development	49/3943	168/18866	0.00679017	0.0320165	0.0217275	49
BP	GO:0031103	axon regeneration	19/3943	52/18866	0.00682076	0.0320661	0.0217611	19
BP	GO:0046580	negative regulation of Ras protein signal transduction	19/3943	52/18866	0.00682076	0.0320661	0.0217611	19
BP	GO:0048260	positive regulation of receptor-mediated endocytosis	19/3943	52/18866	0.00682076	0.0320661	0.0217611	19
BP	GO:0090329	regulation of DNA-dependent DNA replication	19/3943	52/18866	0.00682076	0.0320661	0.0217611	19
BP	GO:0010595	positive regulation of endothelial cell migration	40/3943	132/18866	0.00683615	0.0321148	0.0217942	40
BP	GO:0006497	protein lipidation	30/3943	93/18866	0.00687152	0.0322573	0.0218909	30
BP	GO:0002218	activation of innate immune response	43/3943	144/18866	0.00689447	0.0323175	0.0219318	43
BP	GO:0002700	regulation of production of molecular mediator of immune response	43/3943	144/18866	0.00689447	0.0323175	0.0219318	43
BP	GO:0030224	monocyte differentiation	15/3943	38/18866	0.00693156	0.0323489	0.0219531	15
BP	GO:0035872	nucleotide-binding domain, leucine rich repeat containing receptor signaling pathway	15/3943	38/18866	0.00693156	0.0323489	0.0219531	15
BP	GO:0042769	DNA damage response, detection of DNA damage	15/3943	38/18866	0.00693156	0.0323489	0.0219531	15
BP	GO:0090224	regulation of spindle organization	15/3943	38/18866	0.00693156	0.0323489	0.0219531	15
BP	GO:1903131	mononuclear cell differentiation	15/3943	38/18866	0.00693156	0.0323489	0.0219531	15
BP	GO:1905898	positive regulation of response to endoplasmic reticulum stress	15/3943	38/18866	0.00693156	0.0323489	0.0219531	15
BP	GO:0043114	regulation of vascular permeability	17/3943	45/18866	0.00700462	0.0326661	0.0221683	17
BP	GO:0000469	cleavage involved in rRNA processing	12/3943	28/18866	0.00713607	0.0330859	0.0224532	12
BP	GO:0022011	myelination in peripheral nervous system	12/3943	28/18866	0.00713607	0.0330859	0.0224532	12
BP	GO:0032292	peripheral nervous system axon ensheathment	12/3943	28/18866	0.00713607	0.0330859	0.0224532	12
BP	GO:0033598	mammary gland epithelial cell proliferation	12/3943	28/18866	0.00713607	0.0330859	0.0224532	12
BP	GO:0044331	cell-cell adhesion mediated by cadherin	12/3943	28/18866	0.00713607	0.0330859	0.0224532	12
BP	GO:0051647	nucleus localization	12/3943	28/18866	0.00713607	0.0330859	0.0224532	12
BP	GO:1990776	response to angiotensin	12/3943	28/18866	0.00713607	0.0330859	0.0224532	12
BP	GO:2000171	negative regulation of dendrite development	12/3943	28/18866	0.00713607	0.0330859	0.0224532	12
BP	GO:0006694	steroid biosynthetic process	56/3943	197/18866	0.00719032	0.0332891	0.0225911	56
BP	GO:0009749	response to glucose	56/3943	197/18866	0.00719032	0.0332891	0.0225911	56
BP	GO:0021549	cerebellum development	33/3943	105/18866	0.00735034	0.0340053	0.0230771	33
BP	GO:0022617	extracellular matrix disassembly	27/3943	82/18866	0.00742112	0.0343079	0.0232825	27
BP	GO:0031060	regulation of histone methylation	23/3943	67/18866	0.00743722	0.0343575	0.0233161	23
BP	GO:0010332	response to gamma radiation	20/3943	56/18866	0.00746061	0.034391	0.0233389	20
BP	GO:0030071	regulation of mitotic metaphase/anaphase transition	20/3943	56/18866	0.00746061	0.034391	0.0233389	20
BP	GO:0050732	negative regulation of peptidyl-tyrosine phosphorylation	20/3943	56/18866	0.00746061	0.034391	0.0233389	20
BP	GO:0007009	plasma membrane organization	35/3943	113/18866	0.00757062	0.0348729	0.0236659	35
BP	GO:0045446	endothelial cell differentiation	36/3943	117/18866	0.00765477	0.0352351	0.0239117	36
BP	GO:0003014	renal system process	38/3943	125/18866	0.00777684	0.0355709	0.0241396	38
BP	GO:0010770	positive regulation of cell morphogenesis involved in differentiation	46/3943	157/18866	0.00779352	0.0355709	0.0241396	46
BP	GO:0048634	regulation of muscle organ development	46/3943	157/18866	0.00779352	0.0355709	0.0241396	46
BP	GO:0000466	maturation of 5.8S rRNA from tricistronic rRNA transcript (SSU-rRNA, 5.8S rRNA, LSU-rRNA)	11/3943	25/18866	0.00781605	0.0355709	0.0241396	11
BP	GO:0032528	microvillus organization	11/3943	25/18866	0.00781605	0.0355709	0.0241396	11
BP	GO:0032647	regulation of interferon-alpha production	11/3943	25/18866	0.00781605	0.0355709	0.0241396	11
BP	GO:0039529	RIG-I signaling pathway	11/3943	25/18866	0.00781605	0.0355709	0.0241396	11
BP	GO:0070920	regulation of production of small RNA involved in gene silencing by RNA	11/3943	25/18866	0.00781605	0.0355709	0.0241396	11
BP	GO:0097205	renal filtration	11/3943	25/18866	0.00781605	0.0355709	0.0241396	11
BP	GO:1904385	cellular response to angiotensin	11/3943	25/18866	0.00781605	0.0355709	0.0241396	11
BP	GO:0030048	actin filament-based movement	45/3943	153/18866	0.00782373	0.0355709	0.0241396	45
BP	GO:0045834	positive regulation of lipid metabolic process	45/3943	153/18866	0.00782373	0.0355709	0.0241396	45
BP	GO:0032663	regulation of interleukin-2 production	18/3943	49/18866	0.00782977	0.0355709	0.0241396	18
BP	GO:0061383	trabecula morphogenesis	18/3943	49/18866	0.00782977	0.0355709	0.0241396	18
BP	GO:0032801	receptor catabolic process	14/3943	35/18866	0.0078335	0.0355709	0.0241396	14
BP	GO:0033144	negative regulation of intracellular steroid hormone receptor signaling pathway	14/3943	35/18866	0.0078335	0.0355709	0.0241396	14
BP	GO:0040001	establishment of mitotic spindle localization	14/3943	35/18866	0.0078335	0.0355709	0.0241396	14
BP	GO:0042407	cristae formation	14/3943	35/18866	0.0078335	0.0355709	0.0241396	14
BP	GO:0098751	bone cell development	14/3943	35/18866	0.0078335	0.0355709	0.0241396	14
BP	GO:0002327	immature B cell differentiation	6/3943	10/18866	0.00797877	0.0358484	0.0243279	6
BP	GO:0006228	UTP biosynthetic process	6/3943	10/18866	0.00797877	0.0358484	0.0243279	6
BP	GO:0007084	mitotic nuclear envelope reassembly	6/3943	10/18866	0.00797877	0.0358484	0.0243279	6
BP	GO:0015893	drug transport	6/3943	10/18866	0.00797877	0.0358484	0.0243279	6
BP	GO:0019062	virion attachment to host cell	6/3943	10/18866	0.00797877	0.0358484	0.0243279	6
BP	GO:0031125	rRNA 3'-end processing	6/3943	10/18866	0.00797877	0.0358484	0.0243279	6
BP	GO:0036490	regulation of translation in response to endoplasmic reticulum stress	6/3943	10/18866	0.00797877	0.0358484	0.0243279	6
BP	GO:0045647	negative regulation of erythrocyte differentiation	6/3943	10/18866	0.00797877	0.0358484	0.0243279	6
BP	GO:0051409	response to nitrosative stress	6/3943	10/18866	0.00797877	0.0358484	0.0243279	6
BP	GO:0051918	negative regulation of fibrinolysis	6/3943	10/18866	0.00797877	0.0358484	0.0243279	6
BP	GO:0097494	regulation of vesicle size	6/3943	10/18866	0.00797877	0.0358484	0.0243279	6
BP	GO:1901203	positive regulation of extracellular matrix assembly	6/3943	10/18866	0.00797877	0.0358484	0.0243279	6
BP	GO:1902946	protein localization to early endosome	6/3943	10/18866	0.00797877	0.0358484	0.0243279	6
BP	GO:1904851	positive regulation of establishment of protein localization to telomere	6/3943	10/18866	0.00797877	0.0358484	0.0243279	6
BP	GO:2000425	regulation of apoptotic cell clearance	6/3943	10/18866	0.00797877	0.0358484	0.0243279	6
BP	GO:0044784	metaphase/anaphase transition of cell cycle	21/3943	60/18866	0.008047	0.0361295	0.0245187	21
BP	GO:0051591	response to cAMP	30/3943	94/18866	0.008116	0.0364137	0.0247116	30
BP	GO:0016485	protein processing	62/3943	223/18866	0.00821993	0.0368202	0.0249874	62
BP	GO:0033143	regulation of intracellular steroid hormone receptor signaling pathway	25/3943	75/18866	0.0082239	0.0368202	0.0249874	25
BP	GO:1900006	positive regulation of dendrite development	25/3943	75/18866	0.0082239	0.0368202	0.0249874	25
BP	GO:1902105	regulation of leukocyte differentiation	78/3943	290/18866	0.00824197	0.0368753	0.0250248	78
BP	GO:0006942	regulation of striated muscle contraction	31/3943	98/18866	0.00829343	0.0370536	0.0251458	31
BP	GO:0050810	regulation of steroid biosynthetic process	31/3943	98/18866	0.00829343	0.0370536	0.0251458	31
BP	GO:0033002	muscle cell proliferation	67/3943	244/18866	0.00838003	0.0374144	0.0253907	67
BP	GO:0070987	error-free translesion synthesis	10/3943	22/18866	0.0084473	0.0376621	0.0255588	10
BP	GO:0140112	extracellular vesicle biogenesis	10/3943	22/18866	0.0084473	0.0376621	0.0255588	10
BP	GO:0032272	negative regulation of protein polymerization	26/3943	79/18866	0.00855759	0.0380801	0.0258425	26
BP	GO:0043462	regulation of ATPase activity	26/3943	79/18866	0.00855759	0.0380801	0.0258425	26
BP	GO:0051306	mitotic sister chromatid separation	22/3943	64/18866	0.00857994	0.0380801	0.0258425	22
BP	GO:0000731	DNA synthesis involved in DNA repair	19/3943	53/18866	0.00858874	0.0380801	0.0258425	19
BP	GO:0018023	peptidyl-lysine trimethylation	19/3943	53/18866	0.00858874	0.0380801	0.0258425	19
BP	GO:0032210	regulation of telomere maintenance via telomerase	19/3943	53/18866	0.00858874	0.0380801	0.0258425	19
BP	GO:0043331	response to dsRNA	19/3943	53/18866	0.00858874	0.0380801	0.0258425	19
BP	GO:2000772	regulation of cellular senescence	19/3943	53/18866	0.00858874	0.0380801	0.0258425	19
BP	GO:0030336	negative regulation of cell migration	92/3943	350/18866	0.00863254	0.0382478	0.0259562	92
BP	GO:0044242	cellular lipid catabolic process	65/3943	236/18866	0.00866561	0.0383677	0.0260376	65
BP	GO:0022037	metencephalon development	35/3943	114/18866	0.00877518	0.0388259	0.0263486	35
BP	GO:0030201	heparan sulfate proteoglycan metabolic process	13/3943	32/18866	0.00882375	0.0388818	0.0263865	13
BP	GO:0051085	chaperone cofactor-dependent protein refolding	13/3943	32/18866	0.00882375	0.0388818	0.0263865	13
BP	GO:0061157	mRNA destabilization	13/3943	32/18866	0.00882375	0.0388818	0.0263865	13
BP	GO:0071353	cellular response to interleukin-4	13/3943	32/18866	0.00882375	0.0388818	0.0263865	13
BP	GO:1903955	positive regulation of protein targeting to mitochondrion	13/3943	32/18866	0.00882375	0.0388818	0.0263865	13
BP	GO:0051146	striated muscle cell differentiation	79/3943	295/18866	0.00882432	0.0388818	0.0263865	79
BP	GO:0006805	xenobiotic metabolic process	36/3943	118/18866	0.00884624	0.038903	0.0264009	36
BP	GO:2000736	regulation of stem cell differentiation	36/3943	118/18866	0.00884624	0.038903	0.0264009	36
BP	GO:0002718	regulation of cytokine production involved in immune response	27/3943	83/18866	0.008854	0.038903	0.0264009	27
BP	GO:0035148	tube formation	44/3943	150/18866	0.00890432	0.038903	0.0264009	44
BP	GO:0045814	negative regulation of gene expression, epigenetic	38/3943	126/18866	0.00893888	0.038903	0.0264009	38
BP	GO:0006271	DNA strand elongation involved in DNA replication	9/3943	19/18866	0.00895182	0.038903	0.0264009	9
BP	GO:0031445	regulation of heterochromatin assembly	9/3943	19/18866	0.00895182	0.038903	0.0264009	9
BP	GO:0045780	positive regulation of bone resorption	9/3943	19/18866	0.00895182	0.038903	0.0264009	9
BP	GO:0045947	negative regulation of translational initiation	9/3943	19/18866	0.00895182	0.038903	0.0264009	9
BP	GO:0046852	positive regulation of bone remodeling	9/3943	19/18866	0.00895182	0.038903	0.0264009	9
BP	GO:0071800	podosome assembly	9/3943	19/18866	0.00895182	0.038903	0.0264009	9
BP	GO:0090670	RNA localization to Cajal body	9/3943	19/18866	0.00895182	0.038903	0.0264009	9
BP	GO:0090671	telomerase RNA localization to Cajal body	9/3943	19/18866	0.00895182	0.038903	0.0264009	9
BP	GO:0090672	telomerase RNA localization	9/3943	19/18866	0.00895182	0.038903	0.0264009	9
BP	GO:0090685	RNA localization to nucleus	9/3943	19/18866	0.00895182	0.038903	0.0264009	9
BP	GO:0098911	regulation of ventricular cardiac muscle cell action potential	9/3943	19/18866	0.00895182	0.038903	0.0264009	9
BP	GO:0046330	positive regulation of JNK cascade	41/3943	138/18866	0.00897229	0.038903	0.0264009	41
BP	GO:0031453	positive regulation of heterochromatin assembly	7/3943	13/18866	0.00898695	0.038903	0.0264009	7
BP	GO:0032530	regulation of microvillus organization	7/3943	13/18866	0.00898695	0.038903	0.0264009	7
BP	GO:0032968	positive regulation of transcription elongation from RNA polymerase II promoter	7/3943	13/18866	0.00898695	0.038903	0.0264009	7
BP	GO:0061029	eyelid development in camera-type eye	7/3943	13/18866	0.00898695	0.038903	0.0264009	7
BP	GO:0070071	proton-transporting two-sector ATPase complex assembly	7/3943	13/18866	0.00898695	0.038903	0.0264009	7
BP	GO:0071872	cellular response to epinephrine stimulus	7/3943	13/18866	0.00898695	0.038903	0.0264009	7
BP	GO:1900102	negative regulation of endoplasmic reticulum unfolded protein response	7/3943	13/18866	0.00898695	0.038903	0.0264009	7
BP	GO:1903025	regulation of RNA polymerase II regulatory region sequence-specific DNA binding	7/3943	13/18866	0.00898695	0.038903	0.0264009	7
BP	GO:2000142	regulation of DNA-templated transcription, initiation	17/3943	46/18866	0.00898745	0.038903	0.0264009	17
BP	GO:0050766	positive regulation of phagocytosis	23/3943	68/18866	0.00906062	0.0391932	0.0265978	23
BP	GO:1901988	negative regulation of cell cycle phase transition	73/3943	270/18866	0.00907618	0.0392339	0.0266254	73
BP	GO:0030512	negative regulation of transforming growth factor beta receptor signaling pathway	28/3943	87/18866	0.00911521	0.0393156	0.0266809	28
BP	GO:0001825	blastocyst formation	15/3943	39/18866	0.00912585	0.0393156	0.0266809	15
BP	GO:0014037	Schwann cell differentiation	15/3943	39/18866	0.00912585	0.0393156	0.0266809	15
BP	GO:0071709	membrane assembly	15/3943	39/18866	0.00912585	0.0393156	0.0266809	15
BP	GO:1901068	guanosine-containing compound metabolic process	15/3943	39/18866	0.00912585	0.0393156	0.0266809	15
BP	GO:0001732	formation of cytoplasmic translation initiation complex	8/3943	16/18866	0.00920127	0.0393223	0.0266855	8
BP	GO:0002834	regulation of response to tumor cell	8/3943	16/18866	0.00920127	0.0393223	0.0266855	8
BP	GO:0002837	regulation of immune response to tumor cell	8/3943	16/18866	0.00920127	0.0393223	0.0266855	8
BP	GO:0003222	ventricular trabecula myocardium morphogenesis	8/3943	16/18866	0.00920127	0.0393223	0.0266855	8
BP	GO:0006268	DNA unwinding involved in DNA replication	8/3943	16/18866	0.00920127	0.0393223	0.0266855	8
BP	GO:0006555	methionine metabolic process	8/3943	16/18866	0.00920127	0.0393223	0.0266855	8
BP	GO:0009208	pyrimidine ribonucleoside triphosphate metabolic process	8/3943	16/18866	0.00920127	0.0393223	0.0266855	8
BP	GO:0034310	primary alcohol catabolic process	8/3943	16/18866	0.00920127	0.0393223	0.0266855	8
BP	GO:0055119	relaxation of cardiac muscle	8/3943	16/18866	0.00920127	0.0393223	0.0266855	8
BP	GO:0071871	response to epinephrine	8/3943	16/18866	0.00920127	0.0393223	0.0266855	8
BP	GO:1902969	mitotic DNA replication	8/3943	16/18866	0.00920127	0.0393223	0.0266855	8
BP	GO:1904294	positive regulation of ERAD pathway	8/3943	16/18866	0.00920127	0.0393223	0.0266855	8
BP	GO:0042593	glucose homeostasis	67/3943	245/18866	0.00922839	0.0394119	0.0267462	67
BP	GO:0038093	Fc receptor signaling pathway	66/3943	241/18866	0.00939115	0.0400377	0.0271709	66
BP	GO:0030177	positive regulation of Wnt signaling pathway	52/3943	183/18866	0.00939372	0.0400377	0.0271709	52
BP	GO:0043433	negative regulation of DNA-binding transcription factor activity	52/3943	183/18866	0.00939372	0.0400377	0.0271709	52
BP	GO:0031507	heterochromatin assembly	24/3943	72/18866	0.00949098	0.0403983	0.0274157	24
BP	GO:0061515	myeloid cell development	24/3943	72/18866	0.00949098	0.0403983	0.0274157	24
BP	GO:0030278	regulation of ossification	59/3943	212/18866	0.00952778	0.040528	0.0275036	59
BP	GO:0048814	regulation of dendrite morphogenesis	30/3943	95/18866	0.00954055	0.0405553	0.0275222	30
BP	GO:0071222	cellular response to lipopolysaccharide	58/3943	208/18866	0.00967019	0.041079	0.0278776	58
BP	GO:0002474	antigen processing and presentation of peptide antigen via MHC class I	31/3943	99/18866	0.00970894	0.0411615	0.0279336	31
BP	GO:0034340	response to type I interferon	31/3943	99/18866	0.00970894	0.0411615	0.0279336	31
BP	GO:1905037	autophagosome organization	31/3943	99/18866	0.00970894	0.0411615	0.0279336	31
BP	GO:0060541	respiratory system development	57/3943	204/18866	0.00981159	0.0415691	0.0282102	57
BP	GO:0008630	intrinsic apoptotic signaling pathway in response to DNA damage	32/3943	103/18866	0.00985056	0.041679	0.0282847	32
BP	GO:0048661	positive regulation of smooth muscle cell proliferation	32/3943	103/18866	0.00985056	0.041679	0.0282847	32
BP	GO:0032608	interferon-beta production	18/3943	50/18866	0.00989065	0.0417119	0.0283071	18
BP	GO:0061014	positive regulation of mRNA catabolic process	18/3943	50/18866	0.00989065	0.0417119	0.0283071	18
BP	GO:0050820	positive regulation of coagulation	12/3943	29/18866	0.00989532	0.0417119	0.0283071	12
BP	GO:0051569	regulation of histone H3-K4 methylation	12/3943	29/18866	0.00989532	0.0417119	0.0283071	12
BP	GO:0061099	negative regulation of protein tyrosine kinase activity	12/3943	29/18866	0.00989532	0.0417119	0.0283071	12
BP	GO:0010965	regulation of mitotic sister chromatid separation	21/3943	61/18866	0.00990406	0.0417119	0.0283071	21
BP	GO:1904356	regulation of telomere maintenance via telomere lengthening	21/3943	61/18866	0.00990406	0.0417119	0.0283071	21
BP	GO:0008654	phospholipid biosynthetic process	73/3943	271/18866	0.00993546	0.0418166	0.0283782	73
BP	GO:0009755	hormone-mediated signaling pathway	56/3943	200/18866	0.00995167	0.0418407	0.0283945	56
BP	GO:0000018	regulation of DNA recombination	33/3943	107/18866	0.00996737	0.0418407	0.0283945	33
BP	GO:0014897	striated muscle hypertrophy	33/3943	107/18866	0.00996737	0.0418407	0.0283945	33
BP	GO:0099175	regulation of postsynapse organization	33/3943	107/18866	0.00996737	0.0418407	0.0283945	33
BP	GO:0030509	BMP signaling pathway	45/3943	155/18866	0.0100156	0.0420157	0.0285133	45
BP	GO:0048678	response to axon injury	26/3943	80/18866	0.0102107	0.0427777	0.0290303	26
BP	GO:0070828	heterochromatin organization	26/3943	80/18866	0.0102107	0.0427777	0.0290303	26
BP	GO:2000146	negative regulation of cell motility	95/3943	365/18866	0.0102174	0.0427778	0.0290305	95
BP	GO:0006414	translational elongation	40/3943	135/18866	0.0102348	0.0428225	0.0290608	40
BP	GO:0015804	neutral amino acid transport	16/3943	43/18866	0.0103147	0.0431006	0.0292495	16
BP	GO:0086004	regulation of cardiac muscle cell contraction	16/3943	43/18866	0.0103147	0.0431006	0.0292495	16
BP	GO:0001893	maternal placenta development	14/3943	36/18866	0.0103972	0.0433603	0.0294257	14
BP	GO:0016180	snRNA processing	14/3943	36/18866	0.0103972	0.0433603	0.0294257	14
BP	GO:0051294	establishment of spindle orientation	14/3943	36/18866	0.0103972	0.0433603	0.0294257	14
BP	GO:0007548	sex differentiation	75/3943	280/18866	0.010436	0.0434934	0.0295161	75
BP	GO:0030837	negative regulation of actin filament polymerization	22/3943	65/18866	0.0104631	0.043578	0.0295735	22
BP	GO:0010594	regulation of endothelial cell migration	65/3943	238/18866	0.0105197	0.0437854	0.0297143	65
BP	GO:0007254	JNK cascade	59/3943	213/18866	0.0105515	0.0438892	0.0297847	59
BP	GO:0030834	regulation of actin filament depolymerization	19/3943	54/18866	0.0107076	0.0444513	0.0301662	19
BP	GO:0032623	interleukin-2 production	19/3943	54/18866	0.0107076	0.0444513	0.0301662	19
BP	GO:0051438	regulation of ubiquitin-protein transferase activity	19/3943	54/18866	0.0107076	0.0444513	0.0301662	19
BP	GO:0006520	cellular amino acid metabolic process	89/3943	340/18866	0.010805	0.0448268	0.030421	89
BP	GO:1901991	negative regulation of mitotic cell cycle phase transition	68/3943	251/18866	0.0109354	0.0453383	0.0307681	68
BP	GO:0071772	response to BMP	48/3943	168/18866	0.0109795	0.0454622	0.0308522	48
BP	GO:0071773	cellular response to BMP stimulus	48/3943	168/18866	0.0109795	0.0454622	0.0308522	48
BP	GO:0002347	response to tumor cell	11/3943	26/18866	0.0110298	0.0455228	0.0308933	11
BP	GO:0034453	microtubule anchoring	11/3943	26/18866	0.0110298	0.0455228	0.0308933	11
BP	GO:0060390	regulation of SMAD protein signal transduction	11/3943	26/18866	0.0110298	0.0455228	0.0308933	11
BP	GO:0060706	cell differentiation involved in embryonic placenta development	11/3943	26/18866	0.0110298	0.0455228	0.0308933	11
BP	GO:0060765	regulation of androgen receptor signaling pathway	11/3943	26/18866	0.0110298	0.0455228	0.0308933	11
BP	GO:0098656	anion transmembrane transport	83/3943	315/18866	0.0113717	0.0468922	0.0318226	83
BP	GO:0001837	epithelial to mesenchymal transition	44/3943	152/18866	0.0113784	0.0468922	0.0318226	44
BP	GO:0044088	regulation of vacuole organization	17/3943	47/18866	0.0113936	0.0468922	0.0318226	17
BP	GO:0046677	response to antibiotic	17/3943	47/18866	0.0113936	0.0468922	0.0318226	17
BP	GO:0010611	regulation of cardiac muscle hypertrophy	24/3943	73/18866	0.0113983	0.0468922	0.0318226	24
BP	GO:1902099	regulation of metaphase/anaphase transition of cell cycle	20/3943	58/18866	0.0114398	0.0469752	0.0318789	20
BP	GO:1903749	positive regulation of establishment of protein localization to mitochondrion	20/3943	58/18866	0.0114398	0.0469752	0.0318789	20
BP	GO:0001824	blastocyst development	32/3943	104/18866	0.0114405	0.0469752	0.0318789	32
BP	GO:0006721	terpenoid metabolic process	37/3943	124/18866	0.011702	0.0480179	0.0325866	37
BP	GO:0010039	response to iron ion	13/3943	33/18866	0.0118241	0.0484569	0.0328845	13
BP	GO:0010464	regulation of mesenchymal cell proliferation	13/3943	33/18866	0.0118241	0.0484569	0.0328845	13
BP	GO:0000096	sulfur amino acid metabolic process	15/3943	40/18866	0.0118348	0.0484695	0.032893	15
BP	GO:0048857	neural nucleus development	21/3943	62/18866	0.0120908	0.0494544	0.0335614	21
BP	GO:0070527	platelet aggregation	21/3943	62/18866	0.0120908	0.0494544	0.0335614	21
BP	GO:0019915	lipid storage	26/3943	81/18866	0.0121138	0.0495169	0.0336038	26
BP	GO:0021543	pallium development	49/3943	173/18866	0.0121512	0.0496026	0.033662	49
BP	GO:0007035	vacuolar acidification	10/3943	23/18866	0.0121891	0.0496026	0.033662	10
BP	GO:0007097	nuclear migration	10/3943	23/18866	0.0121891	0.0496026	0.033662	10
BP	GO:0010155	regulation of proton transport	10/3943	23/18866	0.0121891	0.0496026	0.033662	10
BP	GO:0060149	negative regulation of posttranscriptional gene silencing	10/3943	23/18866	0.0121891	0.0496026	0.033662	10
BP	GO:0060967	negative regulation of gene silencing by RNA	10/3943	23/18866	0.0121891	0.0496026	0.033662	10
BP	GO:0070935	3'-UTR-mediated mRNA stabilization	10/3943	23/18866	0.0121891	0.0496026	0.033662	10
CC	GO:0030055	cell-substrate junction	204/4063	423/19559	4.3757e-37	2.60429e-34	1.52097e-34	204
CC	GO:0005925	focal adhesion	201/4063	415/19559	6.88056e-37	2.60429e-34	1.52097e-34	201
CC	GO:0005635	nuclear envelope	183/4063	473/19559	1.47251e-19	3.71563e-17	2.17001e-17	183
CC	GO:0031965	nuclear membrane	129/4063	301/19559	2.41409e-18	4.34399e-16	2.53699e-16	129
CC	GO:0031983	vesicle lumen	137/4063	328/19559	3.15468e-18	4.34399e-16	2.53699e-16	137
CC	GO:0034774	secretory granule lumen	135/4063	322/19559	3.79742e-18	4.34399e-16	2.53699e-16	135
CC	GO:0005911	cell-cell junction	185/4063	493/19559	4.0169e-18	4.34399e-16	2.53699e-16	185
CC	GO:0060205	cytoplasmic vesicle lumen	135/4063	326/19559	1.32494e-17	1.25372e-15	7.32203e-16	135
CC	GO:0031252	cell leading edge	162/4063	421/19559	3.3792e-17	2.63167e-15	1.53696e-15	162
CC	GO:0005681	spliceosomal complex	92/4063	192/19559	3.47645e-17	2.63167e-15	1.53696e-15	92
CC	GO:0030027	lamellipodium	92/4063	201/19559	1.31663e-15	9.06081e-14	5.29172e-14	92
CC	GO:0005938	cell cortex	124/4063	305/19559	1.4918e-15	9.41078e-14	5.49611e-14	124
CC	GO:0016607	nuclear speck	150/4063	401/19559	8.39738e-15	4.88986e-13	2.85579e-13	150
CC	GO:0005912	adherens junction	78/4063	166/19559	3.29817e-14	1.58814e-12	9.27508e-13	78
CC	GO:0005765	lysosomal membrane	141/4063	375/19559	3.3567e-14	1.58814e-12	9.27508e-13	141
CC	GO:0098852	lytic vacuole membrane	141/4063	375/19559	3.3567e-14	1.58814e-12	9.27508e-13	141
CC	GO:0005774	vacuolar membrane	155/4063	427/19559	5.70033e-14	2.53832e-12	1.48244e-12	155
CC	GO:0072562	blood microparticle	71/4063	148/19559	1.26981e-13	5.34027e-12	3.11884e-12	71
CC	GO:0031300	intrinsic component of organelle membrane	145/4063	398/19559	2.67822e-13	1.06706e-11	6.23186e-12	145
CC	GO:0031301	integral component of organelle membrane	136/4063	367/19559	3.42756e-13	1.29733e-11	7.57671e-12	136
CC	GO:0034399	nuclear periphery	64/4063	131/19559	7.09944e-13	2.55918e-11	1.49462e-11	64
CC	GO:0016323	basolateral plasma membrane	100/4063	246/19559	8.22189e-13	2.82908e-11	1.65224e-11	100
CC	GO:0030135	coated vesicle	115/4063	298/19559	1.06081e-12	3.49146e-11	2.03909e-11	115
CC	GO:0005769	early endosome	137/4063	377/19559	1.51347e-12	4.77374e-11	2.78797e-11	137
CC	GO:0045177	apical part of cell	150/4063	433/19559	9.56273e-12	2.89559e-10	1.69109e-10	150
CC	GO:0031984	organelle subcompartment	138/4063	392/19559	1.77332e-11	5.1631e-10	3.01537e-10	138
CC	GO:0030176	integral component of endoplasmic reticulum membrane	70/4063	158/19559	2.09888e-11	5.88463e-10	3.43676e-10	70
CC	GO:0030139	endocytic vesicle	115/4063	313/19559	4.23432e-11	1.14478e-09	6.68577e-10	115
CC	GO:0101002	ficolin-1-rich granule	58/4063	124/19559	7.76507e-11	1.95939e-09	1.14433e-09	58
CC	GO:1904813	ficolin-1-rich granule lumen	58/4063	124/19559	7.76507e-11	1.95939e-09	1.14433e-09	58
CC	GO:0031227	intrinsic component of endoplasmic reticulum membrane	71/4063	166/19559	1.09027e-10	2.66237e-09	1.55488e-09	71
CC	GO:0042470	melanosome	51/4063	105/19559	1.95237e-10	4.47863e-09	2.61562e-09	51
CC	GO:0048770	pigment granule	51/4063	105/19559	1.95237e-10	4.47863e-09	2.61562e-09	51
CC	GO:0016363	nuclear matrix	51/4063	109/19559	1.04406e-09	2.31134e-08	1.34988e-08	51
CC	GO:0005903	brush border	50/4063	106/19559	1.06865e-09	2.31134e-08	1.34988e-08	50
CC	GO:0005905	clathrin-coated pit	38/4063	71/19559	1.17914e-09	2.47947e-08	1.44807e-08	38
CC	GO:0010494	cytoplasmic stress granule	39/4063	74/19559	1.29729e-09	2.6542e-08	1.55011e-08	39
CC	GO:0098791	Golgi apparatus subcompartment	125/4063	368/19559	2.03988e-09	4.06366e-08	2.37327e-08	125
CC	GO:0000792	heterochromatin	40/4063	78/19559	2.30266e-09	4.46951e-08	2.6103e-08	40
CC	GO:0071013	catalytic step 2 spliceosome	43/4063	87/19559	2.56664e-09	4.85736e-08	2.83681e-08	43
CC	GO:0035770	ribonucleoprotein granule	90/4063	243/19559	3.39109e-09	6.26112e-08	3.65664e-08	90
CC	GO:0030133	transport vesicle	134/4063	410/19559	8.65531e-09	1.56002e-07	9.11085e-08	134
CC	GO:0005798	Golgi-associated vesicle	71/4063	181/19559	9.796e-09	1.72455e-07	1.00718e-07	71
CC	GO:0031093	platelet alpha granule lumen	35/4063	67/19559	1.22367e-08	2.10527e-07	1.22953e-07	35
CC	GO:0031091	platelet alpha granule	43/4063	91/19559	1.44261e-08	2.42679e-07	1.4173e-07	43
CC	GO:0005788	endoplasmic reticulum lumen	106/4063	308/19559	1.53671e-08	2.52889e-07	1.47693e-07	106
CC	GO:0022626	cytosolic ribosome	49/4063	110/19559	1.65366e-08	2.6397e-07	1.54165e-07	49
CC	GO:0030662	coated vesicle membrane	71/4063	183/19559	1.67379e-08	2.6397e-07	1.54165e-07	71
CC	GO:0016324	apical plasma membrane	120/4063	361/19559	1.75359e-08	2.70911e-07	1.58218e-07	120
CC	GO:0098687	chromosomal region	117/4063	350/19559	1.84913e-08	2.79958e-07	1.63502e-07	117
CC	GO:0043296	apical junction complex	59/4063	143/19559	1.98743e-08	2.94997e-07	1.72285e-07	59
CC	GO:0098589	membrane region	115/4063	343/19559	2.02899e-08	2.95374e-07	1.72505e-07	115
CC	GO:0005793	endoplasmic reticulum-Golgi intermediate compartment	55/4063	130/19559	2.0982e-08	2.99686e-07	1.75024e-07	55
CC	GO:0045335	phagocytic vesicle	58/4063	140/19559	2.18831e-08	3.02989e-07	1.76952e-07	58
CC	GO:0005874	microtubule	138/4063	431/19559	2.20137e-08	3.02989e-07	1.76952e-07	138
CC	GO:0045121	membrane raft	111/4063	329/19559	2.43069e-08	3.28578e-07	1.91897e-07	111
CC	GO:0098858	actin-based cell projection	81/4063	220/19559	2.74537e-08	3.64604e-07	2.12937e-07	81
CC	GO:0098857	membrane microdomain	111/4063	330/19559	2.92312e-08	3.81518e-07	2.22815e-07	111
CC	GO:0001726	ruffle	69/4063	179/19559	3.58387e-08	4.59828e-07	2.6855e-07	69
CC	GO:0036464	cytoplasmic ribonucleoprotein granule	84/4063	233/19559	4.59659e-08	5.79936e-07	3.38696e-07	84
CC	GO:0005819	spindle	120/4063	367/19559	4.97265e-08	6.17098e-07	3.60399e-07	120
CC	GO:0031901	early endosome membrane	63/4063	161/19559	7.24252e-08	8.84289e-07	5.16445e-07	63
CC	GO:0018995	host cellular component	33/4063	65/19559	7.83986e-08	9.27309e-07	5.4157e-07	33
CC	GO:0043657	host cell	33/4063	65/19559	7.83986e-08	9.27309e-07	5.4157e-07	33
CC	GO:0005766	primary lysosome	61/4063	155/19559	9.10444e-08	1.04425e-06	6.09867e-07	61
CC	GO:0042582	azurophil granule	61/4063	155/19559	9.10444e-08	1.04425e-06	6.09867e-07	61
CC	GO:0033116	endoplasmic reticulum-Golgi intermediate compartment membrane	36/4063	75/19559	1.28926e-07	1.45667e-06	8.50731e-07	36
CC	GO:0030136	clathrin-coated vesicle	71/4063	194/19559	2.52011e-07	2.80547e-06	1.63846e-06	71
CC	GO:0030863	cortical cytoskeleton	45/4063	106/19559	3.47249e-07	3.80967e-06	2.22493e-06	45
CC	GO:0005791	rough endoplasmic reticulum	38/4063	84/19559	4.01153e-07	4.33818e-06	2.5336e-06	38
CC	GO:0045178	basal part of cell	33/4063	69/19559	4.7413e-07	5.05516e-06	2.95233e-06	33
CC	GO:0035578	azurophil granule lumen	40/4063	91/19559	5.11588e-07	5.34557e-06	3.12193e-06	40
CC	GO:0055037	recycling endosome	69/4063	190/19559	5.15491e-07	5.34557e-06	3.12193e-06	69
CC	GO:0005775	vacuolar lumen	64/4063	173/19559	6.21842e-07	6.36127e-06	3.71513e-06	64
CC	GO:0030427	site of polarized growth	69/4063	191/19559	6.4477e-07	6.50788e-06	3.80075e-06	69
CC	GO:0022625	cytosolic large ribosomal subunit	29/4063	58/19559	7.20961e-07	7.18115e-06	4.19395e-06	29
CC	GO:0030864	cortical actin cytoskeleton	36/4063	80/19559	9.40476e-07	9.24598e-06	5.39986e-06	36
CC	GO:0005802	trans-Golgi network	83/4063	245/19559	1.1198e-06	1.08678e-05	6.34702e-06	83
CC	GO:1904949	ATPase complex	35/4063	78/19559	1.4396e-06	1.37946e-05	8.05637e-06	35
CC	GO:0030426	growth cone	66/4063	184/19559	1.49006e-06	1.39694e-05	8.15843e-06	66
CC	GO:0098862	cluster of actin-based cell projections	59/4063	159/19559	1.49474e-06	1.39694e-05	8.15843e-06	59
CC	GO:0030867	rough endoplasmic reticulum membrane	18/4063	29/19559	1.59292e-06	1.47054e-05	8.58829e-06	18
CC	GO:0005643	nuclear pore	37/4063	85/19559	1.80243e-06	1.64391e-05	9.6008e-06	37
CC	GO:0031253	cell projection membrane	108/4063	344/19559	2.04703e-06	1.84446e-05	1.07721e-05	108
CC	GO:0042641	actomyosin	35/4063	79/19559	2.07106e-06	1.84446e-05	1.07721e-05	35
CC	GO:0070820	tertiary granule	60/4063	164/19559	2.09722e-06	1.84604e-05	1.07813e-05	60
CC	GO:0070160	tight junction	50/4063	129/19559	2.14855e-06	1.86949e-05	1.09182e-05	50
CC	GO:0005902	microvillus	39/4063	93/19559	2.95668e-06	2.54342e-05	1.48541e-05	39
CC	GO:0070603	SWI/SNF superfamily-type complex	33/4063	74/19559	3.37089e-06	2.86715e-05	1.67448e-05	33
CC	GO:0000775	chromosome, centromeric region	68/4063	196/19559	3.99695e-06	3.36188e-05	1.96341e-05	68
CC	GO:0030134	COPII-coated ER to Golgi transport vesicle	39/4063	95/19559	5.4994e-06	4.57478e-05	2.67177e-05	39
CC	GO:0072686	mitotic spindle	50/4063	133/19559	5.96639e-06	4.9093e-05	2.86715e-05	50
CC	GO:0042405	nuclear inclusion body	10/4063	12/19559	6.44945e-06	5.24972e-05	3.06595e-05	10
CC	GO:0032154	cleavage furrow	26/4063	54/19559	6.55547e-06	5.27924e-05	3.0832e-05	26
CC	GO:0030175	filopodium	42/4063	106/19559	7.12853e-06	5.68031e-05	3.31743e-05	42
CC	GO:1990752	microtubule end	19/4063	34/19559	7.36935e-06	5.81104e-05	3.39378e-05	19
CC	GO:0030496	midbody	63/4063	182/19559	9.64455e-06	7.52673e-05	4.39578e-05	63
CC	GO:0044291	cell-cell contact zone	32/4063	74/19559	1.04034e-05	8.03612e-05	4.69328e-05	32
CC	GO:0005884	actin filament	45/4063	118/19559	1.11237e-05	8.50573e-05	4.96754e-05	45
CC	GO:0030140	trans-Golgi network transport vesicle	18/4063	32/19559	1.13479e-05	8.59037e-05	5.01697e-05	18
CC	GO:0001725	stress fiber	30/4063	68/19559	1.2055e-05	8.94668e-05	5.22506e-05	30
CC	GO:0097517	contractile actin filament bundle	30/4063	68/19559	1.2055e-05	8.94668e-05	5.22506e-05	30
CC	GO:0001650	fibrillar center	48/4063	129/19559	1.25133e-05	9.19665e-05	5.37105e-05	48
CC	GO:0030660	Golgi-associated vesicle membrane	43/4063	112/19559	1.4211e-05	0.000103439	6.04109e-05	43
CC	GO:0031201	SNARE complex	24/4063	50/19559	1.57554e-05	0.000112966	6.59747e-05	24
CC	GO:0032153	cell division site	31/4063	72/19559	1.58182e-05	0.000112966	6.59747e-05	31
CC	GO:0016581	NuRD complex	11/4063	15/19559	1.81085e-05	0.000126927	7.41284e-05	11
CC	GO:0090545	CHD-type complex	11/4063	15/19559	1.81085e-05	0.000126927	7.41284e-05	11
CC	GO:0017053	transcription repressor complex	32/4063	76/19559	2.01657e-05	0.000138777	8.10489e-05	32
CC	GO:0032432	actin filament bundle	32/4063	76/19559	2.01657e-05	0.000138777	8.10489e-05	32
CC	GO:0071682	endocytic vesicle lumen	13/4063	20/19559	2.30855e-05	0.000157439	9.1948e-05	13
CC	GO:0032994	protein-lipid complex	20/4063	39/19559	2.35369e-05	0.000159084	9.29088e-05	20
CC	GO:0009925	basal plasma membrane	24/4063	51/19559	2.39232e-05	0.000160264	9.35981e-05	24
CC	GO:0030670	phagocytic vesicle membrane	32/4063	77/19559	2.76821e-05	0.000183819	0.000107354	32
CC	GO:1904724	tertiary granule lumen	25/4063	55/19559	3.40699e-05	0.000224269	0.000130978	25
CC	GO:0031312	extrinsic component of organelle membrane	23/4063	49/19559	3.70541e-05	0.00024181	0.000141222	23
CC	GO:0016234	inclusion body	32/4063	78/19559	3.76606e-05	0.000243667	0.000142307	32
CC	GO:0030667	secretory granule membrane	93/4063	306/19559	4.15044e-05	0.000266261	0.000155503	93
CC	GO:0062023	collagen-containing extracellular matrix	123/4063	427/19559	4.26771e-05	0.000271483	0.000158553	123
CC	GO:0030658	transport vesicle membrane	68/4063	209/19559	4.38023e-05	0.000276319	0.000161377	68
CC	GO:0002102	podosome	16/4063	29/19559	4.83787e-05	0.000302666	0.000176764	16
CC	GO:1905369	endopeptidase complex	29/4063	69/19559	5.05591e-05	0.000313715	0.000183217	29
CC	GO:0000922	spindle pole	56/4063	165/19559	5.49427e-05	0.000338143	0.000197483	56
CC	GO:0005637	nuclear inner membrane	26/4063	60/19559	6.56175e-05	0.000400584	0.00023395	26
CC	GO:0005923	bicellular tight junction	44/4063	122/19559	6.73833e-05	0.000408073	0.000238324	44
CC	GO:0005770	late endosome	85/4063	278/19559	6.87351e-05	0.000412956	0.000241176	85
CC	GO:0099023	vesicle tethering complex	29/4063	70/19559	6.93185e-05	0.000413182	0.000241308	29
CC	GO:0043034	costamere	12/4063	19/19559	7.31681e-05	0.000432721	0.000252719	12
CC	GO:0034364	high-density lipoprotein particle	15/4063	27/19559	7.50572e-05	0.000440452	0.000257234	15
CC	GO:0030897	HOPS complex	9/4063	12/19559	8.48058e-05	0.000493831	0.000288408	9
CC	GO:0042581	specific granule	54/4063	160/19559	8.74664e-05	0.000505436	0.000295186	54
CC	GO:0005667	transcription regulator complex	118/4063	413/19559	8.81736e-05	0.000505662	0.000295318	118
CC	GO:0000781	chromosome, telomeric region	55/4063	164/19559	9.1719e-05	0.00051362	0.000299966	55
CC	GO:0034358	plasma lipoprotein particle	18/4063	36/19559	9.22752e-05	0.00051362	0.000299966	18
CC	GO:0051233	spindle midzone	18/4063	36/19559	9.22752e-05	0.00051362	0.000299966	18
CC	GO:1990777	lipoprotein particle	18/4063	36/19559	9.22752e-05	0.00051362	0.000299966	18
CC	GO:0032587	ruffle membrane	36/4063	95/19559	9.41891e-05	0.000520446	0.000303953	36
CC	GO:0071782	endoplasmic reticulum tubular network	13/4063	22/19559	9.70597e-05	0.000532421	0.000310946	13
CC	GO:0031526	brush border membrane	25/4063	58/19559	0.000100117	0.000545243	0.000318435	25
CC	GO:0005811	lipid droplet	35/4063	93/19559	0.000137395	0.000742915	0.000433879	35
CC	GO:0005844	polysome	28/4063	69/19559	0.000141172	0.000757921	0.000442643	28
CC	GO:0031941	filamentous actin	17/4063	34/19559	0.00014423	0.000768888	0.000449048	17
CC	GO:0031228	intrinsic component of Golgi membrane	27/4063	66/19559	0.000157055	0.00082784	0.000483477	27
CC	GO:0000153	cytoplasmic ubiquitin ligase complex	10/4063	15/19559	0.000157475	0.00082784	0.000483477	10
CC	GO:0000118	histone deacetylase complex	30/4063	77/19559	0.000197723	0.00103225	0.000602857	30
CC	GO:0031528	microvillus membrane	14/4063	26/19559	0.000204208	0.0010516	0.00061416	14
CC	GO:0098827	endoplasmic reticulum subcompartment	14/4063	26/19559	0.000204208	0.0010516	0.00061416	14
CC	GO:0098984	neuron to neuron synapse	105/4063	368/19559	0.000221202	0.00113142	0.000660775	105
CC	GO:0017119	Golgi transport complex	9/4063	13/19559	0.000224543	0.00113319	0.000661811	9
CC	GO:0042627	chylomicron	9/4063	13/19559	0.000224543	0.00113319	0.000661811	9
CC	GO:0030173	integral component of Golgi membrane	25/4063	61/19559	0.000262581	0.00131638	0.000768798	25
CC	GO:0150034	distal axon	90/4063	309/19559	0.000284333	0.00141605	0.000827007	90
CC	GO:0030665	clathrin-coated vesicle membrane	41/4063	118/19559	0.000294896	0.00145906	0.000852126	41
CC	GO:1990907	beta-catenin-TCF complex	8/4063	11/19559	0.000309339	0.00152058	0.000888054	8
CC	GO:0099738	cell cortex region	19/4063	42/19559	0.00031576	0.00153482	0.00089637	19
CC	GO:0016328	lateral plasma membrane	26/4063	65/19559	0.00031629	0.00153482	0.00089637	26
CC	GO:0000776	kinetochore	46/4063	137/19559	0.000320046	0.00153537	0.000896691	46
CC	GO:0005684	U2-type spliceosomal complex	34/4063	93/19559	0.000322137	0.00153537	0.000896691	34
CC	GO:0019898	extrinsic component of membrane	89/4063	306/19559	0.000322489	0.00153537	0.000896691	89
CC	GO:0031968	organelle outer membrane	67/4063	218/19559	0.000324715	0.00153631	0.00089724	67
CC	GO:0044391	ribosomal subunit	59/4063	187/19559	0.000338886	0.0015934	0.00093058	59
CC	GO:0030132	clathrin coat of coated pit	10/4063	16/19559	0.000341584	0.00159617	0.000932199	10
CC	GO:0005776	autophagosome	35/4063	97/19559	0.00035387	0.00164343	0.000959802	35
CC	GO:0014069	postsynaptic density	96/4063	337/19559	0.000425864	0.00196572	0.00114803	96
CC	GO:0019867	outer membrane	67/4063	220/19559	0.000430555	0.00197534	0.00115364	67
CC	GO:0008023	transcription elongation factor complex	23/4063	56/19559	0.000439967	0.00200523	0.0011711	23
CC	GO:0042383	sarcolemma	45/4063	135/19559	0.000442369	0.00200523	0.0011711	45
CC	GO:0000784	nuclear chromosome, telomeric region	42/4063	124/19559	0.000463451	0.00208829	0.00121961	42
CC	GO:0000502	proteasome complex	25/4063	63/19559	0.00047229	0.00211552	0.00123551	25
CC	GO:0008021	synaptic vesicle	63/4063	205/19559	0.000481605	0.00214456	0.00125247	63
CC	GO:0005795	Golgi stack	49/4063	151/19559	0.000510806	0.00226129	0.00132064	49
CC	GO:0032279	asymmetric synapse	97/4063	343/19559	0.000523139	0.00230242	0.00134467	97
CC	GO:0005720	nuclear heterochromatin	16/4063	34/19559	0.000540737	0.00236612	0.00138187	16
CC	GO:0000793	condensed chromosome	67/4063	222/19559	0.000566498	0.00246459	0.00143938	67
CC	GO:1905368	peptidase complex	33/4063	92/19559	0.000580852	0.0025126	0.00146741	33
CC	GO:0031256	leading edge membrane	55/4063	175/19559	0.000586115	0.00252096	0.0014723	55
CC	GO:0030684	preribosome	29/4063	78/19559	0.000626165	0.00267801	0.00156402	29
CC	GO:0005657	replication fork	27/4063	71/19559	0.000632943	0.00269179	0.00157206	27
CC	GO:0042788	polysomal ribosome	15/4063	32/19559	0.00084508	0.00355539	0.00207643	15
CC	GO:0035371	microtubule plus-end	12/4063	23/19559	0.000850099	0.00355539	0.00207643	12
CC	GO:0046930	pore complex	12/4063	23/19559	0.000850099	0.00355539	0.00207643	12
CC	GO:0030125	clathrin vesicle coat	14/4063	29/19559	0.000870551	0.00362092	0.0021147	14
CC	GO:0032588	trans-Golgi network membrane	33/4063	94/19559	0.000895171	0.00370297	0.00216262	33
CC	GO:0005840	ribosome	78/4063	270/19559	0.00090137	0.00370835	0.00216576	78
CC	GO:0012507	ER to Golgi transport vesicle membrane	24/4063	62/19559	0.000924966	0.00378486	0.00221045	24
CC	GO:0099572	postsynaptic specialization	100/4063	361/19559	0.000931272	0.00379018	0.00221355	100
CC	GO:0016605	PML body	35/4063	102/19559	0.00101807	0.0041213	0.00240693	35
CC	GO:0070382	exocytic vesicle	66/4063	223/19559	0.00109204	0.00436809	0.00255107	66
CC	GO:0000835	ER ubiquitin ligase complex	7/4063	10/19559	0.00109635	0.00436809	0.00255107	7
CC	GO:0072546	ER membrane protein complex	7/4063	10/19559	0.00109635	0.00436809	0.00255107	7
CC	GO:0008180	COP9 signalosome	16/4063	36/19559	0.00117262	0.00464752	0.00271426	16
CC	GO:0030120	vesicle coat	22/4063	56/19559	0.00118364	0.00466673	0.00272548	22
CC	GO:0030118	clathrin coat	19/4063	46/19559	0.00124541	0.00488484	0.00285286	19
CC	GO:0097431	mitotic spindle pole	14/4063	30/19559	0.00132258	0.00516081	0.00301403	14
CC	GO:0061695	transferase complex, transferring phosphorus-containing groups	73/4063	253/19559	0.00133624	0.00518734	0.00302953	73
CC	GO:0055038	recycling endosome membrane	30/4063	85/19559	0.00136027	0.00525368	0.00306827	30
CC	GO:0001401	SAM complex	8/4063	13/19559	0.00161258	0.00616528	0.00360066	8
CC	GO:0008250	oligosaccharyltransferase complex	8/4063	13/19559	0.00161258	0.00616528	0.00360066	8
CC	GO:0005759	mitochondrial matrix	125/4063	473/19559	0.00166519	0.0063344	0.00369943	125
CC	GO:0034708	methyltransferase complex	35/4063	105/19559	0.00180687	0.00683902	0.00399414	35
CC	GO:0045120	pronucleus	9/4063	16/19559	0.0019495	0.00734216	0.00428799	9
CC	GO:0031674	I band	44/4063	140/19559	0.00195993	0.00734488	0.00428958	44
CC	GO:0014704	intercalated disc	20/4063	51/19559	0.00199661	0.0074455	0.00434834	20
CC	GO:0005640	nuclear outer membrane	13/4063	28/19559	0.0020732	0.00765568	0.00447109	13
CC	GO:0030137	COPI-coated vesicle	13/4063	28/19559	0.0020732	0.00765568	0.00447109	13
CC	GO:0030666	endocytic vesicle membrane	50/4063	164/19559	0.00209202	0.00768766	0.00448977	50
CC	GO:0016327	apicolateral plasma membrane	10/4063	19/19559	0.00212745	0.00778008	0.00454374	10
CC	GO:0101031	chaperone complex	12/4063	25/19559	0.00215693	0.00784997	0.00458456	12
CC	GO:0035580	specific granule lumen	23/4063	62/19559	0.00226934	0.00821958	0.00480042	23
CC	GO:0005652	nuclear lamina	7/4063	11/19559	0.00247362	0.00887456	0.00518295	7
CC	GO:0031010	ISWI-type complex	7/4063	11/19559	0.00247362	0.00887456	0.00518295	7
CC	GO:0005876	spindle microtubule	24/4063	66/19559	0.00251008	0.00896287	0.00523452	24
CC	GO:0030016	myofibril	65/4063	227/19559	0.00288933	0.0102686	0.00599712	65
CC	GO:0005743	mitochondrial inner membrane	127/4063	489/19559	0.00298885	0.0105727	0.00617469	127
CC	GO:0098978	glutamatergic synapse	97/4063	361/19559	0.0030504	0.010693	0.00624495	97
CC	GO:0000177	cytoplasmic exosome (RNase complex)	8/4063	14/19559	0.00307935	0.010693	0.00624495	8
CC	GO:0000346	transcription export complex	8/4063	14/19559	0.00307935	0.010693	0.00624495	8
CC	GO:0033643	host cell part	8/4063	14/19559	0.00307935	0.010693	0.00624495	8
CC	GO:0030894	replisome	12/4063	26/19559	0.00325571	0.0112538	0.00657245	12
CC	GO:0005901	caveola	28/4063	82/19559	0.00335039	0.0115284	0.00673285	28
CC	GO:0071011	precatalytic spliceosome	20/4063	53/19559	0.00339799	0.0116393	0.0067976	20
CC	GO:0030018	Z disc	40/4063	128/19559	0.00341792	0.0116548	0.00680668	40
CC	GO:0005721	pericentric heterochromatin	10/4063	20/19559	0.0034685	0.0116696	0.00681529	10
CC	GO:0034361	very-low-density lipoprotein particle	10/4063	20/19559	0.0034685	0.0116696	0.00681529	10
CC	GO:0034385	triglyceride-rich plasma lipoprotein particle	10/4063	20/19559	0.0034685	0.0116696	0.00681529	10
CC	GO:0044853	plasma membrane raft	36/4063	113/19559	0.00372895	0.0124903	0.00729464	36
CC	GO:0030117	membrane coat	31/4063	94/19559	0.00383559	0.0127348	0.00743743	31
CC	GO:0048475	coated membrane	31/4063	94/19559	0.00383559	0.0127348	0.00743743	31
CC	GO:0071005	U2-type precatalytic spliceosome	19/4063	50/19559	0.0038825	0.0128343	0.00749551	19
CC	GO:0043292	contractile fiber	67/4063	238/19559	0.0039315	0.0129398	0.00755713	67
CC	GO:0031519	PcG protein complex	18/4063	47/19559	0.00443203	0.0144614	0.00844579	18
CC	GO:0043209	myelin sheath	18/4063	47/19559	0.00443203	0.0144614	0.00844579	18
CC	GO:0044615	nuclear pore nuclear basket	7/4063	12/19559	0.00487493	0.0157035	0.0091712	7
CC	GO:0071006	U2-type catalytic step 1 spliceosome	7/4063	12/19559	0.00487493	0.0157035	0.0091712	7
CC	GO:0071012	catalytic step 1 spliceosome	7/4063	12/19559	0.00487493	0.0157035	0.0091712	7
CC	GO:0000178	exosome (RNase complex)	11/4063	24/19559	0.00512327	0.0162955	0.00951692	11
CC	GO:0044322	endoplasmic reticulum quality control compartment	11/4063	24/19559	0.00512327	0.0162955	0.00951692	11
CC	GO:0098799	outer mitochondrial membrane protein complex	11/4063	24/19559	0.00512327	0.0162955	0.00951692	11
CC	GO:0030688	preribosome, small subunit precursor	8/4063	15/19559	0.00540427	0.0169637	0.00990717	8
CC	GO:0031616	spindle pole centrosome	8/4063	15/19559	0.00540427	0.0169637	0.00990717	8
CC	GO:0042588	zymogen granule	8/4063	15/19559	0.00540427	0.0169637	0.00990717	8
CC	GO:0035097	histone methyltransferase complex	26/4063	77/19559	0.0054346	0.0169637	0.00990717	26
CC	GO:0043202	lysosomal lumen	31/4063	96/19559	0.00544541	0.0169637	0.00990717	31
CC	GO:0098686	hippocampal mossy fiber to CA3 synapse	14/4063	34/19559	0.00547754	0.0169938	0.00992479	14
CC	GO:0030663	COPI-coated vesicle membrane	9/4063	18/19559	0.00552943	0.0170848	0.00997792	9
CC	GO:0030672	synaptic vesicle membrane	33/4063	104/19559	0.0057049	0.0174842	0.0102112	33
CC	GO:0099501	exocytic vesicle membrane	33/4063	104/19559	0.0057049	0.0174842	0.0102112	33
CC	GO:0043596	nuclear replication fork	16/4063	41/19559	0.0057536	0.0175624	0.0102568	16
CC	GO:0015934	large ribosomal subunit	36/4063	116/19559	0.00597517	0.0181655	0.0106091	36
CC	GO:0090543	Flemming body	13/4063	31/19559	0.00611698	0.0185222	0.0108174	13
CC	GO:0031902	late endosome membrane	42/4063	140/19559	0.00617825	0.0186332	0.0108822	42
CC	GO:0044309	neuron spine	51/4063	177/19559	0.00669511	0.0201119	0.0117458	51
CC	GO:0031970	organelle envelope lumen	29/4063	90/19559	0.00725937	0.0217207	0.0126854	29
CC	GO:0030057	desmosome	11/4063	25/19559	0.00745398	0.0221281	0.0129233	11
CC	GO:1905354	exoribonuclease complex	11/4063	25/19559	0.00745398	0.0221281	0.0129233	11
CC	GO:0000791	euchromatin	16/4063	42/19559	0.00753264	0.0222743	0.0130087	16
CC	GO:0000779	condensed chromosome, centromeric region	37/4063	122/19559	0.0080682	0.0237242	0.0138555	37
CC	GO:0098800	inner mitochondrial membrane protein complex	41/4063	138/19559	0.00808566	0.0237242	0.0138555	41
CC	GO:0043197	dendritic spine	50/4063	175/19559	0.00854879	0.0249862	0.0145925	50
CC	GO:0001772	immunological synapse	15/4063	39/19559	0.00861964	0.0249868	0.0145928	15
CC	GO:0030130	clathrin coat of trans-Golgi network vesicle	7/4063	13/19559	0.008681	0.0249868	0.0145928	7
CC	GO:0033646	host intracellular part	7/4063	13/19559	0.008681	0.0249868	0.0145928	7
CC	GO:0043656	host intracellular region	7/4063	13/19559	0.008681	0.0249868	0.0145928	7
CC	GO:0071437	invadopodium	8/4063	16/19559	0.00885905	0.0254026	0.0148357	8
CC	GO:0005741	mitochondrial outer membrane	54/4063	192/19559	0.00906991	0.0259091	0.0151315	54
CC	GO:0101003	ficolin-1-rich granule membrane	21/4063	61/19559	0.00923813	0.0262905	0.0153542	21
CC	GO:0098685	Schaffer collateral - CA1 synapse	27/4063	84/19559	0.0096943	0.0274729	0.0160448	27
CC	GO:0000152	nuclear ubiquitin ligase complex	16/4063	43/19559	0.00972619	0.0274729	0.0160448	16
CC	GO:0000932	P-body	28/4063	88/19559	0.0099146	0.0279009	0.0162948	28
CC	GO:0035577	azurophil granule membrane	20/4063	58/19559	0.0107022	0.0300057	0.017524	20
CC	GO:0031985	Golgi cisterna	35/4063	117/19559	0.0122069	0.0340982	0.0199141	35
CC	GO:0015935	small ribosomal subunit	24/4063	74/19559	0.0126447	0.0351913	0.0205525	24
CC	GO:0099092	postsynaptic density, intracellular component	8/4063	17/19559	0.0137265	0.0380621	0.0222291	8
CC	GO:0000777	condensed chromosome kinetochore	32/4063	106/19559	0.0140013	0.0386825	0.0225914	32
CC	GO:0005744	TIM23 mitochondrial import inner membrane translocase complex	7/4063	14/19559	0.0142826	0.0393162	0.0229616	7
CC	GO:0016469	proton-transporting two-sector ATPase complex	18/4063	52/19559	0.0143942	0.0394797	0.0230571	18
CC	GO:0045171	intercellular bridge	23/4063	71/19559	0.0146506	0.040038	0.0233831	23
CC	GO:0019897	extrinsic component of plasma membrane	48/4063	172/19559	0.0153273	0.0417365	0.0243751	48
CC	GO:0035579	specific granule membrane	28/4063	91/19559	0.0159013	0.0431444	0.0251973	28
CC	GO:0035327	transcriptionally active chromatin	10/4063	24/19559	0.016357	0.0440649	0.0257349	10
CC	GO:0043601	nuclear replisome	10/4063	24/19559	0.016357	0.0440649	0.0257349	10
CC	GO:0030017	sarcomere	56/4063	207/19559	0.017806	0.0477984	0.0279154	56
CC	GO:0005758	mitochondrial intermembrane space	25/4063	80/19559	0.0179949	0.0479654	0.0280129	25
CC	GO:0016528	sarcoplasm	25/4063	80/19559	0.0179949	0.0479654	0.0280129	25
CC	GO:0030904	retromer complex	9/4063	21/19559	0.0183187	0.0484868	0.0283174	9
CC	GO:0099091	postsynaptic specialization, intracellular component	9/4063	21/19559	0.0183187	0.0484868	0.0283174	9
MF	GO:0045296	cadherin binding	204/3984	332/18352	4.96308e-56	5.74724e-53	4.48767e-53	204
MF	GO:0044389	ubiquitin-like protein ligase binding	130/3984	316/18352	3.6201e-15	2.09604e-12	1.63667e-12	130
MF	GO:0031625	ubiquitin protein ligase binding	121/3984	297/18352	7.4754e-14	2.8855e-11	2.25311e-11	121
MF	GO:0060090	molecular adaptor activity	123/3984	316/18352	2.07884e-12	6.01825e-10	4.69928e-10	123
MF	GO:0030674	protein-macromolecule adaptor activity	101/3984	244/18352	2.7382e-12	6.34166e-10	4.95181e-10	101
MF	GO:0140297	DNA-binding transcription factor binding	131/3984	347/18352	5.18127e-12	9.99986e-10	7.80827e-10	131
MF	GO:0017016	Ras GTPase binding	150/3984	415/18352	7.6578e-12	1.26682e-09	9.89181e-10	150
MF	GO:0031267	small GTPase binding	153/3984	428/18352	1.25403e-11	1.8152e-09	1.41738e-09	153
MF	GO:0003779	actin binding	155/3984	437/18352	1.83406e-11	2.35983e-09	1.84264e-09	155
MF	GO:0017048	Rho GTPase binding	73/3984	162/18352	2.57277e-11	2.97927e-09	2.32633e-09	73
MF	GO:0019902	phosphatase binding	82/3984	194/18352	8.70978e-11	9.16903e-09	7.15952e-09	82
MF	GO:0061629	RNA polymerase II-specific DNA-binding transcription factor binding	103/3984	267/18352	2.32552e-10	2.24413e-08	1.7523e-08	103
MF	GO:0031491	nucleosome binding	39/3984	70/18352	5.65289e-10	5.03542e-08	3.93184e-08	39
MF	GO:0140030	modification-dependent protein binding	67/3984	153/18352	7.49687e-10	6.20099e-08	4.84197e-08	67
MF	GO:0043021	ribonucleoprotein complex binding	59/3984	133/18352	4.19232e-09	3.23647e-07	2.52716e-07	59
MF	GO:0031492	nucleosomal DNA binding	26/3984	40/18352	4.74401e-09	3.43348e-07	2.68099e-07	26
MF	GO:0019903	protein phosphatase binding	63/3984	149/18352	1.258e-08	8.56921e-07	6.69116e-07	63
MF	GO:0003712	transcription coregulator activity	161/3984	498/18352	1.72072e-08	1.107e-06	8.64388e-07	161
MF	GO:0002020	protease binding	57/3984	137/18352	1.19105e-07	7.25915e-06	5.66822e-06	57
MF	GO:0031490	chromatin DNA binding	47/3984	106/18352	1.55861e-07	9.02433e-06	7.04654e-06	47
MF	GO:0051219	phosphoprotein binding	40/3984	85/18352	1.84084e-07	1.01509e-05	7.92623e-06	40
MF	GO:0042393	histone binding	86/3984	238/18352	2.1965e-07	1.15616e-05	9.02772e-06	86
MF	GO:0051082	unfolded protein binding	50/3984	118/18352	3.56399e-07	1.79439e-05	1.40113e-05	50
MF	GO:0004857	enzyme inhibitor activity	125/3984	383/18352	3.79302e-07	1.83013e-05	1.42904e-05	125
MF	GO:0032182	ubiquitin-like protein binding	42/3984	94/18352	5.43008e-07	2.51521e-05	1.96398e-05	42
MF	GO:0031072	heat shock protein binding	52/3984	127/18352	7.59951e-07	3.38471e-05	2.64291e-05	52
MF	GO:0004674	protein serine/threonine kinase activity	137/3984	435/18352	1.02739e-06	4.40635e-05	3.44065e-05	137
MF	GO:0051015	actin filament binding	74/3984	206/18352	1.92305e-06	7.93582e-05	6.19659e-05	74
MF	GO:0043130	ubiquitin binding	35/3984	76/18352	1.98738e-06	7.93582e-05	6.19659e-05	35
MF	GO:0035257	nuclear hormone receptor binding	56/3984	144/18352	2.0704e-06	7.99174e-05	6.24026e-05	56
MF	GO:0019215	intermediate filament binding	12/3984	15/18352	2.5228e-06	9.42387e-05	7.35852e-05	12
MF	GO:0016887	ATPase activity	132/3984	423/18352	2.75065e-06	9.95392e-05	7.7724e-05	132
MF	GO:0001618	virus receptor activity	34/3984	74/18352	2.95728e-06	0.000100722	7.86472e-05	34
MF	GO:0140272	exogenous protein binding	34/3984	74/18352	2.95728e-06	0.000100722	7.86472e-05	34
MF	GO:0051018	protein kinase A binding	26/3984	51/18352	3.98099e-06	0.000131714	0.000102847	26
MF	GO:0008022	protein C-terminus binding	68/3984	189/18352	4.62395e-06	0.000148737	0.00011614	68
MF	GO:0051087	chaperone binding	43/3984	104/18352	4.94198e-06	0.000154616	0.00012073	43
MF	GO:0051117	ATPase binding	38/3984	88/18352	5.07374e-06	0.000154616	0.00012073	38
MF	GO:0005085	guanyl-nucleotide exchange factor activity	74/3984	215/18352	1.12396e-05	0.000333728	0.000260588	74
MF	GO:0051059	NF-kappaB binding	18/3984	31/18352	1.18135e-05	0.000342002	0.000267048	18
MF	GO:0031593	polyubiquitin modification-dependent protein binding	25/3984	51/18352	1.48057e-05	0.00041817	0.000326523	25
MF	GO:0003713	transcription coactivator activity	87/3984	267/18352	2.26688e-05	0.000625012	0.000488033	87
MF	GO:0051427	hormone receptor binding	62/3984	177/18352	3.06286e-05	0.000824834	0.000644062	62
MF	GO:0016853	isomerase activity	56/3984	156/18352	3.31118e-05	0.000871443	0.000680456	56
MF	GO:0004386	helicase activity	57/3984	160/18352	3.63564e-05	0.000935571	0.000730529	57
MF	GO:1990381	ubiquitin-specific protease binding	13/3984	20/18352	3.79824e-05	0.000956166	0.000746611	13
MF	GO:0005484	SNAP receptor activity	19/3984	36/18352	4.24723e-05	0.00104645	0.000817104	19
MF	GO:0003714	transcription corepressor activity	66/3984	194/18352	4.9096e-05	0.00116525	0.000909874	66
MF	GO:0043022	ribosome binding	26/3984	57/18352	4.93069e-05	0.00116525	0.000909874	26
MF	GO:0048365	Rac GTPase binding	31/3984	73/18352	5.41085e-05	0.00125315	0.00097851	31
MF	GO:0019199	transmembrane receptor protein kinase activity	33/3984	80/18352	6.34806e-05	0.00144138	0.00112549	33
MF	GO:0017124	SH3 domain binding	48/3984	131/18352	6.51242e-05	0.00145027	0.00113242	48
MF	GO:0034237	protein kinase A regulatory subunit binding	15/3984	26/18352	7.10101e-05	0.00152277	0.00118904	15
MF	GO:0070325	lipoprotein particle receptor binding	15/3984	26/18352	7.10101e-05	0.00152277	0.00118904	15
MF	GO:0060589	nucleoside-triphosphatase regulator activity	106/3984	348/18352	7.5737e-05	0.00159461	0.00124513	106
MF	GO:0070530	K63-linked polyubiquitin modification-dependent protein binding	13/3984	21/18352	7.98474e-05	0.00165113	0.00128927	13
MF	GO:0008013	beta-catenin binding	34/3984	85/18352	0.000103237	0.00209733	0.00163768	34
MF	GO:0045309	protein phosphorylated amino acid binding	24/3984	53/18352	0.000109746	0.00217791	0.00170059	24
MF	GO:0003755	peptidyl-prolyl cis-trans isomerase activity	19/3984	38/18352	0.000110964	0.00217791	0.00170059	19
MF	GO:0016859	cis-trans isomerase activity	20/3984	41/18352	0.000114356	0.00220706	0.00172336	20
MF	GO:0042910	xenobiotic transmembrane transporter activity	15/3984	27/18352	0.000127741	0.00242499	0.00189353	15
MF	GO:0003725	double-stranded RNA binding	31/3984	76/18352	0.000134111	0.00250484	0.00195587	31
MF	GO:0047485	protein N-terminus binding	40/3984	107/18352	0.000155527	0.00285873	0.00223221	40
MF	GO:0045182	translation regulator activity	49/3984	139/18352	0.000166017	0.00300387	0.00234554	49
MF	GO:0019838	growth factor binding	48/3984	136/18352	0.000186268	0.00331844	0.00259116	48
MF	GO:1990841	promoter-specific chromatin binding	25/3984	58/18352	0.000209285	0.00367201	0.00286724	25
MF	GO:0017056	structural constituent of nuclear pore	15/3984	28/18352	0.000220048	0.00380322	0.0029697	15
MF	GO:0005154	epidermal growth factor receptor binding	17/3984	34/18352	0.000253781	0.00432175	0.00337458	17
MF	GO:0005158	insulin receptor binding	13/3984	23/18352	0.000288252	0.00483761	0.00377739	13
MF	GO:0070063	RNA polymerase binding	31/3984	79/18352	0.000307124	0.0050807	0.00396721	31
MF	GO:0004866	endopeptidase inhibitor activity	60/3984	183/18352	0.000327612	0.0053286	0.00416077	60
MF	GO:0017137	Rab GTPase binding	57/3984	172/18352	0.000335444	0.0053286	0.00416077	57
MF	GO:0070064	proline-rich region binding	11/3984	18/18352	0.000340515	0.0053286	0.00416077	11
MF	GO:0098641	cadherin binding involved in cell-cell adhesion	11/3984	18/18352	0.000340515	0.0053286	0.00416077	11
MF	GO:0090482	vitamin transmembrane transporter activity	15/3984	29/18352	0.000364674	0.00563056	0.00439656	15
MF	GO:0005089	Rho guanyl-nucleotide exchange factor activity	25/3984	60/18352	0.000394164	0.00600581	0.00468957	25
MF	GO:0061135	endopeptidase regulator activity	62/3984	192/18352	0.000416515	0.00626396	0.00489113	62
MF	GO:1990459	transferrin receptor binding	8/3984	11/18352	0.000426842	0.00626857	0.00489474	8
MF	GO:0016922	nuclear receptor binding	37/3984	101/18352	0.000427649	0.00626857	0.00489474	37
MF	GO:0030414	peptidase inhibitor activity	61/3984	189/18352	0.000468232	0.00677766	0.00529226	61
MF	GO:0048156	tau protein binding	20/3984	45/18352	0.000544372	0.0077825	0.00607687	20
MF	GO:0051787	misfolded protein binding	14/3984	27/18352	0.000553816	0.00782097	0.00610691	14
MF	GO:0046966	thyroid hormone receptor binding	15/3984	30/18352	0.000583716	0.00814389	0.00635906	15
MF	GO:0061134	peptidase regulator activity	71/3984	229/18352	0.000624038	0.0086028	0.0067174	71
MF	GO:0004675	transmembrane receptor protein serine/threonine kinase activity	11/3984	19/18352	0.000650226	0.00885837	0.00691695	11
MF	GO:0046332	SMAD binding	30/3984	79/18352	0.000728602	0.00981072	0.00766058	30
MF	GO:0005516	calmodulin binding	63/3984	200/18352	0.000780265	0.0103856	0.00810947	63
MF	GO:0019894	kinesin binding	19/3984	43/18352	0.000812589	0.0106224	0.00829441	19
MF	GO:0005178	integrin binding	48/3984	144/18352	0.000820104	0.0106224	0.00829441	48
MF	GO:0015631	tubulin binding	105/3984	365/18352	0.00083043	0.0106224	0.00829441	105
MF	GO:0000149	SNARE binding	40/3984	115/18352	0.000853098	0.0106224	0.00829441	40
MF	GO:0005088	Ras guanyl-nucleotide exchange factor activity	40/3984	115/18352	0.000853098	0.0106224	0.00829441	40
MF	GO:0042826	histone deacetylase binding	40/3984	115/18352	0.000853098	0.0106224	0.00829441	40
MF	GO:0070628	proteasome binding	10/3984	17/18352	0.000975558	0.0120056	0.00937444	10
MF	GO:0000287	magnesium ion binding	67/3984	217/18352	0.000984916	0.0120056	0.00937444	67
MF	GO:0051011	microtubule minus-end binding	8/3984	12/18352	0.00103607	0.0123683	0.00965765	8
MF	GO:0097157	pre-mRNA intronic binding	8/3984	12/18352	0.00103607	0.0123683	0.00965765	8
MF	GO:0008135	translation factor activity, RNA binding	31/3984	84/18352	0.00104671	0.0123683	0.00965765	31
MF	GO:0051010	microtubule plus-end binding	11/3984	20/18352	0.00116237	0.0135962	0.0106164	11
MF	GO:0005543	phospholipid binding	126/3984	454/18352	0.0012333	0.0142817	0.0111517	126
MF	GO:0030742	GTP-dependent protein binding	12/3984	23/18352	0.00128503	0.0147334	0.0115044	12
MF	GO:0031369	translation initiation factor binding	15/3984	32/18352	0.00136505	0.0153468	0.0119834	15
MF	GO:0051721	protein phosphatase 2A binding	15/3984	32/18352	0.00136505	0.0153468	0.0119834	15
MF	GO:0019887	protein kinase regulator activity	58/3984	185/18352	0.0013931	0.0155116	0.012112	58
MF	GO:0042809	vitamin D receptor binding	9/3984	15/18352	0.00146112	0.0161141	0.0125825	9
MF	GO:0030695	GTPase regulator activity	89/3984	307/18352	0.00153542	0.0167737	0.0130976	89
MF	GO:0005080	protein kinase C binding	22/3984	55/18352	0.00164022	0.0177512	0.0138608	22
MF	GO:0050750	low-density lipoprotein particle receptor binding	11/3984	21/18352	0.00196466	0.0210655	0.0164488	11
MF	GO:0044183	protein folding chaperone	13/3984	27/18352	0.00209406	0.0219804	0.0171631	13
MF	GO:0046875	ephrin receptor binding	13/3984	27/18352	0.00209406	0.0219804	0.0171631	13
MF	GO:0004867	serine-type endopeptidase inhibitor activity	34/3984	98/18352	0.00210693	0.0219804	0.0171631	34
MF	GO:0004713	protein tyrosine kinase activity	44/3984	135/18352	0.00217399	0.0223528	0.0174539	44
MF	GO:0005024	transforming growth factor beta-activated receptor activity	8/3984	13/18352	0.00218123	0.0223528	0.0174539	8
MF	GO:0005096	GTPase activator activity	80/3984	275/18352	0.00231501	0.023464	0.0183216	80
MF	GO:0016903	oxidoreductase activity, acting on the aldehyde or oxo group of donors	18/3984	43/18352	0.00233327	0.023464	0.0183216	18
MF	GO:0019207	kinase regulator activity	65/3984	216/18352	0.00235045	0.023464	0.0183216	65
MF	GO:0097110	scaffold protein binding	23/3984	60/18352	0.0025186	0.0245213	0.0191472	23
MF	GO:0098631	cell adhesion mediator activity	23/3984	60/18352	0.0025186	0.0245213	0.0191472	23
MF	GO:0016776	phosphotransferase activity, phosphate group as acceptor	17/3984	40/18352	0.0025199	0.0245213	0.0191472	17
MF	GO:0019003	GDP binding	27/3984	74/18352	0.00258484	0.0249437	0.019477	27
MF	GO:0030165	PDZ domain binding	30/3984	85/18352	0.00278172	0.0266218	0.0207873	30
MF	GO:0003678	DNA helicase activity	28/3984	78/18352	0.00286061	0.0271524	0.0212016	28
MF	GO:0000030	mannosyltransferase activity	13/3984	28/18352	0.00313967	0.0290818	0.0227082	13
MF	GO:0050681	androgen receptor binding	13/3984	28/18352	0.00313967	0.0290818	0.0227082	13
MF	GO:0070577	lysine-acetylated histone binding	11/3984	22/18352	0.00316434	0.0290818	0.0227082	11
MF	GO:0140033	acetylation-dependent protein binding	11/3984	22/18352	0.00316434	0.0290818	0.0227082	11
MF	GO:0005522	profilin binding	7/3984	11/18352	0.00323646	0.0292798	0.0228628	7
MF	GO:0017166	vinculin binding	7/3984	11/18352	0.00323646	0.0292798	0.0228628	7
MF	GO:0060590	ATPase regulator activity	17/3984	41/18352	0.00344559	0.0307093	0.023979	17
MF	GO:0098632	cell-cell adhesion mediator activity	20/3984	51/18352	0.0034475	0.0307093	0.023979	20
MF	GO:0003727	single-stranded RNA binding	31/3984	90/18352	0.00365981	0.0323516	0.0252614	31
MF	GO:0016620	oxidoreductase activity, acting on the aldehyde or oxo group of donors, NAD or NADP as acceptor	15/3984	35/18352	0.00403551	0.0350887	0.0273986	15
MF	GO:0035064	methylated histone binding	25/3984	69/18352	0.00406749	0.0350887	0.0273986	25
MF	GO:0140034	methylation-dependent protein binding	25/3984	69/18352	0.00406749	0.0350887	0.0273986	25
MF	GO:0043175	RNA polymerase core enzyme binding	23/3984	62/18352	0.00409065	0.0350887	0.0273986	23
MF	GO:0033613	activating transcription factor binding	28/3984	80/18352	0.00432342	0.0368127	0.0287447	28
MF	GO:0003730	mRNA 3'-UTR binding	38/3984	117/18352	0.00446534	0.0377435	0.0294716	38
MF	GO:0030544	Hsp70 protein binding	17/3984	42/18352	0.00463483	0.0386309	0.0301645	17
MF	GO:1990380	Lys48-specific deubiquitinase activity	9/3984	17/18352	0.00463704	0.0386309	0.0301645	9
MF	GO:0035925	mRNA 3'-UTR AU-rich region binding	12/3984	26/18352	0.00477405	0.0394882	0.0308339	12
MF	GO:0070182	DNA polymerase binding	10/3984	20/18352	0.00486333	0.0399414	0.0311878	10
MF	GO:0035258	steroid hormone receptor binding	28/3984	81/18352	0.00526356	0.042924	0.0335167	28
MF	GO:0000993	RNA polymerase II complex binding	20/3984	53/18352	0.00574755	0.0465431	0.0363426	20
[truncated: 76 more rows]

## Sheet: SARS-CoV
Type	ID	Description	GeneRatio	BgRatio	pvalue	p.adjust	qvalue	Count
BP	GO:0044782	cilium organization	117/2207	397/18866	4.13268e-22	2.5387e-18	2.16204e-18	117
BP	GO:0060271	cilium assembly	112/2207	377/18866	1.61151e-21	4.94977e-18	4.21538e-18	112
BP	GO:0051607	defense response to virus	87/2207	258/18866	6.15502e-21	1.26034e-17	1.07335e-17	87
BP	GO:0009615	response to virus	100/2207	349/18866	3.95724e-18	6.07732e-15	5.17565e-15	100
BP	GO:0007018	microtubule-based movement	100/2207	368/18866	2.04495e-16	2.51242e-13	2.13966e-13	100
BP	GO:0001578	microtubule bundle formation	42/2207	101/18866	2.20838e-14	2.26101e-11	1.92555e-11	42
BP	GO:0034340	response to type I interferon	41/2207	99/18866	5.31433e-14	3.79038e-11	3.22801e-11	41
BP	GO:0060337	type I interferon signaling pathway	40/2207	95/18866	5.55321e-14	3.79038e-11	3.22801e-11	40
BP	GO:0071357	cellular response to type I interferon	40/2207	95/18866	5.55321e-14	3.79038e-11	3.22801e-11	40
BP	GO:0140056	organelle localization by membrane tethering	56/2207	171/18866	2.32551e-13	1.42856e-10	1.21661e-10	56
BP	GO:0022406	membrane docking	57/2207	180/18866	7.00954e-13	3.91451e-10	3.33373e-10	57
BP	GO:0035082	axoneme assembly	32/2207	70/18866	1.19097e-12	6.09679e-10	5.19222e-10	32
BP	GO:0019058	viral life cycle	86/2207	341/18866	2.40603e-12	1.13694e-09	9.68256e-10	86
BP	GO:1903900	regulation of viral life cycle	51/2207	157/18866	3.83028e-12	1.68067e-09	1.43131e-09	51
BP	GO:0050792	regulation of viral process	62/2207	217/18866	1.06441e-11	4.17296e-09	3.55383e-09	62
BP	GO:0003341	cilium movement	50/2207	156/18866	1.08688e-11	4.17296e-09	3.55383e-09	50
BP	GO:0043903	regulation of symbiotic process	64/2207	231/18866	2.16068e-11	7.80769e-09	6.64928e-09	64
BP	GO:0045071	negative regulation of viral genome replication	28/2207	61/18866	2.69225e-11	9.18806e-09	7.82486e-09	28
BP	GO:0019079	viral genome replication	43/2207	127/18866	4.03396e-11	1.27055e-08	1.08204e-08	43
BP	GO:0048525	negative regulation of viral process	38/2207	104/18866	4.13656e-11	1.27055e-08	1.08204e-08	38
BP	GO:0045069	regulation of viral genome replication	37/2207	100/18866	4.86165e-11	1.42215e-08	1.21115e-08	37
BP	GO:0006906	vesicle fusion	37/2207	101/18866	6.81444e-11	1.90278e-08	1.62047e-08	37
BP	GO:1903901	negative regulation of viral life cycle	33/2207	86/18866	1.74105e-10	4.65012e-08	3.9602e-08	33
BP	GO:0001732	formation of cytoplasmic translation initiation complex	13/2207	16/18866	2.96002e-10	7.57641e-08	6.45231e-08	13
BP	GO:0090174	organelle membrane fusion	37/2207	107/18866	4.61236e-10	1.13335e-07	9.65197e-08	37
BP	GO:0099111	microtubule-based transport	53/2207	190/18866	8.56618e-10	2.02392e-07	1.72364e-07	53
BP	GO:0061025	membrane fusion	48/2207	169/18866	2.76182e-09	6.28364e-07	5.35135e-07	48
BP	GO:0016050	vesicle organization	78/2207	340/18866	2.98011e-09	6.53815e-07	5.5681e-07	78
BP	GO:0006457	protein folding	59/2207	230/18866	3.31896e-09	7.03048e-07	5.98739e-07	59
BP	GO:0048284	organelle fusion	42/2207	140/18866	4.51054e-09	9.23609e-07	7.86576e-07	42
BP	GO:0048193	Golgi vesicle transport	83/2207	374/18866	4.90873e-09	9.7272e-07	8.284e-07	83
BP	GO:0006888	endoplasmic reticulum to Golgi vesicle-mediated transport	54/2207	206/18866	6.72706e-09	1.29139e-06	1.09979e-06	54
BP	GO:0051650	establishment of vesicle localization	55/2207	212/18866	7.28365e-09	1.35586e-06	1.1547e-06	55
BP	GO:0006858	extracellular transport	17/2207	32/18866	1.35451e-08	2.44727e-06	2.08418e-06	17
BP	GO:0006903	vesicle targeting	32/2207	95/18866	1.41106e-08	2.47661e-06	2.10917e-06	32
BP	GO:0003351	epithelial cilium movement involved in extracellular fluid movement	16/2207	29/18866	1.7711e-08	3.02219e-06	2.57379e-06	16
BP	GO:0001539	cilium or flagellum-dependent cell motility	37/2207	122/18866	2.67316e-08	4.32138e-06	3.68023e-06	37
BP	GO:0060285	cilium-dependent cell motility	37/2207	122/18866	2.67316e-08	4.32138e-06	3.68023e-06	37
BP	GO:0048199	vesicle targeting, to, from or within Golgi	27/2207	74/18866	2.75862e-08	4.34518e-06	3.7005e-06	27
BP	GO:0051648	vesicle localization	56/2207	229/18866	5.00951e-08	7.69335e-06	6.55191e-06	56
BP	GO:0097711	ciliary basal body-plasma membrane docking	31/2207	95/18866	5.46508e-08	8.18829e-06	6.97342e-06	31
BP	GO:0048194	Golgi vesicle budding	28/2207	81/18866	5.92827e-08	8.67079e-06	7.38433e-06	28
BP	GO:0034341	response to interferon-gamma	51/2207	202/18866	6.57207e-08	9.3889e-06	7.99589e-06	51
BP	GO:0002183	cytoplasmic translational initiation	17/2207	35/18866	7.68261e-08	1.0726e-05	9.13459e-06	17
BP	GO:0090114	COPII-coated vesicle budding	26/2207	73/18866	8.76145e-08	1.19117e-05	1.01444e-05	26
BP	GO:0006690	icosanoid metabolic process	36/2207	122/18866	8.91973e-08	1.19117e-05	1.01444e-05	36
BP	GO:1900034	regulation of cellular response to heat	27/2207	79/18866	1.33002e-07	1.73836e-05	1.48045e-05	27
BP	GO:0006901	vesicle coating	25/2207	70/18866	1.45245e-07	1.85884e-05	1.58305e-05	25
BP	GO:0048207	vesicle targeting, rough ER to cis-Golgi	24/2207	66/18866	1.73726e-07	2.13439e-05	1.81772e-05	24
BP	GO:0048208	COPII vesicle coating	24/2207	66/18866	1.73726e-07	2.13439e-05	1.81772e-05	24
BP	GO:0070286	axonemal dynein complex assembly	16/2207	33/18866	1.92143e-07	2.31438e-05	1.971e-05	16
BP	GO:0006900	vesicle budding from membrane	33/2207	110/18866	1.9743e-07	2.33233e-05	1.98629e-05	33
BP	GO:0042026	protein refolding	13/2207	23/18866	2.72409e-07	3.11688e-05	2.65444e-05	13
BP	GO:0071346	cellular response to interferon-gamma	46/2207	182/18866	2.75297e-07	3.11688e-05	2.65444e-05	46
BP	GO:0035966	response to topologically incorrect protein	50/2207	205/18866	2.79063e-07	3.11688e-05	2.65444e-05	50
BP	GO:0009408	response to heat	43/2207	166/18866	3.21537e-07	3.44779e-05	2.93625e-05	43
BP	GO:0010256	endomembrane system organization	92/2207	468/18866	3.30985e-07	3.44779e-05	2.93625e-05	92
BP	GO:0098840	protein transport along microtubule	24/2207	68/18866	3.3114e-07	3.44779e-05	2.93625e-05	24
BP	GO:0099118	microtubule-based protein transport	24/2207	68/18866	3.3114e-07	3.44779e-05	2.93625e-05	24
BP	GO:0009855	determination of bilateral symmetry	37/2207	134/18866	3.82382e-07	3.91495e-05	3.3341e-05	37
BP	GO:0009799	specification of symmetry	37/2207	135/18866	4.6806e-07	4.7136e-05	4.01425e-05	37
BP	GO:0007368	determination of left/right symmetry	35/2207	125/18866	5.4374e-07	5.30189e-05	4.51526e-05	35
BP	GO:0034605	cellular response to heat	35/2207	125/18866	5.4374e-07	5.30189e-05	4.51526e-05	35
BP	GO:0061512	protein localization to cilium	22/2207	61/18866	6.62488e-07	6.35885e-05	5.4154e-05	22
BP	GO:0010498	proteasomal protein catabolic process	93/2207	483/18866	7.46766e-07	7.05751e-05	6.01041e-05	93
BP	GO:0021591	ventricular system development	15/2207	32/18866	8.07814e-07	7.40657e-05	6.30768e-05	15
BP	GO:0035456	response to interferon-beta	15/2207	32/18866	8.07814e-07	7.40657e-05	6.30768e-05	15
BP	GO:0060333	interferon-gamma-mediated signaling pathway	28/2207	91/18866	9.21511e-07	8.23381e-05	7.01218e-05	28
BP	GO:0009101	glycoprotein biosynthetic process	71/2207	342/18866	9.24846e-07	8.23381e-05	7.01218e-05	71
BP	GO:0007030	Golgi organization	39/2207	151/18866	1.20904e-06	0.000106102	9.03596e-05	39
BP	GO:1901568	fatty acid derivative metabolic process	43/2207	175/18866	1.50249e-06	0.000129997	0.00011071	43
BP	GO:0036158	outer dynein arm assembly	11/2207	19/18866	1.68699e-06	0.000143933	0.000122578	11
BP	GO:0006986	response to unfolded protein	44/2207	183/18866	2.13234e-06	0.000179438	0.000152815	44
BP	GO:0048278	vesicle docking	22/2207	65/18866	2.28208e-06	0.000189443	0.000161336	22
BP	GO:1905515	non-motile cilium assembly	20/2207	56/18866	2.52704e-06	0.000206982	0.000176272	20
BP	GO:0034976	response to endoplasmic reticulum stress	62/2207	294/18866	2.59181e-06	0.000208454	0.000177526	62
BP	GO:0061013	regulation of mRNA catabolic process	48/2207	208/18866	2.61289e-06	0.000208454	0.000177526	48
BP	GO:0034612	response to tumor necrosis factor	66/2207	320/18866	2.79205e-06	0.000219892	0.000187267	66
BP	GO:0009266	response to temperature stimulus	52/2207	233/18866	2.93728e-06	0.000228402	0.000194514	52
BP	GO:0043488	regulation of mRNA stability	44/2207	186/18866	3.3769e-06	0.000259304	0.000220831	44
BP	GO:0031503	protein-containing complex localization	61/2207	291/18866	3.81257e-06	0.000289143	0.000246244	61
BP	GO:0009100	glycoprotein metabolic process	80/2207	415/18866	4.16671e-06	0.000312148	0.000265835	80
BP	GO:0030705	cytoskeleton-dependent intracellular transport	46/2207	200/18866	4.60281e-06	0.000340663	0.00029012	46
BP	GO:0007224	smoothened signaling pathway	36/2207	142/18866	4.85728e-06	0.000355217	0.000302515	36
BP	GO:0051656	establishment of organelle localization	82/2207	432/18866	5.87089e-06	0.000424293	0.000361341	82
BP	GO:0006486	protein glycosylation	54/2207	252/18866	6.86971e-06	0.000485065	0.000413097	54
BP	GO:0043413	macromolecule glycosylation	54/2207	252/18866	6.86971e-06	0.000485065	0.000413097	54
BP	GO:0060294	cilium movement involved in cell motility	30/2207	111/18866	7.49125e-06	0.000521204	0.000443874	30
BP	GO:0051084	'de novo' posttranslational protein folding	15/2207	37/18866	7.55122e-06	0.000521204	0.000443874	15
BP	GO:0071466	cellular response to xenobiotic stimulus	32/2207	123/18866	9.00531e-06	0.000614537	0.00052336	32
BP	GO:0052126	movement in host environment	40/2207	169/18866	9.10352e-06	0.000614537	0.00052336	40
BP	GO:0006805	xenobiotic metabolic process	31/2207	118/18866	9.98206e-06	0.000659353	0.000561526	31
BP	GO:0033559	unsaturated fatty acid metabolic process	31/2207	118/18866	9.98206e-06	0.000659353	0.000561526	31
BP	GO:0044409	entry into host	36/2207	147/18866	1.12308e-05	0.000733942	0.000625049	36
BP	GO:0009410	response to xenobiotic stimulus	33/2207	130/18866	1.15237e-05	0.000745161	0.000634603	33
BP	GO:0043487	regulation of RNA stability	44/2207	195/18866	1.23001e-05	0.000787077	0.000670301	44
BP	GO:0070085	glycosylation	55/2207	265/18866	1.51199e-05	0.000957541	0.000815473	55
BP	GO:0006605	protein targeting	82/2207	444/18866	1.68594e-05	0.00105681	0.000900013	82
BP	GO:0042073	intraciliary transport	18/2207	53/18866	1.77417e-05	0.00110088	0.000937544	18
BP	GO:0050688	regulation of defense response to virus	23/2207	78/18866	1.84073e-05	0.00113076	0.000962995	23
BP	GO:0006487	protein N-linked glycosylation	22/2207	73/18866	1.90296e-05	0.00115741	0.00098569	22
BP	GO:0044458	motile cilium assembly	11/2207	23/18866	1.92856e-05	0.00116148	0.000989158	11
BP	GO:0097191	extrinsic apoptotic signaling pathway	49/2207	230/18866	2.10774e-05	0.00125707	0.00107056	49
BP	GO:0046718	viral entry into host cell	33/2207	134/18866	2.26566e-05	0.00133827	0.00113971	33
BP	GO:0051701	interaction with host	46/2207	212/18866	2.29196e-05	0.00134091	0.00114196	46
BP	GO:0002831	regulation of response to biotic stimulus	76/2207	409/18866	2.72768e-05	0.00157865	0.00134443	76
BP	GO:0001889	liver development	34/2207	141/18866	2.74972e-05	0.00157865	0.00134443	34
BP	GO:0030048	actin filament-based movement	36/2207	153/18866	2.85946e-05	0.00162645	0.00138514	36
BP	GO:0071356	cellular response to tumor necrosis factor	59/2207	297/18866	2.9711e-05	0.00166301	0.00141628	59
BP	GO:0051085	chaperone cofactor-dependent protein refolding	13/2207	32/18866	2.98398e-05	0.00166301	0.00141628	13
BP	GO:0043122	regulation of I-kappaB kinase/NF-kappaB signaling	52/2207	252/18866	3.00496e-05	0.00166301	0.00141628	52
BP	GO:0002479	antigen processing and presentation of exogenous peptide antigen via MHC class I, TAP-dependent	22/2207	75/18866	3.03934e-05	0.00166702	0.00141969	22
BP	GO:0043161	proteasome-mediated ubiquitin-dependent protein catabolic process	78/2207	424/18866	3.08479e-05	0.00167698	0.00142817	78
BP	GO:0061077	chaperone-mediated protein folding	19/2207	60/18866	3.22205e-05	0.00173207	0.00147509	19
BP	GO:0006458	'de novo' protein folding	15/2207	41/18866	3.24252e-05	0.00173207	0.00147509	15
BP	GO:0035967	cellular response to topologically incorrect protein	38/2207	166/18866	3.34437e-05	0.00177108	0.00150831	38
BP	GO:0007249	I-kappaB kinase/NF-kappaB signaling	57/2207	286/18866	3.65266e-05	0.0019178	0.00163326	57
BP	GO:0033209	tumor necrosis factor-mediated signaling pathway	39/2207	173/18866	3.82487e-05	0.00199007	0.00169481	39
BP	GO:0010970	transport along microtubule	37/2207	161/18866	3.8551e-05	0.00199007	0.00169481	37
BP	GO:0061008	hepaticobiliary system development	34/2207	144/18866	4.36567e-05	0.00223486	0.00190328	34
BP	GO:2001236	regulation of extrinsic apoptotic signaling pathway	37/2207	162/18866	4.44174e-05	0.00225501	0.00192044	37
BP	GO:1903706	regulation of hemopoiesis	88/2207	498/18866	4.68082e-05	0.00235691	0.00200722	88
BP	GO:0032606	type I interferon production	31/2207	127/18866	4.7518e-05	0.0023732	0.00202109	31
BP	GO:0035455	response to interferon-alpha	10/2207	21/18866	4.88366e-05	0.00241938	0.00206043	10
BP	GO:0002474	antigen processing and presentation of peptide antigen via MHC class I	26/2207	99/18866	5.06977e-05	0.00249149	0.00212183	26
BP	GO:0010389	regulation of G2/M transition of mitotic cell cycle	43/2207	200/18866	5.23479e-05	0.00255217	0.00217351	43
BP	GO:0042493	response to drug	73/2207	397/18866	5.54456e-05	0.00268191	0.002284	73
BP	GO:1903311	regulation of mRNA metabolic process	65/2207	344/18866	6.0345e-05	0.00289609	0.0024664	65
BP	GO:0060287	epithelial cilium movement involved in determination of left/right asymmetry	7/2207	11/18866	6.38572e-05	0.00304089	0.00258972	7
BP	GO:0032886	regulation of microtubule-based process	49/2207	240/18866	6.65754e-05	0.00314594	0.00267919	49
BP	GO:0034453	microtubule anchoring	11/2207	26/18866	7.88605e-05	0.00369802	0.00314935	11
BP	GO:0030317	flagellated sperm motility	25/2207	96/18866	8.14735e-05	0.0037631	0.00320478	25
BP	GO:0097722	sperm motility	25/2207	96/18866	8.14735e-05	0.0037631	0.00320478	25
BP	GO:0060541	respiratory system development	43/2207	204/18866	8.48548e-05	0.00389002	0.00331287	43
BP	GO:0032479	regulation of type I interferon production	30/2207	125/18866	8.71893e-05	0.00396743	0.0033788	30
BP	GO:1902749	regulation of cell cycle G2/M phase transition	45/2207	217/18866	8.83407e-05	0.00399027	0.00339824	45
BP	GO:0042590	antigen processing and presentation of exogenous peptide antigen via MHC class I	22/2207	80/18866	8.93989e-05	0.00399431	0.00340168	22
BP	GO:0070482	response to oxygen levels	72/2207	396/18866	8.97305e-05	0.00399431	0.00340168	72
BP	GO:0010001	glial cell differentiation	47/2207	230/18866	9.07107e-05	0.00400889	0.0034141	47
BP	GO:0043312	neutrophil degranulation	85/2207	487/18866	9.73105e-05	0.00424023	0.00361112	85
BP	GO:0042176	regulation of protein catabolic process	72/2207	397/18866	9.73259e-05	0.00424023	0.00361112	72
BP	GO:0050691	regulation of defense response to virus by host	14/2207	40/18866	0.000103594	0.00448153	0.00381662	14
BP	GO:0001819	positive regulation of cytokine production	79/2207	447/18866	0.000111304	0.00477303	0.00406487	79
BP	GO:0052372	modulation by symbiont of entry into host	15/2207	45/18866	0.000111886	0.00477303	0.00406487	15
BP	GO:0043123	positive regulation of I-kappaB kinase/NF-kappaB signaling	40/2207	188/18866	0.000119173	0.00504559	0.00429699	40
BP	GO:0007389	pattern specification process	80/2207	455/18866	0.000120344	0.00504559	0.00429699	80
BP	GO:0002283	neutrophil activation involved in immune response	85/2207	490/18866	0.000120739	0.00504559	0.00429699	85
BP	GO:0007517	muscle organ development	73/2207	407/18866	0.000124946	0.00518609	0.00441665	73
BP	GO:0003356	regulation of cilium beat frequency	7/2207	12/18866	0.000137727	0.00561038	0.00477799	7
BP	GO:1902855	regulation of non-motile cilium assembly	7/2207	12/18866	0.000137727	0.00561038	0.00477799	7
BP	GO:0034620	cellular response to unfolded protein	33/2207	146/18866	0.000138204	0.00561038	0.00477799	33
BP	GO:1903362	regulation of cellular protein catabolic process	51/2207	260/18866	0.000138821	0.00561038	0.00477799	51
BP	GO:0002478	antigen processing and presentation of exogenous peptide antigen	38/2207	177/18866	0.000143087	0.005745	0.00489263	38
BP	GO:0070507	regulation of microtubule cytoskeleton organization	40/2207	190/18866	0.00015133	0.00603648	0.00514087	40
BP	GO:0006631	fatty acid metabolic process	71/2207	396/18866	0.000155408	0.00615917	0.00524535	71
BP	GO:0016485	protein processing	45/2207	223/18866	0.000171243	0.00674323	0.00574276	45
BP	GO:0090083	regulation of inclusion body assembly	8/2207	16/18866	0.000186871	0.00731179	0.00622696	8
BP	GO:0019748	secondary metabolic process	17/2207	57/18866	0.000189171	0.00735493	0.0062637	17
BP	GO:0016073	snRNA metabolic process	15/2207	47/18866	0.000194359	0.0074844	0.00637396	15
BP	GO:0045724	positive regulation of cilium assembly	10/2207	24/18866	0.000194938	0.0074844	0.00637396	10
BP	GO:2001233	regulation of apoptotic signaling pathway	73/2207	413/18866	0.000198306	0.00756642	0.00644381	73
BP	GO:0009132	nucleoside diphosphate metabolic process	34/2207	155/18866	0.000203536	0.00771804	0.00657293	34
BP	GO:0033157	regulation of intracellular protein transport	51/2207	264/18866	0.000205312	0.00773761	0.0065896	51
BP	GO:0045732	positive regulation of protein catabolic process	45/2207	225/18866	0.000211601	0.00792601	0.00675005	45
BP	GO:0061136	regulation of proteasomal protein catabolic process	40/2207	193/18866	0.000214333	0.00797966	0.00679574	40
BP	GO:0051961	negative regulation of nervous system development	59/2207	319/18866	0.000234032	0.00866061	0.00737565	59
BP	GO:0046596	regulation of viral entry into host cell	13/2207	38/18866	0.000236687	0.00870641	0.00741466	13
BP	GO:0048002	antigen processing and presentation of peptide antigen	40/2207	194/18866	0.000240058	0.00877783	0.00747549	40
BP	GO:0002230	positive regulation of defense response to virus by host	11/2207	29/18866	0.000252969	0.00914109	0.00778485	11
BP	GO:0007020	microtubule nucleation	11/2207	29/18866	0.000252969	0.00914109	0.00778485	11
BP	GO:0032496	response to lipopolysaccharide	61/2207	334/18866	0.000263535	0.00941787	0.00802056	61
BP	GO:0042180	cellular ketone metabolic process	50/2207	260/18866	0.000263694	0.00941787	0.00802056	50
BP	GO:0010565	regulation of cellular ketone metabolic process	39/2207	189/18866	0.000280357	0.00989916	0.00843045	39
BP	GO:0042509	regulation of tyrosine phosphorylation of STAT protein	22/2207	86/18866	0.000280393	0.00989916	0.00843045	22
BP	GO:0006165	nucleoside diphosphate phosphorylation	30/2207	133/18866	0.000282398	0.00991297	0.00844221	30
BP	GO:0001704	formation of primary germ layer	29/2207	127/18866	0.0002841	0.00991607	0.00844485	29
BP	GO:0045685	regulation of glial cell differentiation	20/2207	75/18866	0.000288603	0.0100163	0.00853022	20
BP	GO:0006891	intra-Golgi vesicle-mediated transport	12/2207	34/18866	0.000293622	0.0101332	0.0086298	12
BP	GO:0002237	response to molecule of bacterial origin	64/2207	356/18866	0.000296494	0.0101752	0.00866555	64
BP	GO:0071453	cellular response to oxygen levels	46/2207	235/18866	0.000301684	0.0102704	0.0087466	46
BP	GO:0030324	lung development	37/2207	177/18866	0.000303898	0.0102704	0.0087466	37
BP	GO:0050768	negative regulation of neurogenesis	55/2207	295/18866	0.000304283	0.0102704	0.0087466	55
BP	GO:0006090	pyruvate metabolic process	33/2207	152/18866	0.000305959	0.0102705	0.00874673	33
BP	GO:0006575	cellular modified amino acid metabolic process	39/2207	190/18866	0.000313682	0.0104244	0.00887775	39
BP	GO:0071360	cellular response to exogenous dsRNA	8/2207	17/18866	0.00031683	0.0104244	0.00887775	8
BP	GO:0030049	muscle filament sliding	13/2207	39/18866	0.00031733	0.0104244	0.00887775	13
BP	GO:0033275	actin-myosin filament sliding	13/2207	39/18866	0.00031733	0.0104244	0.00887775	13
BP	GO:0042110	T cell activation	82/2207	483/18866	0.000321421	0.0105026	0.00894435	82
BP	GO:0060218	hematopoietic stem cell differentiation	22/2207	87/18866	0.000334427	0.0108697	0.00925703	22
BP	GO:1902305	regulation of sodium ion transmembrane transport	18/2207	65/18866	0.000345632	0.0111748	0.00951686	18
BP	GO:0007220	Notch receptor processing	6/2207	10/18866	0.000351498	0.0111838	0.00952447	6
BP	GO:1901748	leukotriene D4 metabolic process	6/2207	10/18866	0.000351498	0.0111838	0.00952447	6
BP	GO:1901750	leukotriene D4 biosynthetic process	6/2207	10/18866	0.000351498	0.0111838	0.00952447	6
BP	GO:0043254	regulation of protein-containing complex assembly	77/2207	449/18866	0.000353191	0.0111838	0.00952447	77
BP	GO:0018279	protein N-linked glycosylation via asparagine	11/2207	30/18866	0.000357479	0.0112615	0.00959067	11
BP	GO:1903829	positive regulation of cellular protein localization	61/2207	338/18866	0.000365186	0.0114281	0.00973256	61
BP	GO:0019884	antigen processing and presentation of exogenous antigen	38/2207	185/18866	0.000366488	0.0114281	0.00973256	38
BP	GO:0046939	nucleotide phosphorylation	30/2207	135/18866	0.000370538	0.011496	0.00979041	30
BP	GO:0001666	response to hypoxia	64/2207	359/18866	0.000375137	0.0115547	0.0098404	64
BP	GO:0070252	actin-mediated cell contraction	28/2207	123/18866	0.000378301	0.0115547	0.0098404	28
BP	GO:0031109	microtubule polymerization or depolymerization	27/2207	117/18866	0.000378884	0.0115547	0.0098404	27
BP	GO:0048732	gland development	76/2207	443/18866	0.000379954	0.0115547	0.0098404	76
BP	GO:0007029	endoplasmic reticulum organization	19/2207	71/18866	0.000386233	0.0116305	0.00990495	19
BP	GO:0042531	positive regulation of tyrosine phosphorylation of STAT protein	19/2207	71/18866	0.000386233	0.0116305	0.00990495	19
BP	GO:2000649	regulation of sodium ion transmembrane transporter activity	16/2207	55/18866	0.000396354	0.0118771	0.0101149	16
BP	GO:1903050	regulation of proteolysis involved in cellular protein catabolic process	44/2207	225/18866	0.000411822	0.0122807	0.0104586	44
BP	GO:0030501	positive regulation of bone mineralization	13/2207	40/18866	0.000420241	0.0124112	0.0105698	13
BP	GO:0035735	intraciliary transport involved in cilium assembly	13/2207	40/18866	0.000420241	0.0124112	0.0105698	13
BP	GO:0019882	antigen processing and presentation	45/2207	232/18866	0.000429107	0.0126125	0.0107412	45
BP	GO:2000736	regulation of stem cell differentiation	27/2207	118/18866	0.000437447	0.0127964	0.0108978	27
BP	GO:0048708	astrocyte differentiation	21/2207	83/18866	0.000448558	0.0130592	0.0111217	21
BP	GO:0007260	tyrosine phosphorylation of STAT protein	22/2207	89/18866	0.000470412	0.0136309	0.0116085	22
BP	GO:0030323	respiratory tube development	37/2207	181/18866	0.000478761	0.0136534	0.0116277	37
BP	GO:0035970	peptidyl-threonine dephosphorylation	9/2207	22/18866	0.000481593	0.0136534	0.0116277	9
BP	GO:0036295	cellular response to increased oxygen levels	7/2207	14/18866	0.000482305	0.0136534	0.0116277	7
BP	GO:0045006	DNA deamination	7/2207	14/18866	0.000482305	0.0136534	0.0116277	7
BP	GO:1901386	negative regulation of voltage-gated calcium channel activity	7/2207	14/18866	0.000482305	0.0136534	0.0116277	7
BP	GO:1902017	regulation of cilium assembly	16/2207	56/18866	0.000495375	0.0137009	0.0116681	16
BP	GO:0018196	peptidyl-asparagine modification	11/2207	31/18866	0.000495969	0.0137009	0.0116681	11
BP	GO:0034472	snRNA 3'-end processing	11/2207	31/18866	0.000495969	0.0137009	0.0116681	11
BP	GO:0039528	cytoplasmic pattern recognition receptor signaling pathway in response to virus	11/2207	31/18866	0.000495969	0.0137009	0.0116681	11
BP	GO:0009896	positive regulation of catabolic process	77/2207	454/18866	0.000496125	0.0137009	0.0116681	77
BP	GO:0042116	macrophage activation	24/2207	101/18866	0.000497363	0.0137009	0.0116681	24
BP	GO:1990000	amyloid fibril formation	8/2207	18/18866	0.000511985	0.0140407	0.0119575	8
BP	GO:0016180	snRNA processing	12/2207	36/18866	0.000536222	0.0146401	0.012468	12
BP	GO:0010721	negative regulation of cell development	61/2207	343/18866	0.000541246	0.0147118	0.0125291	61
BP	GO:0055076	transition metal ion homeostasis	30/2207	138/18866	0.000548411	0.0147423	0.012555	30
BP	GO:0036293	response to decreased oxygen levels	65/2207	371/18866	0.000550055	0.0147423	0.012555	65
BP	GO:0046825	regulation of protein export from nucleus	13/2207	41/18866	0.000550122	0.0147423	0.012555	13
BP	GO:0048562	embryonic organ morphogenesis	55/2207	302/18866	0.000551966	0.0147423	0.012555	55
BP	GO:1902036	regulation of hematopoietic stem cell differentiation	19/2207	73/18866	0.000564215	0.0150042	0.0127781	19
BP	GO:0007369	gastrulation	38/2207	189/18866	0.000567314	0.0150216	0.0127929	38
BP	GO:0032386	regulation of intracellular transport	63/2207	358/18866	0.000589515	0.0155143	0.0132125	63
BP	GO:0005996	monosaccharide metabolic process	54/2207	296/18866	0.000590973	0.0155143	0.0132125	54
BP	GO:0006979	response to oxidative stress	77/2207	458/18866	0.00064596	0.0168857	0.0143804	77
BP	GO:0002573	myeloid leukocyte differentiation	41/2207	210/18866	0.000657482	0.017114	0.0145749	41
BP	GO:0048661	positive regulation of smooth muscle cell proliferation	24/2207	103/18866	0.000673085	0.0173729	0.0147954	24
BP	GO:0048709	oligodendrocyte differentiation	24/2207	103/18866	0.000673085	0.0173729	0.0147954	24
BP	GO:0046631	alpha-beta T cell activation	31/2207	146/18866	0.000683092	0.0174034	0.0148213	31
BP	GO:0062197	cellular response to chemical stress	63/2207	360/18866	0.000683906	0.0174034	0.0148213	63
BP	GO:0051098	regulation of binding	64/2207	367/18866	0.000684655	0.0174034	0.0148213	64
BP	GO:0032480	negative regulation of type I interferon production	14/2207	47/18866	0.000692619	0.0174034	0.0148213	14
BP	GO:0006751	glutathione catabolic process	6/2207	11/18866	0.000696668	0.0174034	0.0148213	6
BP	GO:0070106	interleukin-27-mediated signaling pathway	6/2207	11/18866	0.000696668	0.0174034	0.0148213	6
BP	GO:0070757	interleukin-35-mediated signaling pathway	6/2207	11/18866	0.000696668	0.0174034	0.0148213	6
BP	GO:0051897	positive regulation of protein kinase B signaling	36/2207	178/18866	0.00069693	0.0174034	0.0148213	36
BP	GO:0035458	cellular response to interferon-beta	9/2207	23/18866	0.000709558	0.017647	0.0150288	9
BP	GO:0043393	regulation of protein binding	41/2207	211/18866	0.000725671	0.0178889	0.0152348	41
BP	GO:0000209	protein polyubiquitination	60/2207	340/18866	0.000730751	0.0178889	0.0152348	60
BP	GO:1990778	protein localization to cell periphery	60/2207	340/18866	0.000730751	0.0178889	0.0152348	60
BP	GO:0002244	hematopoietic progenitor cell differentiation	35/2207	172/18866	0.000730932	0.0178889	0.0152348	35
BP	GO:1901532	regulation of hematopoietic progenitor cell differentiation	21/2207	86/18866	0.000744597	0.018151	0.015458	21
BP	GO:1901800	positive regulation of proteasomal protein catabolic process	25/2207	110/18866	0.000777649	0.0188818	0.0160804	25
BP	GO:0051604	protein maturation	53/2207	293/18866	0.0008097	0.0194382	0.0165542	53
BP	GO:0019081	viral translation	7/2207	15/18866	0.00081322	0.0194382	0.0165542	7
BP	GO:0036159	inner dynein arm assembly	7/2207	15/18866	0.00081322	0.0194382	0.0165542	7
BP	GO:0060391	positive regulation of SMAD protein signal transduction	7/2207	15/18866	0.00081322	0.0194382	0.0165542	7
BP	GO:0045088	regulation of innate immune response	55/2207	307/18866	0.000826469	0.0196783	0.0167587	55
BP	GO:0071216	cellular response to biotic stimulus	46/2207	246/18866	0.000849232	0.0200813	0.0171019	46
BP	GO:0045862	positive regulation of proteolysis	64/2207	370/18866	0.000849933	0.0200813	0.0171019	64
BP	GO:0044706	multi-multicellular organism process	43/2207	226/18866	0.00085696	0.0201698	0.0171772	43
BP	GO:0062012	regulation of small molecule metabolic process	76/2207	456/18866	0.000899302	0.0210856	0.0179571	76
BP	GO:0070663	regulation of leukocyte proliferation	45/2207	240/18866	0.000906088	0.0211429	0.018006	45
BP	GO:0046640	regulation of alpha-beta T cell proliferation	11/2207	33/18866	0.000908633	0.0211429	0.018006	11
BP	GO:1905330	regulation of morphogenesis of an epithelium	36/2207	181/18866	0.000958447	0.0222179	0.0189215	36
BP	GO:1903364	positive regulation of cellular protein catabolic process	31/2207	149/18866	0.000975061	0.022518	0.0191771	31
BP	GO:0031050	dsRNA processing	15/2207	54/18866	0.00101436	0.0231457	0.0197116	15
BP	GO:0070918	production of small RNA involved in gene silencing by RNA	15/2207	54/18866	0.00101436	0.0231457	0.0197116	15
BP	GO:0060389	pathway-restricted SMAD protein phosphorylation	17/2207	65/18866	0.00101803	0.0231457	0.0197116	17
BP	GO:0070841	inclusion body assembly	9/2207	24/18866	0.00101833	0.0231457	0.0197116	9
BP	GO:0002028	regulation of sodium ion transport	21/2207	88/18866	0.00102485	0.0231457	0.0197116	21
BP	GO:1901879	regulation of protein depolymerization	21/2207	88/18866	0.00102485	0.0231457	0.0197116	21
BP	GO:0071222	cellular response to lipopolysaccharide	40/2207	208/18866	0.00102981	0.0231725	0.0197345	40
BP	GO:1902903	regulation of supramolecular fiber organization	64/2207	373/18866	0.00104989	0.0235382	0.0200459	64
BP	GO:1901880	negative regulation of protein depolymerization	18/2207	71/18866	0.00108784	0.0243003	0.0206949	18
BP	GO:0035196	production of miRNAs involved in gene silencing by miRNA	14/2207	49/18866	0.00109349	0.0243381	0.0207271	14
BP	GO:0050863	regulation of T cell activation	58/2207	332/18866	0.00113711	0.0251597	0.0214268	58
BP	GO:0046785	microtubule polymerization	19/2207	77/18866	0.0011396	0.0251597	0.0214268	19
BP	GO:0045637	regulation of myeloid cell differentiation	48/2207	263/18866	0.00114269	0.0251597	0.0214268	48
BP	GO:0043153	entrainment of circadian clock by photoperiod	10/2207	29/18866	0.00114904	0.0252091	0.0214689	10
BP	GO:0019373	epoxygenase P450 pathway	8/2207	20/18866	0.0011886	0.025892	0.0220505	8
BP	GO:0035493	SNARE complex assembly	8/2207	20/18866	0.0011886	0.025892	0.0220505	8
BP	GO:0045639	positive regulation of myeloid cell differentiation	23/2207	101/18866	0.00120258	0.0260162	0.0221563	23
BP	GO:0035633	maintenance of blood-brain barrier	11/2207	34/18866	0.00120277	0.0260162	0.0221563	11
BP	GO:0031334	positive regulation of protein-containing complex assembly	47/2207	257/18866	0.00122353	0.0263725	0.0224597	47
BP	GO:0021670	lateral ventricle development	6/2207	12/18866	0.00125561	0.026782	0.0228084	6
BP	GO:0035739	CD4-positive, alpha-beta T cell proliferation	6/2207	12/18866	0.00125561	0.026782	0.0228084	6
BP	GO:2000561	regulation of CD4-positive, alpha-beta T cell proliferation	6/2207	12/18866	0.00125561	0.026782	0.0228084	6
BP	GO:0031331	positive regulation of cellular catabolic process	66/2207	390/18866	0.00127432	0.027087	0.0230682	66
BP	GO:0009812	flavonoid metabolic process	7/2207	16/18866	0.00130038	0.0275456	0.0234588	7
BP	GO:0045646	regulation of erythrocyte differentiation	14/2207	50/18866	0.00135757	0.0286583	0.0244063	14
BP	GO:0140029	exocytic process	20/2207	84/18866	0.00137562	0.0289399	0.0246462	20
BP	GO:0002683	negative regulation of immune system process	76/2207	463/18866	0.00138749	0.0290687	0.0247558	76
BP	GO:0046427	positive regulation of receptor signaling pathway via JAK-STAT	21/2207	90/18866	0.00139121	0.0290687	0.0247558	21
BP	GO:0051258	protein polymerization	53/2207	300/18866	0.00140401	0.0292368	0.024899	53
BP	GO:0039529	RIG-I signaling pathway	9/2207	25/18866	0.00142746	0.0296246	0.0252293	9
BP	GO:0050777	negative regulation of immune response	32/2207	159/18866	0.00145632	0.0301218	0.0256527	32
BP	GO:0044788	modulation by host of viral process	10/2207	30/18866	0.00154482	0.0317386	0.0270296	10
BP	GO:0090162	establishment of epithelial cell polarity	10/2207	30/18866	0.00154482	0.0317386	0.0270296	10
BP	GO:0043618	regulation of transcription from RNA polymerase II promoter in response to stress	24/2207	109/18866	0.00156039	0.0319516	0.027211	24
BP	GO:0006691	leukotriene metabolic process	11/2207	35/18866	0.00157087	0.0320593	0.0273028	11
BP	GO:0002181	cytoplasmic translation	23/2207	103/18866	0.00158838	0.0323094	0.0275157	23
BP	GO:0031110	regulation of microtubule polymerization or depolymerization	20/2207	85/18866	0.00160466	0.0324655	0.0276487	20
BP	GO:0035710	CD4-positive, alpha-beta T cell activation	22/2207	97/18866	0.00160663	0.0324655	0.0276487	22
BP	GO:0060393	regulation of pathway-restricted SMAD protein phosphorylation	16/2207	62/18866	0.00164864	0.0332053	0.0282787	16
BP	GO:0000086	G2/M transition of mitotic cell cycle	46/2207	254/18866	0.00168101	0.0336367	0.0286461	46
BP	GO:2000027	regulation of animal organ morphogenesis	46/2207	254/18866	0.00168101	0.0336367	0.0286461	46
BP	GO:0034250	positive regulation of cellular amide metabolic process	33/2207	167/18866	0.00170525	0.0339008	0.0288711	33
BP	GO:0042129	regulation of T cell proliferation	33/2207	167/18866	0.00170525	0.0339008	0.0288711	33
BP	GO:0002753	cytoplasmic pattern recognition receptor signaling pathway	17/2207	68/18866	0.0017435	0.0344472	0.0293364	17
BP	GO:0050821	protein stabilization	36/2207	187/18866	0.00174939	0.0344472	0.0293364	36
BP	GO:0032147	activation of protein kinase activity	57/2207	331/18866	0.00175416	0.0344472	0.0293364	57
BP	GO:0031647	regulation of protein stability	52/2207	296/18866	0.00175517	0.0344472	0.0293364	52
BP	GO:0019216	regulation of lipid metabolic process	71/2207	431/18866	0.00177863	0.0347966	0.0296339	71
BP	GO:0060760	positive regulation of response to cytokine stimulus	15/2207	57/18866	0.00184432	0.0359671	0.0306308	15
BP	GO:0070664	negative regulation of leukocyte proliferation	20/2207	86/18866	0.00186529	0.036261	0.0308811	20
BP	GO:0000188	inactivation of MAPK activity	9/2207	26/18866	0.00195893	0.0377232	0.0321263	9
BP	GO:0015012	heparan sulfate proteoglycan biosynthetic process	9/2207	26/18866	0.00195893	0.0377232	0.0321263	9
BP	GO:0042403	thyroid hormone metabolic process	9/2207	26/18866	0.00195893	0.0377232	0.0321263	9
BP	GO:0010715	regulation of extracellular matrix disassembly	7/2207	17/18866	0.00198886	0.038061	0.032414	7
BP	GO:0050665	hydrogen peroxide biosynthetic process	7/2207	17/18866	0.00198886	0.038061	0.032414	7
BP	GO:0071219	cellular response to molecule of bacterial origin	41/2207	222/18866	0.00200166	0.038187	0.0325213	41
BP	GO:0046633	alpha-beta T cell proliferation	11/2207	36/18866	0.00202612	0.0385339	0.0328167	11
BP	GO:0031114	regulation of microtubule depolymerization	10/2207	31/18866	0.00204427	0.0386399	0.032907	10
BP	GO:0043171	peptide catabolic process	10/2207	31/18866	0.00204427	0.0386399	0.032907	10
BP	GO:0006402	mRNA catabolic process	63/2207	376/18866	0.00207067	0.0390187	0.0332296	63
BP	GO:0030902	hindbrain development	31/2207	156/18866	0.00210927	0.0396245	0.0337455	31
BP	GO:0022612	gland morphogenesis	26/2207	124/18866	0.00213829	0.0398625	0.0339482	26
BP	GO:1904894	positive regulation of receptor signaling pathway via STAT	21/2207	93/18866	0.00214737	0.0398625	0.0339482	21
BP	GO:0019915	lipid storage	19/2207	81/18866	0.0021546	0.0398625	0.0339482	19
BP	GO:0043242	negative regulation of protein-containing complex disassembly	19/2207	81/18866	0.0021546	0.0398625	0.0339482	19
BP	GO:0055072	iron ion homeostasis	20/2207	87/18866	0.00216087	0.0398625	0.0339482	20
BP	GO:0060420	regulation of heart growth	20/2207	87/18866	0.00216087	0.0398625	0.0339482	20
BP	GO:0007051	spindle organization	35/2207	183/18866	0.00225261	0.0414305	0.0352836	35
BP	GO:0006109	regulation of carbohydrate metabolic process	39/2207	210/18866	0.00228895	0.0419732	0.0357458	39
BP	GO:0030166	proteoglycan biosynthetic process	16/2207	64/18866	0.00235128	0.0429879	0.0366099	16
BP	GO:0036503	ERAD pathway	22/2207	100/18866	0.00242125	0.0441357	0.0375874	22
BP	GO:0071359	cellular response to dsRNA	8/2207	22/18866	0.0024351	0.0442569	0.0376906	8
BP	GO:0006611	protein export from nucleus	35/2207	184/18866	0.00247582	0.0447323	0.0380955	35
BP	GO:0038061	NIK/NF-kappaB signaling	35/2207	184/18866	0.00247582	0.0447323	0.0380955	35
BP	GO:0051703	intraspecies interaction between organisms	14/2207	53/18866	0.00248698	0.044802	0.0381549	14
BP	GO:0016925	protein sumoylation	19/2207	82/18866	0.00250282	0.0448433	0.0381901	19
BP	GO:0071706	tumor necrosis factor superfamily cytokine production	25/2207	119/18866	0.00250387	0.0448433	0.0381901	25
BP	GO:0044839	cell cycle G2/M phase transition	48/2207	273/18866	0.00252795	0.045143	0.0384452	48
BP	GO:0001676	long-chain fatty acid metabolic process	24/2207	113/18866	0.00259731	0.0462472	0.0393856	24
BP	GO:0007026	negative regulation of microtubule depolymerization	9/2207	27/18866	0.00263705	0.0466841	0.0397577	9
BP	GO:0048143	astrocyte activation	9/2207	27/18866	0.00263705	0.0466841	0.0397577	9
BP	GO:0050869	negative regulation of B cell activation	10/2207	32/18866	0.00266596	0.0470602	0.040078	10
BP	GO:0072659	protein localization to plasma membrane	49/2207	281/18866	0.00272872	0.0475824	0.0405228	49
BP	GO:0030099	myeloid cell differentiation	70/2207	431/18866	0.00274552	0.0475824	0.0405228	70
BP	GO:0009185	ribonucleoside diphosphate metabolic process	28/2207	139/18866	0.00274558	0.0475824	0.0405228	28
BP	GO:0010862	positive regulation of pathway-restricted SMAD protein phosphorylation	13/2207	48/18866	0.0027575	0.0475824	0.0405228	13
BP	GO:0035088	establishment or maintenance of apical/basal cell polarity	13/2207	48/18866	0.0027575	0.0475824	0.0405228	13
BP	GO:0061245	establishment or maintenance of bipolar cell polarity	13/2207	48/18866	0.0027575	0.0475824	0.0405228	13
BP	GO:0070169	positive regulation of biomineral tissue development	13/2207	48/18866	0.0027575	0.0475824	0.0405228	13
BP	GO:0110151	positive regulation of biomineralization	13/2207	48/18866	0.0027575	0.0475824	0.0405228	13
BP	GO:0050670	regulation of lymphocyte proliferation	40/2207	219/18866	0.00276907	0.0476482	0.0405788	40
BP	GO:0051051	negative regulation of transport	77/2207	483/18866	0.00289031	0.0495486	0.0421972	77
BP	GO:0048332	mesoderm morphogenesis	18/2207	77/18866	0.00289564	0.0495486	0.0421972	18
CC	GO:0005930	axoneme	52/2287	122/19559	4.91908e-18	3.56633e-15	2.69255e-15	52
CC	GO:0097014	ciliary plasm	52/2287	124/19559	1.1563e-17	4.19159e-15	3.16461e-15	52
CC	GO:0005874	microtubule	109/2287	431/19559	2.19808e-15	5.31204e-13	4.01054e-13	109
CC	GO:0099568	cytoplasmic region	75/2287	254/19559	1.10078e-14	1.99516e-12	1.50632e-12	75
CC	GO:0032838	plasma membrane bounded cell projection cytoplasm	66/2287	211/19559	2.0905e-14	3.03123e-12	2.28855e-12	66
CC	GO:0031514	motile cilium	58/2287	199/19559	2.01532e-11	2.43518e-09	1.83854e-09	58
CC	GO:0033290	eukaryotic 48S preinitiation complex	13/2287	15/19559	6.19108e-11	6.41219e-09	4.84114e-09	13
CC	GO:0005798	Golgi-associated vesicle	52/2287	181/19559	3.86326e-10	3.50108e-08	2.64329e-08	52
CC	GO:0005852	eukaryotic translation initiation factor 3 complex	13/2287	17/19559	1.11688e-09	8.09737e-08	6.11344e-08	13
CC	GO:0016282	eukaryotic 43S preinitiation complex	13/2287	17/19559	1.11688e-09	8.09737e-08	6.11344e-08	13
CC	GO:0035869	ciliary transition zone	27/2287	68/19559	3.21399e-09	2.11831e-07	1.59931e-07	27
CC	GO:0070993	translation preinitiation complex	13/2287	18/19559	3.58742e-09	2.1674e-07	1.63637e-07	13
CC	GO:0005793	endoplasmic reticulum-Golgi intermediate compartment	40/2287	130/19559	4.62247e-09	2.57792e-07	1.9463e-07	40
CC	GO:0030135	coated vesicle	70/2287	298/19559	6.75309e-09	3.49714e-07	2.64031e-07	70
CC	GO:0030133	transport vesicle	88/2287	410/19559	9.26854e-09	4.31253e-07	3.25592e-07	88
CC	GO:0031201	SNARE complex	22/2287	50/19559	9.51731e-09	4.31253e-07	3.25592e-07	22
CC	GO:0030134	COPII-coated ER to Golgi transport vesicle	31/2287	95/19559	5.4256e-08	2.23641e-06	1.68847e-06	31
CC	GO:0097729	9+2 motile cilium	36/2287	120/19559	5.55246e-08	2.23641e-06	1.68847e-06	36
CC	GO:0030139	endocytic vesicle	67/2287	313/19559	5.87896e-07	2.24329e-05	1.69366e-05	67
CC	GO:0005875	microtubule associated complex	41/2287	159/19559	6.76629e-07	2.45278e-05	1.85183e-05	41
CC	GO:0030286	dynein complex	20/2287	53/19559	9.16209e-07	3.1631e-05	2.38811e-05	20
CC	GO:0036038	MKS complex	9/2287	13/19559	1.85111e-06	6.10026e-05	4.60564e-05	9
CC	GO:0036064	ciliary basal body	39/2287	155/19559	2.41661e-06	7.52798e-05	5.68355e-05	39
CC	GO:0033116	endoplasmic reticulum-Golgi intermediate compartment membrane	24/2287	75/19559	2.49202e-06	7.52798e-05	5.68355e-05	24
CC	GO:0036126	sperm flagellum	31/2287	115/19559	5.59827e-06	0.000159733	0.000120597	31
CC	GO:0005814	centriole	36/2287	143/19559	5.72837e-06	0.000159733	0.000120597	36
CC	GO:0098791	Golgi apparatus subcompartment	71/2287	368/19559	1.36576e-05	0.000366732	0.00027688	71
CC	GO:0016323	basolateral plasma membrane	52/2287	246/19559	1.49312e-05	0.000386611	0.000291887	52
CC	GO:0045177	apical part of cell	80/2287	433/19559	2.07842e-05	0.000519605	0.000392297	80
CC	GO:0032391	photoreceptor connecting cilium	15/2287	40/19559	2.29338e-05	0.000554233	0.000418441	15
CC	GO:0005925	focal adhesion	77/2287	415/19559	2.53348e-05	0.000592506	0.000447337	77
CC	GO:0030055	cell-substrate junction	78/2287	423/19559	2.81205e-05	0.000607148	0.000458392	78
CC	GO:0030662	coated vesicle membrane	41/2287	183/19559	2.83767e-05	0.000607148	0.000458392	41
CC	GO:0005858	axonemal dynein complex	10/2287	20/19559	2.84732e-05	0.000607148	0.000458392	10
CC	GO:0005635	nuclear envelope	85/2287	473/19559	3.34814e-05	0.000688809	0.000520044	85
CC	GO:0005938	cell cortex	60/2287	305/19559	3.42029e-05	0.000688809	0.000520044	60
CC	GO:0031984	organelle subcompartment	73/2287	392/19559	3.5877e-05	0.000702995	0.000530755	73
CC	GO:0005811	lipid droplet	25/2287	93/19559	4.5914e-05	0.000875991	0.000661366	25
CC	GO:0030660	Golgi-associated vesicle membrane	28/2287	112/19559	6.8585e-05	0.00127498	0.000962596	28
CC	GO:0097730	non-motile cilium	37/2287	167/19559	8.72299e-05	0.00158104	0.00119367	37
CC	GO:0005795	Golgi stack	34/2287	151/19559	0.000118647	0.00209803	0.00158399	34
CC	GO:0031301	integral component of organelle membrane	67/2287	367/19559	0.000135777	0.00232657	0.00175654	67
CC	GO:0045335	phagocytic vesicle	32/2287	140/19559	0.000137989	0.00232657	0.00175654	32
CC	GO:0012507	ER to Golgi transport vesicle membrane	18/2287	62/19559	0.000179919	0.00290252	0.00219138	18
CC	GO:0031300	intrinsic component of organelle membrane	71/2287	398/19559	0.000180156	0.00290252	0.00219138	71
CC	GO:0001725	stress fiber	19/2287	68/19559	0.000209552	0.00323245	0.00244047	19
CC	GO:0097517	contractile actin filament bundle	19/2287	68/19559	0.000209552	0.00323245	0.00244047	19
CC	GO:0042641	actomyosin	21/2287	79/19559	0.000214618	0.00324163	0.0024474	21
CC	GO:0010494	cytoplasmic stress granule	20/2287	74/19559	0.000236186	0.00349459	0.00263839	20
CC	GO:0044295	axonal growth cone	11/2287	29/19559	0.00025204	0.00365458	0.00275917	11
CC	GO:0008250	oligosaccharyltransferase complex	7/2287	13/19559	0.000267498	0.00380266	0.00287097	7
CC	GO:0072686	mitotic spindle	30/2287	133/19559	0.000280654	0.00386961	0.00292152	30
CC	GO:0031965	nuclear membrane	56/2287	301/19559	0.000282882	0.00386961	0.00292152	56
CC	GO:0030658	transport vesicle membrane	42/2287	209/19559	0.000301662	0.0040501	0.00305779	42
CC	GO:0005774	vacuolar membrane	74/2287	427/19559	0.000329147	0.00433875	0.00327572	74
CC	GO:0032432	actin filament bundle	20/2287	76/19559	0.000347416	0.0044978	0.0033958	20
CC	GO:0042383	sarcolemma	30/2287	135/19559	0.00036827	0.00462858	0.00349454	30
CC	GO:0031985	Golgi cisterna	27/2287	117/19559	0.000376671	0.00462858	0.00349454	27
CC	GO:0097733	photoreceptor cell cilium	27/2287	117/19559	0.000376671	0.00462858	0.00349454	27
CC	GO:0005765	lysosomal membrane	66/2287	375/19559	0.000437759	0.00520287	0.00392812	66
CC	GO:0098852	lytic vacuole membrane	66/2287	375/19559	0.000437759	0.00520287	0.00392812	66
CC	GO:0036464	cytoplasmic ribonucleoprotein granule	45/2287	233/19559	0.000469394	0.00544896	0.00411392	45
CC	GO:0005940	septin ring	7/2287	14/19559	0.000481012	0.00544896	0.00411392	7
CC	GO:0031105	septin complex	7/2287	14/19559	0.000481012	0.00544896	0.00411392	7
CC	GO:0005769	early endosome	66/2287	377/19559	0.000507799	0.00566391	0.0042762	66
CC	GO:0097546	ciliary base	12/2287	36/19559	0.000534198	0.00586808	0.00443035	12
CC	GO:0031253	cell projection membrane	61/2287	344/19559	0.000579934	0.00627541	0.00473787	61
CC	GO:0030990	intraciliary transport particle	10/2287	27/19559	0.000600668	0.00640418	0.0048351	10
CC	GO:0097731	9+0 non-motile cilium	30/2287	139/19559	0.000618761	0.00650148	0.00490856	30
CC	GO:0070382	exocytic vesicle	43/2287	223/19559	0.000640746	0.00656734	0.00495828	43
CC	GO:0035770	ribonucleoprotein granule	46/2287	243/19559	0.000643147	0.00656734	0.00495828	46
CC	GO:0002177	manchette	6/2287	11/19559	0.000695011	0.0069025	0.00521133	6
CC	GO:0035253	ciliary rootlet	6/2287	11/19559	0.000695011	0.0069025	0.00521133	6
CC	GO:0008021	synaptic vesicle	40/2287	205/19559	0.00076352	0.00748043	0.00564766	40
CC	GO:0032156	septin cytoskeleton	7/2287	15/19559	0.000811074	0.00784039	0.00591942	7
CC	GO:0032580	Golgi cisterna membrane	22/2287	93/19559	0.000887588	0.00846712	0.0063926	22
CC	GO:0098858	actin-based cell projection	42/2287	220/19559	0.00090545	0.00852534	0.00643656	42
CC	GO:0030315	T-tubule	15/2287	54/19559	0.00101012	0.00935829	0.00706543	15
CC	GO:0000932	P-body	21/2287	88/19559	0.00101973	0.00935829	0.00706543	21
CC	GO:0032153	cell division site	18/2287	72/19559	0.00128856	0.0115835	0.00874544	18
CC	GO:0030426	growth cone	36/2287	184/19559	0.00129416	0.0115835	0.00874544	36
CC	GO:0005881	cytoplasmic microtubule	19/2287	78/19559	0.00133788	0.0118288	0.00893067	19
CC	GO:0030136	clathrin-coated vesicle	37/2287	194/19559	0.0017984	0.0156262	0.0117976	37
CC	GO:0097542	ciliary tip	13/2287	46/19559	0.00181048	0.0156262	0.0117976	13
CC	GO:0016459	myosin complex	15/2287	57/19559	0.0018368	0.0156669	0.0118283	15
CC	GO:0008180	COP9 signalosome	11/2287	36/19559	0.00201924	0.0170226	0.0128519	11
CC	GO:0101002	ficolin-1-rich granule	26/2287	124/19559	0.00212685	0.0175224	0.0132292	26
CC	GO:1904813	ficolin-1-rich granule lumen	26/2287	124/19559	0.00212685	0.0175224	0.0132292	26
CC	GO:0043292	contractile fiber	43/2287	238/19559	0.00242519	0.0197558	0.0149154	43
CC	GO:0034774	secretory granule lumen	55/2287	322/19559	0.00248899	0.0200502	0.0151377	55
CC	GO:0030427	site of polarized growth	36/2287	191/19559	0.00253284	0.0201792	0.0152351	36
CC	GO:0030140	trans-Golgi network transport vesicle	10/2287	32/19559	0.00265752	0.0209424	0.0158113	10
CC	GO:0042581	specific granule	31/2287	160/19559	0.00314926	0.0245507	0.0185355	31
CC	GO:0060205	cytoplasmic vesicle lumen	55/2287	326/19559	0.00326644	0.0247336	0.0186737	55
CC	GO:0031228	intrinsic component of Golgi membrane	16/2287	66/19559	0.00327318	0.0247336	0.0186737	16
CC	GO:0016461	unconventional myosin complex	5/2287	10/19559	0.00330067	0.0247336	0.0186737	5
CC	GO:0000177	cytoplasmic exosome (RNase complex)	6/2287	14/19559	0.00330919	0.0247336	0.0186737	6
CC	GO:0016234	inclusion body	18/2287	78/19559	0.00334645	0.0247569	0.0186913	18
CC	GO:0031252	cell leading edge	68/2287	421/19559	0.00354981	0.0259961	0.0196268	68
CC	GO:0031983	vesicle lumen	55/2287	328/19559	0.00372844	0.0269163	0.0203216	55
CC	GO:0030173	integral component of Golgi membrane	15/2287	61/19559	0.00374972	0.0269163	0.0203216	15
CC	GO:0030285	integral component of synaptic vesicle membrane	10/2287	34/19559	0.00434459	0.0305808	0.0230882	10
CC	GO:1990752	microtubule end	10/2287	34/19559	0.00434459	0.0305808	0.0230882	10
CC	GO:0022624	proteasome accessory complex	8/2287	24/19559	0.00451179	0.0311529	0.0235201	8
CC	GO:0044322	endoplasmic reticulum quality control compartment	8/2287	24/19559	0.00451179	0.0311529	0.0235201	8
CC	GO:0016324	apical plasma membrane	59/2287	361/19559	0.00486863	0.0332996	0.0251409	59
CC	GO:0030175	filopodium	22/2287	106/19559	0.00509291	0.0345081	0.0260533	22
CC	GO:0000502	proteasome complex	15/2287	63/19559	0.00519026	0.034842	0.0263054	15
CC	GO:0036157	outer dynein arm	5/2287	11/19559	0.00547206	0.0360229	0.0271969	5
CC	GO:0030117	membrane coat	20/2287	94/19559	0.00551522	0.0360229	0.0271969	20
CC	GO:0048475	coated membrane	20/2287	94/19559	0.00551522	0.0360229	0.0271969	20
CC	GO:0071682	endocytic vesicle lumen	7/2287	20/19559	0.00576732	0.0373331	0.0281861	7
CC	GO:0005901	caveola	18/2287	82/19559	0.00586062	0.0376013	0.0283887	18
CC	GO:0005801	cis-Golgi network	16/2287	70/19559	0.00605514	0.0385086	0.0290736	16
CC	GO:0001750	photoreceptor outer segment	19/2287	89/19559	0.00647313	0.0407183	0.0307419	19
CC	GO:0005788	endoplasmic reticulum lumen	51/2287	308/19559	0.00651493	0.0407183	0.0307419	51
CC	GO:0016442	RISC complex	6/2287	16/19559	0.00718115	0.0441215	0.0333113	6
CC	GO:0031332	RNAi effector complex	6/2287	16/19559	0.00718115	0.0441215	0.0333113	6
CC	GO:0031968	organelle outer membrane	38/2287	218/19559	0.00762168	0.0464346	0.0350577	38
CC	GO:0005838	proteasome regulatory particle	7/2287	21/19559	0.00779103	0.0470708	0.035538	7
CC	GO:0044309	neuron spine	32/2287	177/19559	0.0079878	0.0478608	0.0361344	32
CC	GO:0030666	endocytic vesicle membrane	30/2287	164/19559	0.00846449	0.0492182	0.0371593	30
CC	GO:0008540	proteasome regulatory particle, base subcomplex	5/2287	12/19559	0.0084859	0.0492182	0.0371593	5
CC	GO:0043020	NADPH oxidase complex	5/2287	12/19559	0.0084859	0.0492182	0.0371593	5
CC	GO:0072687	meiotic spindle	5/2287	12/19559	0.0084859	0.0492182	0.0371593	5
MF	GO:0015631	tubulin binding	91/2233	365/18352	1.00323e-11	1.12463e-08	1.02858e-08	91
MF	GO:0060090	molecular adaptor activity	79/2233	316/18352	2.02149e-10	1.13304e-07	1.03628e-07	79
MF	GO:0003774	motor activity	42/2233	132/18352	2.03729e-09	7.61269e-07	6.96254e-07	42
MF	GO:0008017	microtubule binding	67/2233	265/18352	2.89567e-09	8.11511e-07	7.42206e-07	67
MF	GO:0005484	SNAP receptor activity	18/2233	36/18352	3.29589e-08	7.38939e-06	6.75832e-06	18
MF	GO:0030674	protein-macromolecule adaptor activity	60/2233	244/18352	5.65705e-08	1.05693e-05	9.66661e-06	60
MF	GO:0016887	ATPase activity	89/2233	423/18352	1.26593e-07	2.02729e-05	1.85416e-05	89
MF	GO:0003777	microtubule motor activity	27/2233	77/18352	1.63192e-07	2.28673e-05	2.09143e-05	27
MF	GO:0045296	cadherin binding	72/2233	332/18352	6.05842e-07	7.16072e-05	6.54917e-05	72
MF	GO:0044183	protein folding chaperone	14/2233	27/18352	6.3878e-07	7.16072e-05	6.54917e-05	14
MF	GO:0044389	ubiquitin-like protein ligase binding	69/2233	316/18352	7.94414e-07	8.0958e-05	7.40439e-05	69
MF	GO:0016758	transferase activity, transferring hexosyl groups	49/2233	201/18352	1.18511e-06	0.000110709	0.000101254	49
MF	GO:1990939	ATP-dependent microtubule motor activity	15/2233	34/18352	3.46885e-06	0.000299122	0.000273576	15
MF	GO:0003743	translation initiation factor activity	19/2233	51/18352	3.89242e-06	0.000311671	0.000285054	19
MF	GO:0000149	SNARE binding	32/2233	115/18352	4.42336e-06	0.000330572	0.00030234	32
MF	GO:0019838	growth factor binding	35/2233	136/18352	1.08795e-05	0.000762247	0.000697149	35
MF	GO:0008569	ATP-dependent microtubule motor activity, minus-end-directed	10/2233	18/18352	1.20605e-05	0.000794783	0.000726906	10
MF	GO:0031625	ubiquitin protein ligase binding	62/2233	297/18352	1.2802e-05	0.000794783	0.000726906	62
MF	GO:0008135	translation factor activity, RNA binding	25/2233	84/18352	1.34709e-05	0.000794783	0.000726906	25
MF	GO:0031072	heat shock protein binding	33/2233	127/18352	1.54632e-05	0.000866714	0.000792694	33
MF	GO:0019199	transmembrane receptor protein kinase activity	24/2233	80/18352	1.71692e-05	0.00091651	0.000838237	24
MF	GO:0003725	double-stranded RNA binding	22/2233	76/18352	6.9383e-05	0.00353538	0.00323345	22
MF	GO:0043014	alpha-tubulin binding	14/2233	38/18352	8.36508e-05	0.00407707	0.00372887	14
MF	GO:0008194	UDP-glycosyltransferase activity	34/2233	144/18352	9.59818e-05	0.00448315	0.00410027	34
MF	GO:0019905	syntaxin binding	22/2233	78/18352	0.000106303	0.00459725	0.00420463	22
MF	GO:0045505	dynein intermediate chain binding	12/2233	30/18352	0.000106627	0.00459725	0.00420463	12
MF	GO:0051082	unfolded protein binding	29/2233	118/18352	0.000144893	0.00601575	0.00550199	29
MF	GO:0051787	misfolded protein binding	11/2233	27/18352	0.000170171	0.00657799	0.00601621	11
MF	GO:0051959	dynein light intermediate chain binding	11/2233	27/18352	0.000170171	0.00657799	0.00601621	11
MF	GO:0090079	translation regulator activity, nucleic acid binding	27/2233	109/18352	0.00021036	0.00786045	0.00718914	27
MF	GO:0015020	glucuronosyltransferase activity	12/2233	32/18352	0.00022043	0.00797102	0.00729027	12
MF	GO:0051087	chaperone binding	26/2233	104/18352	0.000233374	0.00812923	0.00743497	26
MF	GO:0016757	transferase activity, transferring glycosyl groups	54/2233	275/18352	0.000239308	0.00812923	0.00743497	54
MF	GO:0019955	cytokine binding	31/2233	135/18352	0.000323513	0.0106664	0.00975546	31
MF	GO:0005024	transforming growth factor beta-activated receptor activity	7/2233	13/18352	0.000343831	0.0110124	0.0100719	7
MF	GO:0000774	adenyl-nucleotide exchange factor activity	6/2233	10/18352	0.000437275	0.0136162	0.0124534	6
MF	GO:0016712	oxidoreductase activity, acting on paired donors, with incorporation or reduction of molecular oxygen, reduced flavin or flavoprotein as one donor, and incorporation of one atom of oxygen	12/2233	35/18352	0.000574607	0.017409	0.0159222	12
MF	GO:0046527	glucosyltransferase activity	8/2233	18/18352	0.000670031	0.0197659	0.0180778	8
MF	GO:0003779	actin binding	76/2233	437/18352	0.000794229	0.022829	0.0208793	76
MF	GO:0047485	protein N-terminus binding	25/2233	107/18352	0.000898935	0.0251927	0.0230411	25
MF	GO:0003756	protein disulfide isomerase activity	8/2233	19/18352	0.00103454	0.0269703	0.024667	8
MF	GO:0004675	transmembrane receptor protein serine/threonine kinase activity	8/2233	19/18352	0.00103454	0.0269703	0.024667	8
MF	GO:0016864	intramolecular oxidoreductase activity, transposing S-S bonds	8/2233	19/18352	0.00103454	0.0269703	0.024667	8
MF	GO:0045182	translation regulator activity	30/2233	139/18352	0.00118065	0.0300799	0.0275109	30
MF	GO:0008391	arachidonic acid monooxygenase activity	8/2233	20/18352	0.00154164	0.0384041	0.0351242	8
KEGG	hsa04141	Protein processing in endoplasmic reticulum	53/1043	171/8144	2.48e-10	8.22e-08	6.69e-08	53
KEGG	hsa04060	Cytokine-cytokine receptor interaction	68/1043	295/8144	5.73e-07	7.13e-05	5.81e-05	68
KEGG	hsa04130	SNARE interactions in vesicular transport	16/1043	33/8144	6.47e-07	7.13e-05	5.81e-05	16
KEGG	hsa05162	Measles	39/1043	139/8144	1.07e-06	7.7e-05	6.27e-05	39
KEGG	hsa05164	Influenza A	45/1043	171/8144	1.16e-06	7.7e-05	6.27e-05	45
KEGG	hsa05169	Epstein-Barr virus infection	48/1043	202/8144	1.13e-05	0.000625593	0.000509308	48
KEGG	hsa04145	Phagosome	37/1043	152/8144	6.55e-05	0.00309796	0.00252211	37
KEGG	hsa04061	Viral protein interaction with cytokine and cytokine receptor	27/1043	100/8144	9.86e-05	0.00407923	0.00332098	27
KEGG	hsa05417	Lipid and atherosclerosis	47/1043	215/8144	0.000129137	0.00474936	0.00386655	47
KEGG	hsa04612	Antigen processing and presentation	22/1043	78/8144	0.000215636	0.00713755	0.00581082	22
KEGG	hsa05160	Hepatitis C	36/1043	157/8144	0.000294341	0.008857	0.00721066	36
KEGG	hsa04668	TNF signaling pathway	27/1043	112/8144	0.000720854	0.0196638	0.0160087	27
KEGG	hsa00020	Citrate cycle (TCA cycle)	11/1043	30/8144	0.000772296	0.0196638	0.0160087	11
KEGG	hsa05110	Vibrio cholerae infection	15/1043	50/8144	0.00105986	0.0227326	0.018507	15
KEGG	hsa05014	Amyotrophic lateral sclerosis	67/1043	364/8144	0.00113901	0.0227326	0.018507	67
KEGG	hsa04520	Adherens junction	19/1043	71/8144	0.00115151	0.0227326	0.018507	19
KEGG	hsa04064	NF-kappa B signaling pathway	25/1043	104/8144	0.00116753	0.0227326	0.018507	25
KEGG	hsa04010	MAPK signaling pathway	56/1043	294/8144	0.00126387	0.0232412	0.0189211	56
KEGG	hsa05171	Coronavirus disease - COVID-19	46/1043	232/8144	0.00144345	0.024065	0.0195918	46
KEGG	hsa04144	Endocytosis	49/1043	251/8144	0.00145408	0.024065	0.0195918	49
KEGG	hsa05323	Rheumatoid arthritis	22/1043	93/8144	0.00278931	0.0439649	0.0357927	22
KEGG	hsa00510	N-Glycan biosynthesis	14/1043	50/8144	0.00316138	0.0475643	0.0387231	14
KEGG	hsa00140	Steroid hormone biosynthesis	16/1043	61/8144	0.00342881	0.049345	0.0401728	16

## Sheet: MERS-CoV
Type	ID	Description	GeneRatio	BgRatio	pvalue	p.adjust	qvalue	Count
BP	GO:0000956	nuclear-transcribed mRNA catabolic process	144/7908	210/18866	4.13684e-15	2.68563e-11	2.08845e-11	144
BP	GO:0016569	covalent chromatin modification	278/7908	481/18866	9.36946e-13	2.70633e-09	2.10454e-09	278
BP	GO:0006402	mRNA catabolic process	225/7908	376/18866	1.25061e-12	2.70633e-09	2.10454e-09	225
BP	GO:0016570	histone modification	269/7908	468/18866	5.07784e-12	8.24133e-09	6.40877e-09	269
BP	GO:0010498	proteasomal protein catabolic process	275/7908	483/18866	1.24281e-11	1.61367e-08	1.25485e-08	275
BP	GO:0006401	RNA catabolic process	241/7908	415/18866	1.58866e-11	1.71893e-08	1.33671e-08	241
BP	GO:0043161	proteasome-mediated ubiquitin-dependent protein catabolic process	243/7908	424/18866	8.06955e-11	7.48394e-08	5.81979e-08	243
BP	GO:0043254	regulation of protein-containing complex assembly	255/7908	449/18866	9.81704e-11	7.96652e-08	6.19507e-08	255
BP	GO:0034976	response to endoplasmic reticulum stress	176/7908	294/18866	3.32234e-10	2.39651e-07	1.86362e-07	176
BP	GO:2001233	regulation of apoptotic signaling pathway	235/7908	413/18866	4.17246e-10	2.51428e-07	1.9552e-07	235
BP	GO:0044839	cell cycle G2/M phase transition	165/7908	273/18866	4.26018e-10	2.51428e-07	1.9552e-07	165
BP	GO:0010506	regulation of autophagy	202/7908	347/18866	5.20004e-10	2.60055e-07	2.02228e-07	202
BP	GO:0051056	regulation of small GTPase mediated signal transduction	190/7908	323/18866	5.2075e-10	2.60055e-07	2.02228e-07	190
BP	GO:0010256	endomembrane system organization	261/7908	468/18866	7.10743e-10	3.29582e-07	2.56295e-07	261
BP	GO:0000086	G2/M transition of mitotic cell cycle	154/7908	254/18866	1.17389e-09	5.08061e-07	3.95087e-07	154
BP	GO:1901990	regulation of mitotic cell cycle phase transition	250/7908	448/18866	1.49847e-09	6.08005e-07	4.72807e-07	250
BP	GO:0072331	signal transduction by p53 class mediator	160/7908	267/18866	1.88106e-09	7.18344e-07	5.58611e-07	160
BP	GO:0007265	Ras protein signal transduction	199/7908	346/18866	2.76154e-09	9.95996e-07	7.74524e-07	199
BP	GO:0031647	regulation of protein stability	174/7908	296/18866	2.95471e-09	1.00958e-06	7.85085e-07	174
BP	GO:1901987	regulation of cell cycle phase transition	267/7908	486/18866	3.29422e-09	1.0693e-06	8.31531e-07	267
BP	GO:0000077	DNA damage checkpoint	99/7908	151/18866	3.51163e-09	1.08559e-06	8.44198e-07	99
BP	GO:0031570	DNA integrity checkpoint	104/7908	161/18866	4.86059e-09	1.39552e-06	1.08521e-06	104
BP	GO:0062197	cellular response to chemical stress	205/7908	360/18866	4.94409e-09	1.39552e-06	1.08521e-06	205
BP	GO:0034470	ncRNA processing	224/7908	400/18866	7.06019e-09	1.89703e-06	1.4752e-06	224
BP	GO:0019058	viral life cycle	195/7908	341/18866	7.41857e-09	1.89703e-06	1.4752e-06	195
BP	GO:0031331	positive regulation of cellular catabolic process	219/7908	390/18866	7.59746e-09	1.89703e-06	1.4752e-06	219
BP	GO:0016050	vesicle organization	194/7908	340/18866	1.02459e-08	2.44298e-06	1.89975e-06	194
BP	GO:0030330	DNA damage response, signal transduction by p53 class mediator	74/7908	107/18866	1.05366e-08	2.44298e-06	1.89975e-06	74
BP	GO:0042254	ribosome biogenesis	179/7908	310/18866	1.14362e-08	2.56013e-06	1.99085e-06	179
BP	GO:0006979	response to oxidative stress	251/7908	458/18866	1.30341e-08	2.81346e-06	2.18785e-06	251
BP	GO:0000075	cell cycle checkpoint	133/7908	219/18866	1.34346e-08	2.81346e-06	2.18785e-06	133
BP	GO:0006605	protein targeting	244/7908	444/18866	1.50004e-08	3.04321e-06	2.36652e-06	244
BP	GO:0030522	intracellular receptor signaling pathway	156/7908	265/18866	1.66767e-08	3.12706e-06	2.43172e-06	156
BP	GO:0006260	DNA replication	160/7908	273/18866	1.67856e-08	3.12706e-06	2.43172e-06	160
BP	GO:0051656	establishment of organelle localization	238/7908	432/18866	1.68588e-08	3.12706e-06	2.43172e-06	238
BP	GO:0044773	mitotic DNA damage checkpoint	70/7908	101/18866	2.27956e-08	3.97842e-06	3.09377e-06	70
BP	GO:0000288	nuclear-transcribed mRNA catabolic process, deadenylation-dependent decay	57/7908	78/18866	2.28873e-08	3.97842e-06	3.09377e-06	57
BP	GO:0097193	intrinsic apoptotic signaling pathway	168/7908	290/18866	2.32871e-08	3.97842e-06	3.09377e-06	168
BP	GO:0033044	regulation of chromosome organization	200/7908	356/18866	3.19832e-08	5.32397e-06	4.14012e-06	200
BP	GO:0009896	positive regulation of catabolic process	247/7908	454/18866	3.96962e-08	6.44269e-06	5.01007e-06	247
BP	GO:0051701	interaction with host	128/7908	212/18866	4.0765e-08	6.45479e-06	5.01948e-06	128
BP	GO:0016236	macroautophagy	177/7908	310/18866	4.18728e-08	6.47234e-06	5.03314e-06	177
BP	GO:0007093	mitotic cell cycle checkpoint	104/7908	166/18866	5.27247e-08	7.96021e-06	6.19015e-06	104
BP	GO:0044782	cilium organization	219/7908	397/18866	5.41574e-08	7.99068e-06	6.21385e-06	219
BP	GO:0044774	mitotic DNA integrity checkpoint	73/7908	108/18866	5.94287e-08	8.57358e-06	6.66713e-06	73
BP	GO:1903900	regulation of viral life cycle	99/7908	157/18866	6.86458e-08	9.68801e-06	7.53376e-06	99
BP	GO:0009411	response to UV	90/7908	140/18866	7.22355e-08	9.97771e-06	7.75904e-06	90
BP	GO:0035196	production of miRNAs involved in gene silencing by miRNA	39/7908	49/18866	7.88045e-08	1.06583e-05	8.2883e-06	39
BP	GO:0031050	dsRNA processing	42/7908	54/18866	8.35024e-08	1.0757e-05	8.36502e-06	42
BP	GO:0070918	production of small RNA involved in gene silencing by RNA	42/7908	54/18866	8.35024e-08	1.0757e-05	8.36502e-06	42
BP	GO:0071902	positive regulation of protein serine/threonine kinase activity	193/7908	345/18866	8.45049e-08	1.0757e-05	8.36502e-06	193
BP	GO:0042770	signal transduction in response to DNA damage	86/7908	133/18866	9.4795e-08	1.18348e-05	9.20317e-06	86
BP	GO:0000184	nuclear-transcribed mRNA catabolic process, nonsense-mediated decay	79/7908	120/18866	1.00087e-07	1.22597e-05	9.5336e-06	79
BP	GO:0001701	in utero embryonic development	211/7908	383/18866	1.07868e-07	1.29681e-05	1.00845e-05	211
BP	GO:1902749	regulation of cell cycle G2/M phase transition	129/7908	217/18866	1.29188e-07	1.51664e-05	1.1794e-05	129
BP	GO:0002064	epithelial cell development	131/7908	221/18866	1.30826e-07	1.51664e-05	1.1794e-05	131
BP	GO:0045930	negative regulation of mitotic cell cycle	190/7908	341/18866	1.5651e-07	1.78257e-05	1.38619e-05	190
BP	GO:0031023	microtubule organizing center organization	87/7908	136/18866	1.64524e-07	1.84154e-05	1.43205e-05	87
BP	GO:0010389	regulation of G2/M transition of mitotic cell cycle	120/7908	200/18866	1.73423e-07	1.90824e-05	1.48392e-05	120
BP	GO:0060271	cilium assembly	207/7908	377/18866	1.98471e-07	2.14746e-05	1.66994e-05	207
BP	GO:0000209	protein polyubiquitination	189/7908	340/18866	2.1067e-07	2.24209e-05	1.74353e-05	189
BP	GO:0031334	positive regulation of protein-containing complex assembly	148/7908	257/18866	2.57376e-07	2.69497e-05	2.09571e-05	148
BP	GO:0034599	cellular response to oxidative stress	174/7908	310/18866	2.66153e-07	2.74264e-05	2.13278e-05	174
BP	GO:0042176	regulation of protein catabolic process	216/7908	397/18866	2.76054e-07	2.80022e-05	2.17756e-05	216
BP	GO:0070646	protein modification by small protein removal	169/7908	300/18866	2.85033e-07	2.84682e-05	2.21379e-05	169
BP	GO:0030099	myeloid cell differentiation	232/7908	431/18866	3.14223e-07	3.09081e-05	2.40353e-05	232
BP	GO:0006470	protein dephosphorylation	180/7908	323/18866	3.23631e-07	3.13584e-05	2.43855e-05	180
BP	GO:0090305	nucleic acid phosphodiester bond hydrolysis	175/7908	313/18866	3.50123e-07	3.31817e-05	2.58033e-05	175
BP	GO:1903362	regulation of cellular protein catabolic process	149/7908	260/18866	3.5267e-07	3.31817e-05	2.58033e-05	149
BP	GO:0032259	methylation	203/7908	371/18866	3.63262e-07	3.369e-05	2.61986e-05	203
BP	GO:0097191	extrinsic apoptotic signaling pathway	134/7908	230/18866	3.79474e-07	3.41042e-05	2.65207e-05	134
BP	GO:2001020	regulation of response to DNA damage stimulus	132/7908	226/18866	3.80362e-07	3.41042e-05	2.65207e-05	132
BP	GO:0051090	regulation of DNA-binding transcription factor activity	243/7908	455/18866	3.85378e-07	3.41042e-05	2.65207e-05	243
BP	GO:0007059	chromosome segregation	185/7908	334/18866	3.92836e-07	3.41042e-05	2.65207e-05	185
BP	GO:0043687	post-translational protein modification	199/7908	363/18866	3.93995e-07	3.41042e-05	2.65207e-05	199
BP	GO:0052126	movement in host environment	103/7908	169/18866	4.37845e-07	3.74012e-05	2.90845e-05	103
BP	GO:0006473	protein acetylation	120/7908	203/18866	5.30157e-07	4.39944e-05	3.42117e-05	120
BP	GO:0043903	regulation of symbiotic process	134/7908	231/18866	5.32188e-07	4.39944e-05	3.42117e-05	134
BP	GO:0032147	activation of protein kinase activity	183/7908	331/18866	5.3536e-07	4.39944e-05	3.42117e-05	183
BP	GO:1901796	regulation of signal transduction by p53 class mediator	108/7908	180/18866	7.01665e-07	5.69401e-05	4.42787e-05	108
BP	GO:0046578	regulation of Ras protein signal transduction	115/7908	194/18866	7.43993e-07	5.96296e-05	4.63702e-05	115
BP	GO:0048193	Golgi vesicle transport	203/7908	374/18866	7.80858e-07	6.18211e-05	4.80744e-05	203
BP	GO:0032801	receptor catabolic process	29/7908	35/18866	7.94221e-07	6.21214e-05	4.83079e-05	29
BP	GO:0045069	regulation of viral genome replication	66/7908	100/18866	9.63871e-07	7.24854e-05	5.63674e-05	66
BP	GO:0051225	spindle assembly	74/7908	115/18866	9.65744e-07	7.24854e-05	5.63674e-05	74
BP	GO:0006913	nucleocytoplasmic transport	193/7908	354/18866	9.69847e-07	7.24854e-05	5.63674e-05	193
BP	GO:0140056	organelle localization by membrane tethering	103/7908	171/18866	9.71385e-07	7.24854e-05	5.63674e-05	103
BP	GO:2001234	negative regulation of apoptotic signaling pathway	134/7908	233/18866	1.02853e-06	7.58773e-05	5.9005e-05	134
BP	GO:0006364	rRNA processing	131/7908	227/18866	1.04689e-06	7.63641e-05	5.93836e-05	131
BP	GO:0050792	regulation of viral process	126/7908	217/18866	1.06888e-06	7.71019e-05	5.99573e-05	126
BP	GO:0018205	peptidyl-lysine modification	217/7908	405/18866	1.16675e-06	8.32364e-05	6.47277e-05	217
BP	GO:0051169	nuclear transport	194/7908	357/18866	1.22333e-06	8.63248e-05	6.71294e-05	194
BP	GO:0071496	cellular response to external stimulus	179/7908	326/18866	1.29211e-06	9.0048e-05	7.00247e-05	179
BP	GO:0006903	vesicle targeting	63/7908	95/18866	1.31771e-06	9.0048e-05	7.00247e-05	63
BP	GO:0097711	ciliary basal body-plasma membrane docking	63/7908	95/18866	1.31771e-06	9.0048e-05	7.00247e-05	63
BP	GO:0009615	response to virus	190/7908	349/18866	1.33417e-06	9.02233e-05	7.0161e-05	190
BP	GO:0010508	positive regulation of autophagy	82/7908	131/18866	1.3809e-06	9.24209e-05	7.18699e-05	82
BP	GO:0016579	protein deubiquitination	158/7908	283/18866	1.42839e-06	9.46233e-05	7.35826e-05	158
BP	GO:0034660	ncRNA metabolic process	258/7908	493/18866	1.50657e-06	9.87945e-05	7.68263e-05	258
BP	GO:0031098	stress-activated protein kinase signaling cascade	166/7908	300/18866	1.65085e-06	0.000107173	8.33418e-05	166
BP	GO:0044409	entry into host	90/7908	147/18866	1.73178e-06	0.000111314	8.65619e-05	90
BP	GO:0051648	vesicle localization	131/7908	229/18866	1.99545e-06	0.000126133	9.80855e-05	131
BP	GO:0048194	Golgi vesicle budding	55/7908	81/18866	2.00118e-06	0.000126133	9.80855e-05	55
BP	GO:1903050	regulation of proteolysis involved in cellular protein catabolic process	129/7908	225/18866	2.02754e-06	0.000126565	9.84217e-05	129
BP	GO:0035966	response to topologically incorrect protein	119/7908	205/18866	2.14129e-06	0.000132393	0.000102954	119
BP	GO:0000289	nuclear-transcribed mRNA poly(A) tail shortening	29/7908	36/18866	2.44085e-06	0.00014949	0.000116249	29
BP	GO:1903320	regulation of protein modification by small protein conjugation or removal	137/7908	242/18866	2.56042e-06	0.00015502	0.00012055	137
BP	GO:0016072	rRNA metabolic process	135/7908	238/18866	2.61944e-06	0.00015502	0.00012055	135
BP	GO:0046825	regulation of protein export from nucleus	32/7908	41/18866	2.62486e-06	0.00015502	0.00012055	32
BP	GO:0032386	regulation of intracellular transport	193/7908	358/18866	2.62665e-06	0.00015502	0.00012055	193
BP	GO:0045787	positive regulation of cell cycle	211/7908	396/18866	2.71652e-06	0.00015888	0.000123551	211
BP	GO:0018023	peptidyl-lysine trimethylation	39/7908	53/18866	2.88264e-06	0.000166629	0.000129577	39
BP	GO:0051650	establishment of vesicle localization	122/7908	212/18866	2.93841e-06	0.000166629	0.000129577	122
BP	GO:0007098	centrosome cycle	78/7908	125/18866	2.94815e-06	0.000166629	0.000129577	78
BP	GO:0016311	dephosphorylation	256/7908	492/18866	2.95169e-06	0.000166629	0.000129577	256
BP	GO:0000819	sister chromatid segregation	114/7908	196/18866	3.04422e-06	0.000170371	0.000132487	114
BP	GO:0060333	interferon-gamma-mediated signaling pathway	60/7908	91/18866	3.11936e-06	0.000173084	0.000134597	60
BP	GO:0031668	cellular response to extracellular stimulus	142/7908	253/18866	3.23063e-06	0.000176726	0.000137429	142
BP	GO:0032508	DNA duplex unwinding	69/7908	108/18866	3.24685e-06	0.000176726	0.000137429	69
BP	GO:0007249	I-kappaB kinase/NF-kappaB signaling	158/7908	286/18866	3.29389e-06	0.000176726	0.000137429	158
BP	GO:0051403	stress-activated MAPK cascade	158/7908	286/18866	3.29389e-06	0.000176726	0.000137429	158
BP	GO:0010948	negative regulation of cell cycle process	193/7908	359/18866	3.34234e-06	0.000177857	0.000138308	193
BP	GO:0090114	COPII-coated vesicle budding	50/7908	73/18866	3.93436e-06	0.000207657	0.000161482	50
BP	GO:0000723	telomere maintenance	96/7908	161/18866	4.16125e-06	0.000217861	0.000169417	96
BP	GO:0043087	regulation of GTPase activity	250/7908	481/18866	4.27435e-06	0.000218026	0.000169545	250
BP	GO:0061136	regulation of proteasomal protein catabolic process	112/7908	193/18866	4.29271e-06	0.000218026	0.000169545	112
BP	GO:0010821	regulation of mitochondrion organization	111/7908	191/18866	4.30558e-06	0.000218026	0.000169545	111
BP	GO:0006986	response to unfolded protein	107/7908	183/18866	4.33231e-06	0.000218026	0.000169545	107
BP	GO:0007051	spindle organization	107/7908	183/18866	4.33231e-06	0.000218026	0.000169545	107
BP	GO:0044843	cell cycle G1/S phase transition	169/7908	310/18866	4.48883e-06	0.000224165	0.000174319	169
BP	GO:0072659	protein localization to plasma membrane	155/7908	281/18866	4.56621e-06	0.000226289	0.000175971	155
BP	GO:1902903	regulation of supramolecular fiber organization	199/7908	373/18866	4.61878e-06	0.00022716	0.000176648	199
BP	GO:0007050	cell cycle arrest	132/7908	234/18866	4.96841e-06	0.000241126	0.000187509	132
BP	GO:0051098	regulation of binding	196/7908	367/18866	4.97704e-06	0.000241126	0.000187509	196
BP	GO:0046718	viral entry into host cell	82/7908	134/18866	5.05064e-06	0.000242879	0.000188872	82
BP	GO:0002753	cytoplasmic pattern recognition receptor signaling pathway	47/7908	68/18866	5.17357e-06	0.000246962	0.000192047	47
BP	GO:0022613	ribonucleoprotein complex biogenesis	250/7908	482/18866	5.22239e-06	0.000247473	0.000192444	250
BP	GO:1905897	regulation of response to endoplasmic reticulum stress	60/7908	92/18866	5.31231e-06	0.000249909	0.000194339	60
BP	GO:0010639	negative regulation of organelle organization	219/7908	416/18866	5.36518e-06	0.000250581	0.000194861	219
BP	GO:0140014	mitotic nuclear division	157/7908	286/18866	5.74095e-06	0.00026437	0.000205584	157
BP	GO:0035264	multicellular organism growth	90/7908	150/18866	5.74187e-06	0.00026437	0.000205584	90
BP	GO:2001236	regulation of extrinsic apoptotic signaling pathway	96/7908	162/18866	6.02883e-06	0.000274454	0.000213425	96
BP	GO:2001242	regulation of intrinsic apoptotic signaling pathway	98/7908	166/18866	6.08326e-06	0.000274454	0.000213425	98
BP	GO:0045862	positive regulation of proteolysis	197/7908	370/18866	6.10961e-06	0.000274454	0.000213425	197
BP	GO:0022406	membrane docking	105/7908	180/18866	6.12997e-06	0.000274454	0.000213425	105
BP	GO:0048511	rhythmic process	166/7908	305/18866	6.17642e-06	0.000274639	0.00021357	166
BP	GO:0010822	positive regulation of mitochondrion organization	74/7908	119/18866	6.28681e-06	0.000277646	0.000215908	74
BP	GO:0051091	positive regulation of DNA-binding transcription factor activity	149/7908	270/18866	6.69236e-06	0.000293559	0.000228283	149
BP	GO:0009314	response to radiation	233/7908	447/18866	6.87311e-06	0.000299465	0.000232875	233
BP	GO:0034101	erythrocyte homeostasis	79/7908	129/18866	7.16852e-06	0.000309556	0.000240722	79
BP	GO:0048199	vesicle targeting, to, from or within Golgi	50/7908	74/18866	7.20009e-06	0.000309556	0.000240722	50
BP	GO:0000082	G1/S transition of mitotic cell cycle	157/7908	287/18866	7.46339e-06	0.000318765	0.000247884	157
BP	GO:0016197	endosomal transport	136/7908	244/18866	8.39046e-06	0.000356019	0.000276854	136
BP	GO:1903311	regulation of mRNA metabolic process	184/7908	344/18866	8.44887e-06	0.000356169	0.00027697	184
BP	GO:0006839	mitochondrial transport	149/7908	271/18866	8.75603e-06	0.000366737	0.000285188	149
BP	GO:0032392	DNA geometric change	72/7908	116/18866	9.17615e-06	0.000381869	0.000296956	72
BP	GO:0006577	amino-acid betaine metabolic process	16/7908	17/18866	9.27356e-06	0.000383465	0.000298196	16
BP	GO:0060149	negative regulation of posttranscriptional gene silencing	20/7908	23/18866	1.06811e-05	0.000436112	0.000339137	20
BP	GO:0060967	negative regulation of gene silencing by RNA	20/7908	23/18866	1.06811e-05	0.000436112	0.000339137	20
BP	GO:0045785	positive regulation of cell adhesion	223/7908	428/18866	1.11355e-05	0.000449151	0.000349276	223
BP	GO:0031667	response to nutrient levels	244/7908	473/18866	1.11651e-05	0.000449151	0.000349276	244
BP	GO:0048732	gland development	230/7908	443/18866	1.1208e-05	0.000449151	0.000349276	230
BP	GO:0002831	regulation of response to biotic stimulus	214/7908	409/18866	1.16127e-05	0.000462512	0.000359667	214
BP	GO:0010212	response to ionizing radiation	86/7908	144/18866	1.18289e-05	0.000468252	0.00036413	86
BP	GO:0070972	protein localization to endoplasmic reticulum	90/7908	152/18866	1.21551e-05	0.000478246	0.000371902	90
BP	GO:0018394	peptidyl-lysine acetylation	100/7908	172/18866	1.22633e-05	0.000479599	0.000372954	100
BP	GO:0033157	regulation of intracellular protein transport	145/7908	264/18866	1.23523e-05	0.000480187	0.000373412	145
BP	GO:0006302	double-strand break repair	144/7908	262/18866	1.25964e-05	0.000486763	0.000378525	144
BP	GO:0044783	G1 DNA damage checkpoint	44/7908	64/18866	1.27854e-05	0.000491139	0.000381928	44
BP	GO:0031669	cellular response to nutrient levels	124/7908	221/18866	1.34379e-05	0.000513168	0.000399059	124
BP	GO:0043122	regulation of I-kappaB kinase/NF-kappaB signaling	139/7908	252/18866	1.38588e-05	0.000526147	0.000409151	139
BP	GO:0031396	regulation of protein ubiquitination	119/7908	211/18866	1.43863e-05	0.000542999	0.000422256	119
BP	GO:0036503	ERAD pathway	63/7908	100/18866	1.65687e-05	0.000621758	0.000483502	63
BP	GO:0006901	vesicle coating	47/7908	70/18866	1.74328e-05	0.000648509	0.000504304	47
BP	GO:0016573	histone acetylation	93/7908	159/18866	1.74814e-05	0.000648509	0.000504304	93
BP	GO:0006650	glycerophospholipid metabolic process	182/7908	343/18866	1.76757e-05	0.000651994	0.000507015	182
BP	GO:0060249	anatomical structure homeostasis	241/7908	469/18866	1.78516e-05	0.000654761	0.000509167	241
BP	GO:0007163	establishment or maintenance of cell polarity	123/7908	220/18866	1.82284e-05	0.000664824	0.000516992	123
BP	GO:0000186	activation of MAPKK activity	37/7908	52/18866	1.86091e-05	0.00067492	0.000524843	37
BP	GO:0006352	DNA-templated transcription, initiation	137/7908	249/18866	1.88433e-05	0.000675328	0.00052516	137
BP	GO:1903902	positive regulation of viral life cycle	42/7908	61/18866	1.8956e-05	0.000675328	0.00052516	42
BP	GO:0043414	macromolecule methylation	170/7908	318/18866	1.90282e-05	0.000675328	0.00052516	170
BP	GO:0032970	regulation of actin filament-based process	211/7908	405/18866	1.90728e-05	0.000675328	0.00052516	211
BP	GO:0070920	regulation of production of small RNA involved in gene silencing by RNA	21/7908	25/18866	1.91405e-05	0.000675328	0.00052516	21
BP	GO:0006900	vesicle budding from membrane	68/7908	110/18866	1.95277e-05	0.000685264	0.000532887	68
BP	GO:0006888	endoplasmic reticulum to Golgi vesicle-mediated transport	116/7908	206/18866	2.01598e-05	0.000703643	0.000547179	116
BP	GO:0051168	nuclear export	115/7908	204/18866	2.04279e-05	0.000709188	0.000551491	115
BP	GO:0030705	cytoskeleton-dependent intracellular transport	113/7908	200/18866	2.09545e-05	0.000723599	0.000562697	113
BP	GO:0031571	mitotic G1 DNA damage checkpoint	43/7908	63/18866	2.12213e-05	0.000728934	0.000566846	43
BP	GO:0022612	gland morphogenesis	75/7908	124/18866	2.25671e-05	0.000771081	0.000599622	75
BP	GO:0006611	protein export from nucleus	105/7908	184/18866	2.28663e-05	0.000777214	0.00060439	105
BP	GO:0060337	type I interferon signaling pathway	60/7908	95/18866	2.33858e-05	0.000786635	0.000611717	60
BP	GO:0071357	cellular response to type I interferon	60/7908	95/18866	2.33858e-05	0.000786635	0.000611717	60
BP	GO:0016241	regulation of macroautophagy	101/7908	176/18866	2.3647e-05	0.000788911	0.000613487	101
BP	GO:0051258	protein polymerization	161/7908	300/18866	2.36965e-05	0.000788911	0.000613487	161
BP	GO:0071103	DNA conformation change	187/7908	355/18866	2.41078e-05	0.00079851	0.000620951	187
BP	GO:0006475	internal protein amino acid acetylation	96/7908	166/18866	2.43812e-05	0.000798908	0.00062126	96
BP	GO:0035967	cellular response to topologically incorrect protein	96/7908	166/18866	2.43812e-05	0.000798908	0.00062126	96
BP	GO:0018393	internal peptidyl-lysine acetylation	95/7908	164/18866	2.4489e-05	0.000798908	0.00062126	95
BP	GO:0034620	cellular response to unfolded protein	86/7908	146/18866	2.4706e-05	0.000801955	0.00062363	86
BP	GO:0043543	protein acylation	136/7908	248/18866	2.50697e-05	0.000809715	0.000629665	136
BP	GO:0031397	negative regulation of protein ubiquitination	52/7908	80/18866	2.54673e-05	0.000818483	0.000636482	52
BP	GO:0050821	protein stabilization	106/7908	187/18866	3.08644e-05	0.000986703	0.000767297	106
BP	GO:0045070	positive regulation of viral genome replication	28/7908	37/18866	3.13685e-05	0.000986703	0.000767297	28
BP	GO:0060428	lung epithelium development	28/7908	37/18866	3.13685e-05	0.000986703	0.000767297	28
BP	GO:0060969	negative regulation of gene silencing	28/7908	37/18866	3.13685e-05	0.000986703	0.000767297	28
BP	GO:1903706	regulation of hemopoiesis	253/7908	498/18866	3.14614e-05	0.000986703	0.000767297	253
BP	GO:0006984	ER-nucleus signaling pathway	36/7908	51/18866	3.19598e-05	0.000997515	0.000775705	36
BP	GO:0071214	cellular response to abiotic stimulus	175/7908	331/18866	3.31115e-05	0.00101938	0.000792705	175
BP	GO:0104004	cellular response to environmental stimulus	175/7908	331/18866	3.31115e-05	0.00101938	0.000792705	175
BP	GO:0051052	regulation of DNA metabolic process	191/7908	365/18866	3.31313e-05	0.00101938	0.000792705	191
BP	GO:0016482	cytosolic transport	95/7908	165/18866	3.40976e-05	0.00104416	0.000811976	95
BP	GO:2000058	regulation of ubiquitin-dependent protein catabolic process	92/7908	159/18866	3.4662e-05	0.00105646	0.000821542	92
BP	GO:0043405	regulation of MAP kinase activity	180/7908	342/18866	3.60832e-05	0.00109464	0.000851231	180
BP	GO:0007015	actin filament organization	223/7908	434/18866	3.62924e-05	0.00109586	0.000852182	223
BP	GO:0044819	mitotic G1/S transition checkpoint	43/7908	64/18866	3.84948e-05	0.00115367	0.000897136	43
BP	GO:0051607	defense response to virus	140/7908	258/18866	3.85623e-05	0.00115367	0.000897136	140
BP	GO:0032271	regulation of protein polymerization	127/7908	231/18866	3.90598e-05	0.00116319	0.000904543	127
BP	GO:0070507	regulation of microtubule cytoskeleton organization	107/7908	190/18866	4.12239e-05	0.00122203	0.0009503	107
BP	GO:0016233	telomere capping	38/7908	55/18866	4.17408e-05	0.00122438	0.000952122	38
BP	GO:0048207	vesicle targeting, rough ER to cis-Golgi	44/7908	66/18866	4.20238e-05	0.00122438	0.000952122	44
BP	GO:0048208	COPII vesicle coating	44/7908	66/18866	4.20238e-05	0.00122438	0.000952122	44
BP	GO:0034644	cellular response to UV	52/7908	81/18866	4.22459e-05	0.00122438	0.000952122	52
BP	GO:0043242	negative regulation of protein-containing complex disassembly	52/7908	81/18866	4.22459e-05	0.00122438	0.000952122	52
BP	GO:0008154	actin polymerization or depolymerization	122/7908	221/18866	4.29622e-05	0.0012396	0.000963962	122
BP	GO:0032956	regulation of actin cytoskeleton organization	188/7908	360/18866	4.43164e-05	0.00127302	0.000989946	188
BP	GO:0046822	regulation of nucleocytoplasmic transport	68/7908	112/18866	4.50095e-05	0.00128584	0.000999914	68
BP	GO:0032200	telomere organization	99/7908	174/18866	4.53568e-05	0.00128584	0.000999914	99
BP	GO:0051099	positive regulation of binding	99/7908	174/18866	4.53568e-05	0.00128584	0.000999914	99
BP	GO:0046827	positive regulation of protein export from nucleus	18/7908	21/18866	4.62741e-05	0.00130048	0.0010113	18
BP	GO:0080182	histone H3-K4 trimethylation	18/7908	21/18866	4.62741e-05	0.00130048	0.0010113	18
BP	GO:0002262	myeloid cell homeostasis	89/7908	154/18866	4.90664e-05	0.00137301	0.00106771	89
BP	GO:0061008	hepaticobiliary system development	84/7908	144/18866	4.98996e-05	0.00139034	0.00108118	84
BP	GO:0051604	protein maturation	156/7908	293/18866	5.40477e-05	0.00149948	0.00116605	156
BP	GO:0090150	establishment of protein localization to membrane	179/7908	342/18866	5.67572e-05	0.00156795	0.00121929	179
BP	GO:0003382	epithelial cell morphogenesis	27/7908	36/18866	5.72511e-05	0.00157489	0.00122469	27
BP	GO:1990778	protein localization to cell periphery	178/7908	340/18866	5.83321e-05	0.00159786	0.00124255	178
BP	GO:0034340	response to type I interferon	61/7908	99/18866	5.90138e-05	0.001603	0.00124656	61
BP	GO:1905037	autophagosome organization	61/7908	99/18866	5.90138e-05	0.001603	0.00124656	61
BP	GO:0008630	intrinsic apoptotic signaling pathway in response to DNA damage	63/7908	103/18866	6.17567e-05	0.00166173	0.00129222	63
BP	GO:0006998	nuclear envelope organization	36/7908	52/18866	6.19988e-05	0.00166173	0.00129222	36
BP	GO:1902230	negative regulation of intrinsic apoptotic signaling pathway in response to DNA damage	24/7908	31/18866	6.21806e-05	0.00166173	0.00129222	24
BP	GO:0030433	ubiquitin-dependent ERAD pathway	50/7908	78/18866	6.24555e-05	0.00166173	0.00129222	50
BP	GO:0050688	regulation of defense response to virus	50/7908	78/18866	6.24555e-05	0.00166173	0.00129222	50
BP	GO:0061013	regulation of mRNA catabolic process	115/7908	208/18866	6.42511e-05	0.0016956	0.00131856	115
BP	GO:1902905	positive regulation of supramolecular fiber organization	115/7908	208/18866	6.42511e-05	0.0016956	0.00131856	115
BP	GO:0042594	response to starvation	114/7908	206/18866	6.54281e-05	0.00171967	0.00133728	114
BP	GO:0000070	mitotic sister chromatid segregation	92/7908	161/18866	6.64631e-05	0.00173983	0.00135296	92
BP	GO:2000027	regulation of animal organ morphogenesis	137/7908	254/18866	6.77962e-05	0.0017676	0.00137455	137
BP	GO:0070997	neuron death	187/7908	360/18866	6.85955e-05	0.00178129	0.0013852	187
BP	GO:0007030	Golgi organization	87/7908	151/18866	6.90564e-05	0.00178611	0.00138895	87
BP	GO:0030218	erythrocyte differentiation	72/7908	121/18866	6.9517e-05	0.00179089	0.00139266	72
BP	GO:0008637	apoptotic mitochondrial changes	74/7908	125/18866	7.03012e-05	0.00179678	0.00139724	74
BP	GO:0030968	endoplasmic reticulum unfolded protein response	74/7908	125/18866	7.03012e-05	0.00179678	0.00139724	74
BP	GO:0001889	liver development	82/7908	141/18866	7.06508e-05	0.00179678	0.00139724	82
BP	GO:0009636	response to toxic substance	135/7908	250/18866	7.10155e-05	0.00179678	0.00139724	135
BP	GO:0008654	phospholipid biosynthetic process	145/7908	271/18866	7.11295e-05	0.00179678	0.00139724	145
BP	GO:0071478	cellular response to radiation	105/7908	188/18866	7.62141e-05	0.00191776	0.00149132	105
BP	GO:0006977	DNA damage response, signal transduction by p53 class mediator resulting in cell cycle arrest	38/7908	56/18866	7.74663e-05	0.00193525	0.00150492	38
BP	GO:1903798	regulation of production of miRNAs involved in gene silencing by miRNA	19/7908	23/18866	7.75054e-05	0.00193525	0.00150492	19
BP	GO:0006310	DNA recombination	158/7908	299/18866	8.05085e-05	0.00200253	0.00155724	158
BP	GO:0007254	JNK cascade	117/7908	213/18866	8.10798e-05	0.00200905	0.00156231	117
BP	GO:1903321	negative regulation of protein modification by small protein conjugation or removal	57/7908	92/18866	8.17662e-05	0.00201835	0.00156955	57
BP	GO:0003205	cardiac chamber development	98/7908	174/18866	8.44544e-05	0.00206897	0.00160891	98
BP	GO:0007033	vacuole organization	98/7908	174/18866	8.44544e-05	0.00206897	0.00160891	98
BP	GO:0000045	autophagosome assembly	59/7908	96/18866	8.60538e-05	0.00210023	0.00163322	59
BP	GO:0051495	positive regulation of cytoskeleton organization	125/7908	230/18866	8.89744e-05	0.00216338	0.00168232	125
BP	GO:0002221	pattern recognition receptor signaling pathway	111/7908	201/18866	9.09722e-05	0.0022037	0.00171368	111
BP	GO:0042149	cellular response to glucose starvation	34/7908	49/18866	9.21544e-05	0.00222404	0.00172949	34
BP	GO:0048525	negative regulation of viral process	63/7908	104/18866	9.28997e-05	0.00222776	0.00173239	63
BP	GO:0001836	release of cytochrome c from mitochondria	40/7908	60/18866	9.30719e-05	0.00222776	0.00173239	40
BP	GO:1903829	positive regulation of cellular protein localization	176/7908	338/18866	9.3338e-05	0.00222776	0.00173239	176
BP	GO:0060965	negative regulation of gene silencing by miRNA	17/7908	20/18866	9.53435e-05	0.00225902	0.00175669	17
BP	GO:0070262	peptidyl-serine dephosphorylation	17/7908	20/18866	9.53435e-05	0.00225902	0.00175669	17
BP	GO:0043406	positive regulation of MAP kinase activity	141/7908	264/18866	9.92634e-05	0.00233526	0.00181599	141
BP	GO:0072655	establishment of protein localization to mitochondrion	81/7908	140/18866	9.94412e-05	0.00233526	0.00181599	81
BP	GO:2000736	regulation of stem cell differentiation	70/7908	118/18866	9.96406e-05	0.00233526	0.00181599	70
BP	GO:0060211	regulation of nuclear-transcribed mRNA poly(A) tail shortening	13/7908	14/18866	0.000104909	0.00243497	0.00189352	13
BP	GO:1903799	negative regulation of production of miRNAs involved in gene silencing by miRNA	13/7908	14/18866	0.000104909	0.00243497	0.00189352	13
BP	GO:0006644	phospholipid metabolic process	230/7908	455/18866	0.00010502	0.00243497	0.00189352	230
BP	GO:2001235	positive regulation of apoptotic signaling pathway	102/7908	183/18866	0.000106501	0.00246052	0.00191339	102
BP	GO:2001021	negative regulation of response to DNA damage stimulus	52/7908	83/18866	0.000109162	0.00251306	0.00195425	52
BP	GO:0036293	response to decreased oxygen levels	191/7908	371/18866	0.000110516	0.00253522	0.00197148	191
BP	GO:0032092	positive regulation of protein binding	53/7908	85/18866	0.000112852	0.0025797	0.00200607	53
BP	GO:0051235	maintenance of location	169/7908	324/18866	0.000113412	0.0025834	0.00200895	169
BP	GO:0043547	positive regulation of GTPase activity	207/7908	406/18866	0.0001216	0.00276023	0.00214646	207
BP	GO:0009267	cellular response to starvation	92/7908	163/18866	0.000123412	0.0027916	0.00217085	92
BP	GO:0010970	transport along microtubule	91/7908	161/18866	0.000124993	0.00281754	0.00219103	91
BP	GO:0060759	regulation of response to cytokine stimulus	108/7908	196/18866	0.000126394	0.00283277	0.00220287	108
BP	GO:0051092	positive regulation of NF-kappaB transcription factor activity	90/7908	159/18866	0.000126541	0.00283277	0.00220287	90
BP	GO:0043312	neutrophil degranulation	244/7908	487/18866	0.000135785	0.0030185	0.0023473	244
BP	GO:0043123	positive regulation of I-kappaB kinase/NF-kappaB signaling	104/7908	188/18866	0.000136206	0.0030185	0.0023473	104
BP	GO:0035335	peptidyl-tyrosine dephosphorylation	62/7908	103/18866	0.000136232	0.0030185	0.0023473	62
BP	GO:2001022	positive regulation of response to DNA damage stimulus	63/7908	105/18866	0.000137771	0.00302177	0.00234984	63
BP	GO:0060760	positive regulation of response to cytokine stimulus	38/7908	57/18866	0.000138707	0.00302177	0.00234984	38
BP	GO:0070936	protein K48-linked ubiquitination	38/7908	57/18866	0.000138707	0.00302177	0.00234984	38
BP	GO:0072431	signal transduction involved in mitotic G1 DNA damage checkpoint	38/7908	57/18866	0.000138707	0.00302177	0.00234984	38
BP	GO:1902400	intracellular signal transduction involved in G1 DNA damage checkpoint	38/7908	57/18866	0.000138707	0.00302177	0.00234984	38
BP	GO:0006613	cotranslational protein targeting to membrane	65/7908	109/18866	0.000140266	0.00303889	0.00236315	65
BP	GO:0006479	protein methylation	102/7908	184/18866	0.000141197	0.00303889	0.00236315	102
BP	GO:0008213	protein alkylation	102/7908	184/18866	0.000141197	0.00303889	0.00236315	102
BP	GO:0032434	regulation of proteasomal ubiquitin-dependent protein catabolic process	76/7908	131/18866	0.000142302	0.00303889	0.00236315	76
BP	GO:0019079	viral genome replication	74/7908	127/18866	0.000143177	0.00303889	0.00236315	74
BP	GO:0032606	type I interferon production	74/7908	127/18866	0.000143177	0.00303889	0.00236315	74
BP	GO:0032479	regulation of type I interferon production	73/7908	125/18866	0.000143435	0.00303889	0.00236315	73
BP	GO:0090316	positive regulation of intracellular protein transport	101/7908	182/18866	0.000143706	0.00303889	0.00236315	101
BP	GO:2001252	positive regulation of chromosome organization	101/7908	182/18866	0.000143706	0.00303889	0.00236315	101
BP	GO:1901991	negative regulation of mitotic cell cycle phase transition	134/7908	251/18866	0.000149264	0.00314618	0.00244659	134
BP	GO:1902229	regulation of intrinsic apoptotic signaling pathway in response to DNA damage	28/7908	39/18866	0.000151968	0.00319281	0.00248285	28
BP	GO:0060487	lung epithelial cell differentiation	18/7908	22/18866	0.000154145	0.0032281	0.00251029	18
BP	GO:0002283	neutrophil activation involved in immune response	245/7908	490/18866	0.000155108	0.00323782	0.00251785	245
BP	GO:0022604	regulation of cell morphogenesis	249/7908	499/18866	0.000161691	0.00336442	0.0026163	249
BP	GO:0031954	positive regulation of protein autophosphorylation	21/7908	27/18866	0.000162927	0.00337931	0.00262788	21
BP	GO:0036490	regulation of translation in response to endoplasmic reticulum stress	10/7908	10/18866	0.000166891	0.00345049	0.00268323	10
BP	GO:1902275	regulation of chromatin organization	107/7908	195/18866	0.00016862	0.00347518	0.00270243	107
BP	GO:0034504	protein localization to nucleus	146/7908	277/18866	0.000171753	0.00351567	0.00273392	146
BP	GO:0007623	circadian rhythm	118/7908	218/18866	0.000172164	0.00351567	0.00273392	118
BP	GO:0031648	protein destabilization	34/7908	50/18866	0.000172209	0.00351567	0.00273392	34
BP	GO:0030832	regulation of actin filament length	105/7908	191/18866	0.000175467	0.00357094	0.0027769	105
BP	GO:0090559	regulation of membrane permeability	54/7908	88/18866	0.00017893	0.00360976	0.00280708	54
BP	GO:0006367	transcription initiation from RNA polymerase II promoter	104/7908	189/18866	0.00017894	0.00360976	0.00280708	104
BP	GO:0045088	regulation of innate immune response	160/7908	307/18866	0.000179042	0.00360976	0.00280708	160
BP	GO:0043516	regulation of DNA damage response, signal transduction by p53 class mediator	25/7908	34/18866	0.00018592	0.00373683	0.00290589	25
BP	GO:0070585	protein localization to mitochondrion	82/7908	144/18866	0.000188686	0.00377451	0.0029352	82
BP	GO:0000280	nuclear division	216/7908	428/18866	0.000188958	0.00377451	0.0029352	216
BP	GO:0048285	organelle fission	238/7908	476/18866	0.000191105	0.00380569	0.00295945	238
BP	GO:0098754	detoxification	79/7908	138/18866	0.000194146	0.00385443	0.00299734	79
BP	GO:0001666	response to hypoxia	184/7908	359/18866	0.000197926	0.00391749	0.00304639	184
BP	GO:2000060	positive regulation of ubiquitin-dependent protein catabolic process	61/7908	102/18866	0.000198601	0.00391891	0.00304749	61
BP	GO:0002478	antigen processing and presentation of exogenous peptide antigen	98/7908	177/18866	0.000200331	0.00394107	0.00306472	98
BP	GO:1903708	positive regulation of hemopoiesis	111/7908	204/18866	0.000201285	0.00394787	0.00307001	111
BP	GO:0072599	establishment of protein localization to endoplasmic reticulum	72/7908	124/18866	0.000202878	0.00395895	0.00307863	72
BP	GO:0043244	regulation of protein-containing complex disassembly	71/7908	122/18866	0.000203536	0.00395895	0.00307863	71
BP	GO:0006275	regulation of DNA replication	66/7908	112/18866	0.000203956	0.00395895	0.00307863	66
BP	GO:0003279	cardiac septum development	67/7908	114/18866	0.00020429	0.00395895	0.00307863	67
BP	GO:0070482	response to oxygen levels	201/7908	396/18866	0.000207855	0.00401605	0.00312303	201
BP	GO:0001558	regulation of cell growth	212/7908	420/18866	0.000212785	0.00409911	0.00318762	212
BP	GO:0048002	antigen processing and presentation of peptide antigen	106/7908	194/18866	0.000224068	0.00430371	0.00334672	106
BP	GO:0006413	translational initiation	105/7908	192/18866	0.000228811	0.00438184	0.00340748	105
BP	GO:0009437	carnitine metabolic process	12/7908	13/18866	0.000233472	0.00444755	0.00345858	12
BP	GO:0008064	regulation of actin polymerization or depolymerization	104/7908	190/18866	0.000233613	0.00444755	0.00345858	104
BP	GO:0090068	positive regulation of cell cycle process	157/7908	302/18866	0.000238976	0.00453636	0.00352764	157
BP	GO:0043393	regulation of protein binding	114/7908	211/18866	0.000242028	0.00458089	0.00356227	114
BP	GO:0032984	protein-containing complex disassembly	170/7908	330/18866	0.000245353	0.00463032	0.00360071	170
BP	GO:0046474	glycerophospholipid biosynthetic process	123/7908	230/18866	0.000248204	0.00465976	0.00362361	123
BP	GO:0022900	electron transport chain	101/7908	184/18866	0.000248348	0.00465976	0.00362361	101
BP	GO:0030865	cortical cytoskeleton organization	39/7908	60/18866	0.000256044	0.0047903	0.00372512	39
BP	GO:0046677	response to antibiotic	32/7908	47/18866	0.000257217	0.00479843	0.00373144	32
BP	GO:0016571	histone methylation	81/7908	143/18866	0.000260291	0.00484185	0.00376521	81
BP	GO:0030010	establishment of cell polarity	80/7908	141/18866	0.000263382	0.00487933	0.00379435	80
BP	GO:0035872	nucleotide-binding domain, leucine rich repeat containing receptor signaling pathway	27/7908	38/18866	0.000263809	0.00487933	0.00379435	27
BP	GO:0032436	positive regulation of proteasomal ubiquitin-dependent protein catabolic process	53/7908	87/18866	0.000265994	0.00490577	0.00381491	53
BP	GO:0042177	negative regulation of protein catabolic process	76/7908	133/18866	0.000274656	0.00505117	0.00392798	76
BP	GO:0003231	cardiac ventricle development	75/7908	131/18866	0.000277145	0.00508256	0.00395239	75
BP	GO:0045185	maintenance of protein location	56/7908	93/18866	0.000278057	0.00508492	0.00395422	56
BP	GO:0002244	hematopoietic progenitor cell differentiation	95/7908	172/18866	0.000279074	0.00508919	0.00395754	95
BP	GO:0007173	epidermal growth factor receptor signaling pathway	71/7908	123/18866	0.000285421	0.0051716	0.00402163	71
BP	GO:0046686	response to cadmium ion	41/7908	64/18866	0.000285723	0.0051716	0.00402163	41
BP	GO:0006626	protein targeting to mitochondrion	59/7908	99/18866	0.000285983	0.0051716	0.00402163	59
BP	GO:0048872	homeostasis of number of cells	135/7908	256/18866	0.00028685	0.00517286	0.0040226	135
BP	GO:0006614	SRP-dependent cotranslational protein targeting to membrane	62/7908	105/18866	0.000290213	0.0052054	0.00404792	62
BP	GO:0046777	protein autophosphorylation	126/7908	237/18866	0.000290258	0.0052054	0.00404792	126
BP	GO:0043618	regulation of transcription from RNA polymerase II promoter in response to stress	64/7908	109/18866	0.000291213	0.00520813	0.00405004	64
BP	GO:0031589	cell-substrate adhesion	183/7908	359/18866	0.00029511	0.00526334	0.00409297	183
BP	GO:0030041	actin filament polymerization	105/7908	193/18866	0.000296566	0.00527481	0.00410189	105
BP	GO:0032922	circadian regulation of gene expression	42/7908	66/18866	0.000299469	0.00531189	0.00413072	42
BP	GO:0033962	P-body assembly	17/7908	21/18866	0.000303889	0.0053756	0.00418027	17
BP	GO:1904353	regulation of telomere capping	20/7908	26/18866	0.000305839	0.00539539	0.00419566	20
BP	GO:0071479	cellular response to ionizing radiation	43/7908	68/18866	0.000312437	0.00549685	0.00427456	43
BP	GO:0031330	negative regulation of cellular catabolic process	139/7908	265/18866	0.000319748	0.00560852	0.00436139	139
BP	GO:0000187	activation of MAPK activity	87/7908	156/18866	0.000321375	0.00560852	0.00436139	87
BP	GO:0008360	regulation of cell shape	87/7908	156/18866	0.000321375	0.00560852	0.00436139	87
BP	GO:2000045	regulation of G1/S transition of mitotic cell cycle	101/7908	185/18866	0.000323346	0.00562778	0.00437637	101
BP	GO:0001959	regulation of cytokine-mediated signaling pathway	100/7908	183/18866	0.000330269	0.00572089	0.00444878	100
BP	GO:1901797	negative regulation of signal transduction by p53 class mediator	24/7908	33/18866	0.000330458	0.00572089	0.00444878	24
BP	GO:1902806	regulation of cell cycle G1/S phase transition	111/7908	206/18866	0.00033219	0.00573558	0.0044602	111
BP	GO:0110053	regulation of actin filament organization	145/7908	278/18866	0.000334429	0.00575893	0.00447836	145
BP	GO:0015931	nucleobase-containing compound transport	137/7908	261/18866	0.000337682	0.00579956	0.00450995	137
BP	GO:0001819	positive regulation of cytokine production	223/7908	447/18866	0.000351211	0.00601599	0.00467826	223
BP	GO:1902850	microtubule cytoskeleton organization involved in mitosis	81/7908	144/18866	0.000352354	0.0060197	0.00468114	81
BP	GO:0070302	regulation of stress-activated protein kinase signaling cascade	127/7908	240/18866	0.00035467	0.00604335	0.00469953	127
BP	GO:0051054	positive regulation of DNA metabolic process	108/7908	200/18866	0.000356468	0.00605808	0.00471099	108
BP	GO:0097345	mitochondrial outer membrane permeabilization	36/7908	55/18866	0.00035819	0.00607146	0.0047214	36
BP	GO:0000725	recombinational repair	79/7908	140/18866	0.000362156	0.00612269	0.00476124	79
BP	GO:0000724	double-strand break repair via homologous recombination	78/7908	138/18866	0.000366906	0.00618689	0.00481116	78
BP	GO:1901988	negative regulation of cell cycle phase transition	141/7908	270/18866	0.00037381	0.00627363	0.00487861	141
BP	GO:0010810	regulation of cell-substrate adhesion	116/7908	217/18866	0.000373982	0.00627363	0.00487861	116
BP	GO:0001541	ovarian follicle development	37/7908	57/18866	0.000381276	0.00637949	0.00496093	37
BP	GO:0000291	nuclear-transcribed mRNA catabolic process, exonucleolytic	25/7908	35/18866	0.000391656	0.00653633	0.00508289	25
BP	GO:1903901	negative regulation of viral life cycle	52/7908	86/18866	0.000392779	0.00653826	0.00508439	52
BP	GO:0072413	signal transduction involved in mitotic cell cycle checkpoint	38/7908	59/18866	0.000403258	0.00666145	0.00518019	38
BP	GO:1902402	signal transduction involved in mitotic DNA damage checkpoint	38/7908	59/18866	0.000403258	0.00666145	0.00518019	38
BP	GO:1902403	signal transduction involved in mitotic DNA integrity checkpoint	38/7908	59/18866	0.000403258	0.00666145	0.00518019	38
BP	GO:0006457	protein folding	122/7908	230/18866	0.000404305	0.0066618	0.00518046	122
BP	GO:0034968	histone lysine methylation	67/7908	116/18866	0.000407826	0.0067028	0.00521234	67
BP	GO:0035303	regulation of dephosphorylation	112/7908	209/18866	0.00041297	0.00676018	0.00525697	112
BP	GO:1901800	positive regulation of proteasomal protein catabolic process	64/7908	110/18866	0.0004134	0.00676018	0.00525697	64
BP	GO:0000079	regulation of cyclin-dependent protein serine/threonine kinase activity	60/7908	102/18866	0.00041518	0.00677223	0.00526634	60
BP	GO:0043488	regulation of mRNA stability	101/7908	186/18866	0.00041836	0.006807	0.00529338	101
BP	GO:0003170	heart valve development	39/7908	61/18866	0.000424062	0.00686536	0.00533876	39
BP	GO:0061912	selective autophagy	39/7908	61/18866	0.000424062	0.00686536	0.00533876	39
BP	GO:0034063	stress granule assembly	18/7908	23/18866	0.00043005	0.00689354	0.00536067	18
BP	GO:0051220	cytoplasmic sequestering of protein	18/7908	23/18866	0.00043005	0.00689354	0.00536067	18
BP	GO:0060479	lung cell differentiation	18/7908	23/18866	0.00043005	0.00689354	0.00536067	18
BP	GO:1902254	negative regulation of intrinsic apoptotic signaling pathway by p53 class mediator	18/7908	23/18866	0.00043005	0.00689354	0.00536067	18
BP	GO:0016049	cell growth	242/7908	490/18866	0.000432263	0.00691195	0.00537499	242
BP	GO:0060562	epithelial tube morphogenesis	169/7908	331/18866	0.000445292	0.00710278	0.00552339	169
BP	GO:0006261	DNA-dependent DNA replication	84/7908	151/18866	0.000449866	0.00715816	0.00556645	84
BP	GO:0006296	nucleotide-excision repair, DNA incision, 5'-to lesion	26/7908	37/18866	0.000453631	0.00718286	0.00558566	26
BP	GO:0070423	nucleotide-binding oligomerization domain containing signaling pathway	26/7908	37/18866	0.000453631	0.00718286	0.00558566	26
BP	GO:0031056	regulation of histone modification	83/7908	149/18866	0.000457574	0.00722767	0.0056205	83
BP	GO:0043631	RNA polyadenylation	32/7908	48/18866	0.00046242	0.00728648	0.00566624	32
BP	GO:0032872	regulation of stress-activated MAPK cascade	125/7908	237/18866	0.000467059	0.00734176	0.00570923	125
BP	GO:0006338	chromatin remodeling	116/7908	218/18866	0.000472183	0.00739773	0.00575275	116
BP	GO:0038127	ERBB signaling pathway	81/7908	145/18866	0.000472899	0.00739773	0.00575275	81
BP	GO:0045475	locomotor rhythm	13/7908	15/18866	0.000481843	0.00750149	0.00583344	13
BP	GO:0090110	COPII-coated vesicle cargo loading	13/7908	15/18866	0.000481843	0.00750149	0.00583344	13
BP	GO:0006513	protein monoubiquitination	43/7908	69/18866	0.000494672	0.00768279	0.00597443	43
BP	GO:0009895	negative regulation of catabolic process	165/7908	323/18866	0.000500804	0.00775948	0.00603406	165
BP	GO:0032273	positive regulation of protein polymerization	77/7908	137/18866	0.000502796	0.00777179	0.00604363	77
BP	GO:0046486	glycerolipid metabolic process	216/7908	434/18866	0.000507485	0.00782564	0.00608551	216
BP	GO:0045739	positive regulation of DNA repair	44/7908	71/18866	0.000509101	0.00783195	0.00609042	44
BP	GO:0007431	salivary gland development	27/7908	39/18866	0.00051545	0.00789222	0.00613728	27
BP	GO:0033683	nucleotide-excision repair, DNA incision	27/7908	39/18866	0.00051545	0.00789222	0.00613728	27
BP	GO:0060213	positive regulation of nuclear-transcribed mRNA poly(A) tail shortening	11/7908	12/18866	0.00051679	0.00789412	0.00613876	11
BP	GO:0031503	protein-containing complex localization	150/7908	291/18866	0.000530425	0.00807744	0.00628132	150
BP	GO:0006790	sulfur compound metabolic process	187/7908	371/18866	0.00053128	0.00807744	0.00628132	187
BP	GO:0031100	animal organ regeneration	46/7908	75/18866	0.000534154	0.00809197	0.00629262	46
BP	GO:2001238	positive regulation of extrinsic apoptotic signaling pathway	34/7908	52/18866	0.000534728	0.00809197	0.00629262	34
BP	GO:1903052	positive regulation of proteolysis involved in cellular protein catabolic process	72/7908	127/18866	0.000537389	0.00811332	0.00630922	72
BP	GO:0046902	regulation of mitochondrial membrane permeability	47/7908	77/18866	0.000544829	0.00820656	0.00638173	47
BP	GO:0019884	antigen processing and presentation of exogenous antigen	100/7908	185/18866	0.000550672	0.00827538	0.00643524	100
BP	GO:0000422	autophagy of mitochondrion	48/7908	79/18866	0.000554312	0.0082917	0.00644793	48
BP	GO:0061726	mitochondrion disassembly	48/7908	79/18866	0.000554312	0.0082917	0.00644793	48
BP	GO:0098813	nuclear chromosome segregation	141/7908	272/18866	0.000563348	0.00840748	0.00653797	141
BP	GO:0034724	DNA replication-independent nucleosome organization	35/7908	54/18866	0.000568335	0.00844362	0.00656608	35
BP	GO:0060148	positive regulation of posttranscriptional gene silencing	19/7908	25/18866	0.000568371	0.00844362	0.00656608	19
BP	GO:0043484	regulation of RNA splicing	86/7908	156/18866	0.000573291	0.00849727	0.0066078	86
BP	GO:1903008	organelle disassembly	64/7908	111/18866	0.000579773	0.00857378	0.00666729	64
BP	GO:0060603	mammary gland duct morphogenesis	23/7908	32/18866	0.000581529	0.00858019	0.00667228	23
BP	GO:0051983	regulation of chromosome segregation	62/7908	107/18866	0.000586445	0.00861357	0.00669823	62
BP	GO:2001237	negative regulation of extrinsic apoptotic signaling pathway	62/7908	107/18866	0.000586445	0.00861357	0.00669823	62
BP	GO:0070498	interleukin-1-mediated signaling pathway	60/7908	103/18866	0.000590987	0.00865619	0.00673138	60
BP	GO:0002474	antigen processing and presentation of peptide antigen via MHC class I	58/7908	99/18866	0.000593079	0.00865619	0.00673138	58
BP	GO:1900151	regulation of nuclear-transcribed mRNA catabolic process, deadenylation-dependent decay	16/7908	20/18866	0.000593346	0.00865619	0.00673138	16
BP	GO:0034508	centromere complex assembly	36/7908	56/18866	0.000600059	0.00873448	0.00679226	36
BP	GO:0051348	negative regulation of transferase activity	152/7908	296/18866	0.000607053	0.00881653	0.00685606	152
BP	GO:0043281	regulation of cysteine-type endopeptidase activity involved in apoptotic process	114/7908	215/18866	0.000625167	0.00905934	0.00704488	114
BP	GO:0042326	negative regulation of phosphorylation	238/7908	484/18866	0.000654581	0.00946445	0.00735991	238
BP	GO:0051402	neuron apoptotic process	128/7908	245/18866	0.000661741	0.00952471	0.00740677	128
BP	GO:0007266	Rho protein signal transduction	78/7908	140/18866	0.00066315	0.00952471	0.00740677	78
BP	GO:0060968	regulation of gene silencing	78/7908	140/18866	0.00066315	0.00952471	0.00740677	78
BP	GO:0099111	microtubule-based transport	102/7908	190/18866	0.000671039	0.00961674	0.00747833	102
BP	GO:0046685	response to arsenic-containing substance	24/7908	34/18866	0.000677348	0.00966449	0.00751547	24
BP	GO:0090504	epiboly	24/7908	34/18866	0.000677348	0.00966449	0.00751547	24
BP	GO:0090501	RNA phosphodiester bond hydrolysis	90/7908	165/18866	0.000689667	0.00981869	0.00763538	90
BP	GO:0001885	endothelial cell development	40/7908	64/18866	0.000706818	0.0100408	0.00780813	40
BP	GO:0032388	positive regulation of intracellular transport	117/7908	222/18866	0.000721788	0.0102311	0.00795609	117
BP	GO:0071346	cellular response to interferon-gamma	98/7908	182/18866	0.000739342	0.0104571	0.00813183	98
BP	GO:0071824	protein-DNA complex subunit organization	145/7908	282/18866	0.000744289	0.0104647	0.00813773	145
BP	GO:0006378	mRNA polyadenylation	31/7908	47/18866	0.000747468	0.0104647	0.00813773	31
BP	GO:0016239	positive regulation of macroautophagy	42/7908	68/18866	0.000747938	0.0104647	0.00813773	42
BP	GO:0098840	protein transport along microtubule	42/7908	68/18866	0.000747938	0.0104647	0.00813773	42
BP	GO:0099118	microtubule-based protein transport	42/7908	68/18866	0.000747938	0.0104647	0.00813773	42
BP	GO:0043967	histone H4 acetylation	43/7908	70/18866	0.000765521	0.0106877	0.00831113	43
BP	GO:0045047	protein targeting to ER	68/7908	120/18866	0.000768802	0.0107104	0.00832883	68
BP	GO:2000781	positive regulation of double-strand break repair	25/7908	36/18866	0.000772237	0.0107353	0.00834813	25
BP	GO:0019083	viral transcription	96/7908	178/18866	0.000775503	0.0107576	0.00836553	96
BP	GO:0000281	mitotic cytokinesis	44/7908	72/18866	0.000781189	0.0108134	0.00840889	44
BP	GO:2000811	negative regulation of anoikis	14/7908	17/18866	0.000793708	0.0109579	0.00852125	14
BP	GO:0036465	synaptic vesicle recycling	45/7908	74/18866	0.000795003	0.0109579	0.00852125	45
BP	GO:0032527	protein exit from endoplasmic reticulum	32/7908	49/18866	0.000799317	0.010994	0.00854935	32
BP	GO:0043487	regulation of RNA stability	104/7908	195/18866	0.00080968	0.0110863	0.00862115	104
BP	GO:0030833	regulation of actin filament polymerization	94/7908	174/18866	0.00081301	0.0110863	0.00862115	94
BP	GO:0039531	regulation of viral-induced cytoplasmic pattern recognition receptor signaling pathway	17/7908	22/18866	0.000813015	0.0110863	0.00862115	17
BP	GO:0051383	kinetochore organization	17/7908	22/18866	0.000813015	0.0110863	0.00862115	17
BP	GO:1903364	positive regulation of cellular protein catabolic process	82/7908	149/18866	0.000814569	0.0110863	0.00862115	82
BP	GO:0071156	regulation of cell cycle arrest	61/7908	106/18866	0.00082462	0.0111763	0.00869108	61
BP	GO:1904029	regulation of cyclin-dependent protein kinase activity	61/7908	106/18866	0.00082462	0.0111763	0.00869108	61
BP	GO:2001243	negative regulation of intrinsic apoptotic signaling pathway	57/7908	98/18866	0.000843255	0.0113761	0.00884648	57
BP	GO:0051304	chromosome separation	55/7908	94/18866	0.000847477	0.0113761	0.00884648	55
BP	GO:0045216	cell-cell junction organization	111/7908	210/18866	0.000847826	0.0113761	0.00884648	111
BP	GO:0042147	retrograde transport, endosome to Golgi	54/7908	92/18866	0.000848083	0.0113761	0.00884648	54
BP	GO:0031113	regulation of microtubule polymerization	33/7908	51/18866	0.000848126	0.0113761	0.00884648	33
BP	GO:1905898	positive regulation of response to endoplasmic reticulum stress	26/7908	38/18866	0.000864912	0.0115773	0.00900297	26
BP	GO:0045732	positive regulation of protein catabolic process	118/7908	225/18866	0.000873016	0.0116618	0.00906863	118
BP	GO:0045017	glycerolipid biosynthetic process	139/7908	270/18866	0.000886181	0.0118133	0.00918647	139
BP	GO:0006336	DNA replication-independent nucleosome assembly	34/7908	53/18866	0.000893745	0.0118897	0.00924591	34
BP	GO:0048568	embryonic organ development	222/7908	451/18866	0.000909638	0.0120764	0.00939108	222
BP	GO:0006414	translational elongation	75/7908	135/18866	0.00092949	0.0123148	0.00957644	75
BP	GO:0003229	ventricular cardiac muscle tissue development	35/7908	55/18866	0.000936088	0.0123769	0.00962477	35
BP	GO:0034341	response to interferon-gamma	107/7908	202/18866	0.00094285	0.012441	0.00967461	107
BP	GO:0044804	autophagy of nucleus	12/7908	14/18866	0.00100485	0.0132323	0.0102899	12
BP	GO:0039528	cytoplasmic pattern recognition receptor signaling pathway in response to virus	22/7908	31/18866	0.00101251	0.0132792	0.0103264	22
BP	GO:0071539	protein localization to centrosome	22/7908	31/18866	0.00101251	0.0132792	0.0103264	22
BP	GO:0071897	DNA biosynthetic process	104/7908	196/18866	0.00102039	0.0133556	0.0103858	104
BP	GO:0010921	regulation of phosphatase activity	94/7908	175/18866	0.0010399	0.0135835	0.0105631	94
BP	GO:1902110	positive regulation of mitochondrial membrane permeability involved in apoptotic process	38/7908	61/18866	0.00104328	0.0135932	0.0105706	38
BP	GO:2000637	positive regulation of gene silencing by miRNA	18/7908	24/18866	0.00104483	0.0135932	0.0105706	18
BP	GO:1902115	regulation of organelle assembly	103/7908	194/18866	0.0010475	0.0136007	0.0105764	103
BP	GO:0031122	cytoplasmic microtubule organization	39/7908	63/18866	0.00107251	0.01387	0.0107859	39
BP	GO:1902686	mitochondrial outer membrane permeabilization involved in programmed cell death	39/7908	63/18866	0.00107251	0.01387	0.0107859	39
BP	GO:0018105	peptidyl-serine phosphorylation	157/7908	310/18866	0.00109248	0.0141001	0.0109648	157
BP	GO:0006575	cellular modified amino acid metabolic process	101/7908	190/18866	0.00110365	0.014216	0.0110549	101
BP	GO:0090503	RNA phosphodiester bond hydrolysis, exonucleolytic	29/7908	44/18866	0.00112069	0.0143351	0.0111475	29
BP	GO:0033866	nucleoside bisphosphate biosynthetic process	41/7908	67/18866	0.00112172	0.0143351	0.0111475	41
BP	GO:0034030	ribonucleoside bisphosphate biosynthetic process	41/7908	67/18866	0.00112172	0.0143351	0.0111475	41
BP	GO:0034033	purine nucleoside bisphosphate biosynthetic process	41/7908	67/18866	0.00112172	0.0143351	0.0111475	41
BP	GO:0006020	inositol metabolic process	10/7908	11/18866	0.00113676	0.014442	0.0112306	10
BP	GO:0007256	activation of JNKK activity	10/7908	11/18866	0.00113676	0.014442	0.0112306	10
BP	GO:0150104	transport across blood-brain barrier	10/7908	11/18866	0.00113676	0.014442	0.0112306	10
BP	GO:0031333	negative regulation of protein-containing complex assembly	78/7908	142/18866	0.00115794	0.0145575	0.0113205	78
BP	GO:0043928	exonucleolytic catabolism of deadenylated mRNA	23/7908	33/18866	0.00115899	0.0145575	0.0113205	23
BP	GO:0044319	wound healing, spreading of cells	23/7908	33/18866	0.00115899	0.0145575	0.0113205	23
BP	GO:0090505	epiboly involved in wound healing	23/7908	33/18866	0.00115899	0.0145575	0.0113205	23
BP	GO:1905508	protein localization to microtubule organizing center	23/7908	33/18866	0.00115899	0.0145575	0.0113205	23
BP	GO:1901880	negative regulation of protein depolymerization	43/7908	71/18866	0.00115931	0.0145575	0.0113205	43
BP	GO:0007044	cell-substrate junction assembly	57/7908	99/18866	0.00118278	0.0148053	0.0115132	57
BP	GO:0001933	negative regulation of protein phosphorylation	218/7908	444/18866	0.00118585	0.0148053	0.0115132	218
BP	GO:0000302	response to reactive oxygen species	122/7908	235/18866	0.00118589	0.0148053	0.0115132	122
BP	GO:1990823	response to leukemia inhibitory factor	56/7908	97/18866	0.00119106	0.0148074	0.0115148	56
BP	GO:1990830	cellular response to leukemia inhibitory factor	56/7908	97/18866	0.00119106	0.0148074	0.0115148	56
BP	GO:0046328	regulation of JNK cascade	98/7908	184/18866	0.00119289	0.0148074	0.0115148	98
BP	GO:0046785	microtubule polymerization	46/7908	77/18866	0.00119611	0.0148189	0.0115237	46
BP	GO:0043462	regulation of ATPase activity	47/7908	79/18866	0.00120368	0.0148843	0.0115746	47
BP	GO:0006400	tRNA modification	52/7908	89/18866	0.00121222	0.0149614	0.0116346	52
BP	GO:0006631	fatty acid metabolic process	196/7908	396/18866	0.00126021	0.0155242	0.0120722	196
BP	GO:0060324	face development	31/7908	48/18866	0.00126726	0.0155521	0.0120939	31
BP	GO:1990928	response to amino acid starvation	31/7908	48/18866	0.00126726	0.0155521	0.0120939	31
BP	GO:0018022	peptidyl-lysine methylation	73/7908	132/18866	0.00127786	0.0156022	0.0121329	73
BP	GO:0019751	polyol metabolic process	73/7908	132/18866	0.00127786	0.0156022	0.0121329	73
BP	GO:0044068	modulation by symbiont of host cellular process	19/7908	26/18866	0.00128096	0.0156022	0.0121329	19
BP	GO:0046174	polyol catabolic process	19/7908	26/18866	0.00128096	0.0156022	0.0121329	19
BP	GO:0007435	salivary gland morphogenesis	24/7908	35/18866	0.00130068	0.0158127	0.0122966	24
BP	GO:0019080	viral gene expression	103/7908	195/18866	0.00131375	0.0159418	0.0123969	103
BP	GO:0061458	reproductive system development	219/7908	447/18866	0.00132946	0.0161023	0.0125218	219
BP	GO:0001961	positive regulation of cytokine-mediated signaling pathway	32/7908	50/18866	0.00133256	0.0161091	0.012527	32
BP	GO:0048545	response to steroid hormone	173/7908	346/18866	0.00133498	0.0161091	0.012527	173
BP	GO:0060147	regulation of posttranscriptional gene silencing	67/7908	120/18866	0.00142255	0.0171022	0.0132993	67
BP	GO:0060966	regulation of gene silencing by RNA	67/7908	120/18866	0.00142255	0.0171022	0.0132993	67
BP	GO:0009451	RNA modification	90/7908	168/18866	0.00146215	0.0175135	0.0136191	90
BP	GO:0045931	positive regulation of mitotic cell cycle	90/7908	168/18866	0.00146215	0.0175135	0.0136191	90
BP	GO:0060541	respiratory system development	107/7908	204/18866	0.00146723	0.0175369	0.0136373	107
BP	GO:1903828	negative regulation of cellular protein localization	65/7908	116/18866	0.00146951	0.0175369	0.0136373	65
BP	GO:0010927	cellular component assembly involved in morphogenesis	63/7908	112/18866	0.00151509	0.0180162	0.0140101	63
BP	GO:1900101	regulation of endoplasmic reticulum unfolded protein response	20/7908	28/18866	0.00151522	0.0180162	0.0140101	20
BP	GO:0035455	response to interferon-alpha	16/7908	21/18866	0.00151961	0.0180353	0.0140249	16
BP	GO:1901989	positive regulation of cell cycle phase transition	62/7908	110/18866	0.00153719	0.0181796	0.0141371	62
BP	GO:0019882	antigen processing and presentation	120/7908	232/18866	0.00153737	0.0181796	0.0141371	120
BP	GO:0032354	response to follicle-stimulating hormone	13/7908	16/18866	0.00157719	0.0185105	0.0143945	13
BP	GO:0036124	histone H3-K9 trimethylation	13/7908	16/18866	0.00157719	0.0185105	0.0143945	13
BP	GO:0042994	cytoplasmic sequestering of transcription factor	13/7908	16/18866	0.00157719	0.0185105	0.0143945	13
BP	GO:1902166	negative regulation of intrinsic apoptotic signaling pathway in response to DNA damage by p53 class mediator	13/7908	16/18866	0.00157719	0.0185105	0.0143945	13
BP	GO:1905269	positive regulation of chromatin organization	60/7908	106/18866	0.00157961	0.0185105	0.0143945	60
BP	GO:0048488	synaptic vesicle endocytosis	38/7908	62/18866	0.00161339	0.0188033	0.0146222	38
BP	GO:0140238	presynaptic endocytosis	38/7908	62/18866	0.00161339	0.0188033	0.0146222	38
BP	GO:0065004	protein-DNA complex assembly	125/7908	243/18866	0.00161897	0.0188033	0.0146222	125
BP	GO:0150115	cell-substrate junction organization	58/7908	102/18866	0.00161908	0.0188033	0.0146222	58
BP	GO:1903076	regulation of protein localization to plasma membrane	58/7908	102/18866	0.00161908	0.0188033	0.0146222	58
BP	GO:1901293	nucleoside phosphate biosynthetic process	137/7908	269/18866	0.00165629	0.0192012	0.0149316	137
BP	GO:1902108	regulation of mitochondrial membrane permeability involved in apoptotic process	40/7908	66/18866	0.00166823	0.0193051	0.0150124	40
BP	GO:0006997	nucleus organization	73/7908	133/18866	0.00168169	0.0194051	0.0150901	73
BP	GO:0072528	pyrimidine-containing compound biosynthetic process	27/7908	41/18866	0.00168343	0.0194051	0.0150901	27
BP	GO:1901992	positive regulation of mitotic cell cycle phase transition	54/7908	94/18866	0.00168584	0.0194051	0.0150901	54
BP	GO:0045926	negative regulation of growth	130/7908	254/18866	0.00169245	0.0194467	0.0151225	130
BP	GO:1901532	regulation of hematopoietic progenitor cell differentiation	50/7908	86/18866	0.00172964	0.0198389	0.0154275	50
BP	GO:0033045	regulation of sister chromatid segregation	49/7908	84/18866	0.00173589	0.0198755	0.0154559	49
BP	GO:0033209	tumor necrosis factor-mediated signaling pathway	92/7908	173/18866	0.00175932	0.0201083	0.015637	92
BP	GO:0030308	negative regulation of cell growth	100/7908	190/18866	0.00177946	0.0203027	0.0157881	100
BP	GO:0032535	regulation of cellular component size	189/7908	383/18866	0.00180925	0.0206065	0.0160243	189
BP	GO:0043434	response to peptide hormone	218/7908	447/18866	0.0018152	0.020638	0.0160489	218
BP	GO:0035148	tube formation	81/7908	150/18866	0.00182272	0.0206873	0.0160872	81
BP	GO:2001251	negative regulation of chromosome organization	80/7908	148/18866	0.0018666	0.0211483	0.0164457	80
BP	GO:0034198	cellular response to amino acid starvation	29/7908	45/18866	0.00189623	0.0213559	0.0166071	29
BP	GO:0052372	modulation by symbiont of entry into host	29/7908	45/18866	0.00189623	0.0213559	0.0166071	29
BP	GO:0060443	mammary gland morphogenesis	29/7908	45/18866	0.00189623	0.0213559	0.0166071	29
BP	GO:0006359	regulation of transcription by RNA polymerase III	17/7908	23/18866	0.00189808	0.0213559	0.0166071	17
BP	GO:0048608	reproductive structure development	216/7908	443/18866	0.00192568	0.0216289	0.0168194	216
BP	GO:0006383	transcription by RNA polymerase III	30/7908	47/18866	0.00198915	0.0222265	0.0172841	30
BP	GO:0030261	chromosome condensation	30/7908	47/18866	0.00198915	0.0222265	0.0172841	30
BP	GO:0032480	negative regulation of type I interferon production	30/7908	47/18866	0.00198915	0.0222265	0.0172841	30
BP	GO:0043620	regulation of DNA-templated transcription in response to stress	64/7908	115/18866	0.00200128	0.0223235	0.0173596	64
BP	GO:0090199	regulation of release of cytochrome c from mitochondria	31/7908	49/18866	0.00207317	0.0230276	0.0179071	31
BP	GO:0009650	UV protection	11/7908	13/18866	0.00207504	0.0230276	0.0179071	11
BP	GO:0097531	mast cell migration	11/7908	13/18866	0.00207504	0.0230276	0.0179071	11
BP	GO:1902107	positive regulation of leukocyte differentiation	85/7908	159/18866	0.00210833	0.0233125	0.0181287	85
BP	GO:0009165	nucleotide biosynthetic process	135/7908	266/18866	0.00210887	0.0233125	0.0181287	135
BP	GO:0002573	myeloid leukocyte differentiation	109/7908	210/18866	0.00211148	0.0233125	0.0181287	109
BP	GO:0000018	regulation of DNA recombination	60/7908	107/18866	0.00214023	0.0235208	0.0182906	60
BP	GO:0048524	positive regulation of viral process	60/7908	107/18866	0.00214023	0.0235208	0.0182906	60
BP	GO:0035272	exocrine system development	32/7908	51/18866	0.00214846	0.0235208	0.0182906	32
BP	GO:0048146	positive regulation of fibroblast proliferation	32/7908	51/18866	0.00214846	0.0235208	0.0182906	32
BP	GO:1903573	negative regulation of response to endoplasmic reticulum stress	32/7908	51/18866	0.00214846	0.0235208	0.0182906	32
BP	GO:0042908	xenobiotic transport	23/7908	34/18866	0.00216606	0.0236735	0.0184094	23
BP	GO:0031468	nuclear envelope reassembly	14/7908	18/18866	0.00218842	0.0237977	0.0185059	14
BP	GO:0048339	paraxial mesoderm development	14/7908	18/18866	0.00218842	0.0237977	0.0185059	14
BP	GO:1900153	positive regulation of nuclear-transcribed mRNA catabolic process, deadenylation-dependent decay	14/7908	18/18866	0.00218842	0.0237977	0.0185059	14
BP	GO:0043280	positive regulation of cysteine-type endopeptidase activity involved in apoptotic process	73/7908	134/18866	0.00219391	0.0238174	0.0185213	73
BP	GO:0042073	intraciliary transport	33/7908	53/18866	0.00221531	0.0240097	0.0186708	33
BP	GO:0031124	mRNA 3'-end processing	57/7908	101/18866	0.0022385	0.0242206	0.0188348	57
BP	GO:0006282	regulation of DNA repair	72/7908	132/18866	0.00224331	0.0242322	0.0188439	72
BP	GO:0039529	RIG-I signaling pathway	18/7908	25/18866	0.00227	0.0242909	0.0188895	18
BP	GO:0060330	regulation of response to interferon-gamma	18/7908	25/18866	0.00227	0.0242909	0.0188895	18
BP	GO:0060334	regulation of interferon-gamma-mediated signaling pathway	18/7908	25/18866	0.00227	0.0242909	0.0188895	18
BP	GO:0000910	cytokinesis	91/7908	172/18866	0.00227263	0.0242909	0.0188895	91
BP	GO:0007131	reciprocal meiotic recombination	34/7908	55/18866	0.00227404	0.0242909	0.0188895	34
BP	GO:0036297	interstrand cross-link repair	34/7908	55/18866	0.00227404	0.0242909	0.0188895	34
BP	GO:0031123	RNA 3'-end processing	82/7908	153/18866	0.00227493	0.0242909	0.0188895	82
BP	GO:0006476	protein deacetylation	55/7908	97/18866	0.00229941	0.0245119	0.0190614	55
BP	GO:0007589	body fluid secretion	54/7908	95/18866	0.00232804	0.0247765	0.0192671	54
BP	GO:0045333	cellular respiration	98/7908	187/18866	0.00233904	0.0248528	0.0193265	98
BP	GO:0009416	response to light stimulus	159/7908	319/18866	0.00239477	0.0252909	0.0196672	159
BP	GO:0060828	regulation of canonical Wnt signaling pathway	148/7908	295/18866	0.00240231	0.0252909	0.0196672	148
BP	GO:0008625	extrinsic apoptotic signaling pathway via death domain receptors	51/7908	89/18866	0.00240465	0.0252909	0.0196672	51
BP	GO:0043506	regulation of JUN kinase activity	51/7908	89/18866	0.00240465	0.0252909	0.0196672	51
BP	GO:0048013	ephrin receptor signaling pathway	50/7908	87/18866	0.00242645	0.0252909	0.0196672	50
BP	GO:1903363	negative regulation of cellular protein catabolic process	50/7908	87/18866	0.00242645	0.0252909	0.0196672	50
BP	GO:0051893	regulation of focal adhesion assembly	38/7908	63/18866	0.00243552	0.0252909	0.0196672	38
BP	GO:0070059	intrinsic apoptotic signaling pathway in response to endoplasmic reticulum stress	38/7908	63/18866	0.00243552	0.0252909	0.0196672	38
BP	GO:0090109	regulation of cell-substrate junction assembly	38/7908	63/18866	0.00243552	0.0252909	0.0196672	38
BP	GO:0031032	actomyosin structure organization	104/7908	200/18866	0.0024377	0.0252909	0.0196672	104
BP	GO:0006767	water-soluble vitamin metabolic process	49/7908	85/18866	0.00244603	0.0252909	0.0196672	49
BP	GO:0043297	apical junction assembly	49/7908	85/18866	0.00244603	0.0252909	0.0196672	49
BP	GO:0051384	response to glucocorticoid	79/7908	147/18866	0.00245206	0.0252909	0.0196672	79
BP	GO:0035794	positive regulation of mitochondrial membrane permeability	39/7908	65/18866	0.00245956	0.0252909	0.0196672	39
BP	GO:0098586	cellular response to virus	39/7908	65/18866	0.00245956	0.0252909	0.0196672	39
BP	GO:0048145	regulation of fibroblast proliferation	48/7908	83/18866	0.00246314	0.0252909	0.0196672	48
BP	GO:0071158	positive regulation of cell cycle arrest	47/7908	81/18866	0.00247754	0.0252909	0.0196672	47
BP	GO:0007084	mitotic nuclear envelope reassembly	9/7908	10/18866	0.00248211	0.0252909	0.0196672	9
BP	GO:0010944	negative regulation of transcription by competitive promoter binding	9/7908	10/18866	0.00248211	0.0252909	0.0196672	9
BP	GO:0090070	positive regulation of ribosome biogenesis	9/7908	10/18866	0.00248211	0.0252909	0.0196672	9
BP	GO:1902237	positive regulation of endoplasmic reticulum stress-induced intrinsic apoptotic signaling pathway	9/7908	10/18866	0.00248211	0.0252909	0.0196672	9
BP	GO:2000234	positive regulation of rRNA processing	9/7908	10/18866	0.00248211	0.0252909	0.0196672	9
BP	GO:0016575	histone deacetylation	46/7908	79/18866	0.00248897	0.0252909	0.0196672	46
BP	GO:0061418	regulation of transcription from RNA polymerase II promoter in response to hypoxia	45/7908	77/18866	0.00249713	0.0252909	0.0196672	45
BP	GO:0010811	positive regulation of cell-substrate adhesion	67/7908	122/18866	0.00249825	0.0252909	0.0196672	67
BP	GO:0042752	regulation of circadian rhythm	67/7908	122/18866	0.00249825	0.0252909	0.0196672	67
BP	GO:0038034	signal transduction in absence of ligand	44/7908	75/18866	0.00250173	0.0252909	0.0196672	44
BP	GO:0097192	extrinsic apoptotic signaling pathway in absence of ligand	44/7908	75/18866	0.00250173	0.0252909	0.0196672	44
BP	GO:0003208	cardiac ventricle morphogenesis	43/7908	73/18866	0.00250245	0.0252909	0.0196672	43
BP	GO:0072401	signal transduction involved in DNA integrity checkpoint	43/7908	73/18866	0.00250245	0.0252909	0.0196672	43
BP	GO:0072422	signal transduction involved in DNA damage checkpoint	43/7908	73/18866	0.00250245	0.0252909	0.0196672	43
BP	GO:0060070	canonical Wnt signaling pathway	168/7908	339/18866	0.00250494	0.0252909	0.0196672	168
BP	GO:0070555	response to interleukin-1	109/7908	211/18866	0.00258504	0.0260591	0.0202645	109
BP	GO:2000116	regulation of cysteine-type endopeptidase activity	122/7908	239/18866	0.00258995	0.0260682	0.0202716	122
BP	GO:0015949	nucleobase-containing small molecule interconversion	19/7908	27/18866	0.00262711	0.0264012	0.0205306	19
BP	GO:0043624	cellular protein complex disassembly	115/7908	224/18866	0.00263737	0.0264466	0.0205659	115
BP	GO:1903322	positive regulation of protein modification by small protein conjugation or removal	76/7908	141/18866	0.00263978	0.0264466	0.0205659	76
BP	GO:0030518	intracellular steroid hormone receptor signaling pathway	64/7908	116/18866	0.00265576	0.026533	0.0206331	64
BP	GO:0046390	ribose phosphate biosynthetic process	101/7908	194/18866	0.00265657	0.026533	0.0206331	101
BP	GO:0007257	activation of JUN kinase activity	26/7908	40/18866	0.00269572	0.0268414	0.0208729	26
BP	GO:0035735	intraciliary transport involved in cilium assembly	26/7908	40/18866	0.00269572	0.0268414	0.0208729	26
BP	GO:1990748	cellular detoxification	63/7908	114/18866	0.00270862	0.0269286	0.0209407	63
BP	GO:0003215	cardiac right ventricle morphogenesis	15/7908	20/18866	0.00280498	0.0278014	0.0216194	15
BP	GO:0043555	regulation of translation in response to stress	15/7908	20/18866	0.00280498	0.0278014	0.0216194	15
BP	GO:0019985	translesion synthesis	27/7908	42/18866	0.00284194	0.0281248	0.0218709	27
BP	GO:0051236	establishment of RNA localization	105/7908	203/18866	0.00290513	0.0287064	0.0223232	105
BP	GO:0044262	cellular carbohydrate metabolic process	147/7908	294/18866	0.00292485	0.0288573	0.0224405	147
BP	GO:0050684	regulation of mRNA processing	81/7908	152/18866	0.00296392	0.0290764	0.0226109	81
BP	GO:0051651	maintenance of location in cell	111/7908	216/18866	0.00296864	0.0290764	0.0226109	111
BP	GO:0002504	antigen processing and presentation of peptide or polysaccharide antigen via MHC class II	58/7908	104/18866	0.0029716	0.0290764	0.0226109	58
BP	GO:0035329	hippo signaling	28/7908	44/18866	0.00297313	0.0290764	0.0226109	28
BP	GO:1901985	positive regulation of protein acetylation	28/7908	44/18866	0.00297313	0.0290764	0.0226109	28
BP	GO:0003206	cardiac chamber morphogenesis	71/7908	131/18866	0.0029756	0.0290764	0.0226109	71
BP	GO:0009260	ribonucleotide biosynthetic process	97/7908	186/18866	0.00297841	0.0290764	0.0226109	97
BP	GO:0010952	positive regulation of peptidase activity	104/7908	201/18866	0.00299111	0.0291566	0.0226732	104
BP	GO:0007034	vacuolar transport	80/7908	150/18866	0.00304227	0.0295665	0.022992	80
BP	GO:0090263	positive regulation of canonical Wnt signaling pathway	80/7908	150/18866	0.00304227	0.0295665	0.022992	80
BP	GO:0048308	organelle inheritance	12/7908	15/18866	0.00309689	0.0300075	0.023335	12
BP	GO:0048313	Golgi inheritance	12/7908	15/18866	0.00309689	0.0300075	0.023335	12
BP	GO:0032886	regulation of microtubule-based process	122/7908	240/18866	0.00311548	0.0301426	0.02344	122
BP	GO:0140053	mitochondrial gene expression	87/7908	165/18866	0.00317393	0.0306122	0.0238052	87
BP	GO:0001952	regulation of cell-matrix adhesion	68/7908	125/18866	0.00319004	0.0306122	0.0238052	68
BP	GO:0009409	response to cold	30/7908	48/18866	0.00319231	0.0306122	0.0238052	30
BP	GO:0031952	regulation of protein autophosphorylation	30/7908	48/18866	0.00319231	0.0306122	0.0238052	30
BP	GO:0051972	regulation of telomerase activity	30/7908	48/18866	0.00319231	0.0306122	0.0238052	30
BP	GO:0055010	ventricular cardiac muscle tissue morphogenesis	30/7908	48/18866	0.00319231	0.0306122	0.0238052	30
BP	GO:0002833	positive regulation of response to biotic stimulus	127/7908	251/18866	0.00320856	0.0307227	0.0238911	127
BP	GO:1901653	cellular response to peptide	194/7908	398/18866	0.00321427	0.030732	0.0238983	194
BP	GO:0007088	regulation of mitotic nuclear division	86/7908	163/18866	0.00326229	0.0309351	0.0240563	86
BP	GO:0021915	neural tube development	86/7908	163/18866	0.00326229	0.0309351	0.0240563	86
BP	GO:0008380	RNA splicing	234/7908	487/18866	0.00326392	0.0309351	0.0240563	234
BP	GO:0031058	positive regulation of histone modification	52/7908	92/18866	0.00326688	0.0309351	0.0240563	52
BP	GO:0006221	pyrimidine nucleotide biosynthetic process	21/7908	31/18866	0.00327682	0.0309351	0.0240563	21
BP	GO:1902253	regulation of intrinsic apoptotic signaling pathway by p53 class mediator	21/7908	31/18866	0.00327682	0.0309351	0.0240563	21
BP	GO:1904292	regulation of ERAD pathway	21/7908	31/18866	0.00327682	0.0309351	0.0240563	21
BP	GO:0061014	positive regulation of mRNA catabolic process	31/7908	50/18866	0.00328152	0.0309351	0.0240563	31
BP	GO:1901214	regulation of neuron death	159/7908	321/18866	0.00328716	0.0309351	0.0240563	159
BP	GO:0106106	cold-induced thermogenesis	77/7908	144/18866	0.00328792	0.0309351	0.0240563	77
BP	GO:0120161	regulation of cold-induced thermogenesis	77/7908	144/18866	0.00328792	0.0309351	0.0240563	77
BP	GO:0031398	positive regulation of protein ubiquitination	66/7908	121/18866	0.00333781	0.031359	0.0243859	66
BP	GO:1901879	regulation of protein depolymerization	50/7908	88/18866	0.00335422	0.0313678	0.0243928	50
BP	GO:0006301	postreplication repair	32/7908	52/18866	0.00335808	0.0313678	0.0243928	32
BP	GO:0045839	negative regulation of mitotic nuclear division	32/7908	52/18866	0.00335808	0.0313678	0.0243928	32
BP	GO:0046580	negative regulation of Ras protein signal transduction	32/7908	52/18866	0.00335808	0.0313678	0.0243928	32
BP	GO:0071359	cellular response to dsRNA	16/7908	22/18866	0.00340387	0.0316589	0.0246192	16
BP	GO:1901685	glutathione derivative metabolic process	16/7908	22/18866	0.00340387	0.0316589	0.0246192	16
BP	GO:1901687	glutathione derivative biosynthetic process	16/7908	22/18866	0.00340387	0.0316589	0.0246192	16
BP	GO:0048144	fibroblast proliferation	48/7908	84/18866	0.0034328	0.0318823	0.0247929	48
BP	GO:0071383	cellular response to steroid hormone stimulus	106/7908	206/18866	0.00344184	0.0319206	0.0248226	106
BP	GO:1903313	positive regulation of mRNA metabolic process	47/7908	82/18866	0.00346806	0.0321179	0.0249761	47
BP	GO:0035825	homologous recombination	34/7908	56/18866	0.00347627	0.032148	0.0249995	34
BP	GO:0043666	regulation of phosphoprotein phosphatase activity	64/7908	117/18866	0.00348894	0.0321603	0.025009	64
BP	GO:0003007	heart morphogenesis	130/7908	258/18866	0.00349245	0.0321603	0.025009	130
BP	GO:0071559	response to transforming growth factor beta	130/7908	258/18866	0.00349245	0.0321603	0.025009	130
BP	GO:0032204	regulation of telomere maintenance	46/7908	80/18866	0.00350019	0.0321858	0.0250289	46
BP	GO:1903749	positive regulation of establishment of protein localization to mitochondrion	35/7908	58/18866	0.00351941	0.0323168	0.0251308	35
BP	GO:0001659	temperature homeostasis	91/7908	174/18866	0.00353309	0.0323967	0.0251929	91
BP	GO:0046330	positive regulation of JNK cascade	74/7908	138/18866	0.00354977	0.0324922	0.0252672	74
BP	GO:0003281	ventricular septum development	44/7908	76/18866	0.00355353	0.0324922	0.0252672	44
BP	GO:0010464	regulation of mesenchymal cell proliferation	22/7908	33/18866	0.00356404	0.0324956	0.0252698	22
BP	GO:0032481	positive regulation of type I interferon production	43/7908	74/18866	0.00357392	0.0324956	0.0252698	43
BP	GO:0051865	protein autoubiquitination	43/7908	74/18866	0.00357392	0.0324956	0.0252698	43
BP	GO:0072395	signal transduction involved in cell cycle checkpoint	43/7908	74/18866	0.00357392	0.0324956	0.0252698	43
BP	GO:0043647	inositol phosphate metabolic process	42/7908	72/18866	0.00358953	0.0325902	0.0253433	42
BP	GO:0046824	positive regulation of nucleocytoplasmic transport	39/7908	66/18866	0.00360258	0.0325902	0.0253433	39
BP	GO:0150116	regulation of cell-substrate junction organization	39/7908	66/18866	0.00360258	0.0325902	0.0253433	39
BP	GO:0072665	protein localization to vacuole	40/7908	68/18866	0.0036044	0.0325902	0.0253433	40
BP	GO:0015980	energy derivation by oxidation of organic compounds	139/7908	278/18866	0.0037285	0.0336654	0.0261795	139
BP	GO:0001678	cellular glucose homeostasis	81/7908	153/18866	0.00373903	0.0337136	0.026217	81
BP	GO:0017038	protein import	103/7908	200/18866	0.0037612	0.0338196	0.0262994	103
BP	GO:1901654	response to ketone	103/7908	200/18866	0.0037612	0.0338196	0.0262994	103
BP	GO:0046488	phosphatidylinositol metabolic process	96/7908	185/18866	0.00377571	0.0339031	0.0263643	96
BP	GO:0042493	response to drug	193/7908	397/18866	0.00380055	0.034079	0.0265011	193
BP	GO:0018209	peptidyl-serine modification	164/7908	333/18866	0.00383522	0.0343424	0.0267059	164
BP	GO:0043433	negative regulation of DNA-binding transcription factor activity	95/7908	183/18866	0.00388706	0.0347587	0.0270297	95
BP	GO:0045637	regulation of myeloid cell differentiation	132/7908	263/18866	0.00390156	0.0348404	0.0270932	132
BP	GO:0008033	tRNA processing	70/7908	130/18866	0.00392428	0.0349951	0.0272135	70
BP	GO:0034612	response to tumor necrosis factor	158/7908	320/18866	0.00395208	0.0351947	0.0273687	158
BP	GO:0007095	mitotic G2 DNA damage checkpoint	17/7908	24/18866	0.00397028	0.0352118	0.027382	17
BP	GO:0060444	branching involved in mammary gland duct morphogenesis	17/7908	24/18866	0.00397028	0.0352118	0.027382	17
BP	GO:2000209	regulation of anoikis	17/7908	24/18866	0.00397028	0.0352118	0.027382	17
BP	GO:0002181	cytoplasmic translation	57/7908	103/18866	0.00403494	0.0356878	0.0277522	57
BP	GO:0002495	antigen processing and presentation of peptide antigen via MHC class II	57/7908	103/18866	0.00403494	0.0356878	0.0277522	57
BP	GO:0033363	secretory granule organization	24/7908	37/18866	0.00405889	0.0358508	0.0278789	24
BP	GO:0031960	response to corticosteroid	86/7908	164/18866	0.00407004	0.0359004	0.0279175	86
BP	GO:0071453	cellular response to oxygen levels	119/7908	235/18866	0.00408734	0.0360041	0.0279981	119
BP	GO:0030838	positive regulation of actin filament polymerization	56/7908	101/18866	0.00411358	0.036078	0.0280556	56
BP	GO:0033631	cell-cell adhesion mediated by integrin	13/7908	17/18866	0.00412352	0.036078	0.0280556	13
BP	GO:0051382	kinetochore assembly	13/7908	17/18866	0.00412352	0.036078	0.0280556	13
BP	GO:0071850	mitotic cell cycle arrest	13/7908	17/18866	0.00412352	0.036078	0.0280556	13
BP	GO:1904355	positive regulation of telomere capping	13/7908	17/18866	0.00412352	0.036078	0.0280556	13
BP	GO:0062207	regulation of pattern recognition receptor signaling pathway	55/7908	99/18866	0.00419191	0.036627	0.0284825	55
BP	GO:0044272	sulfur compound biosynthetic process	99/7908	192/18866	0.00423351	0.0366722	0.0285176	99
BP	GO:0002551	mast cell chemotaxis	10/7908	12/18866	0.00423662	0.0366722	0.0285176	10
BP	GO:0006983	ER overload response	10/7908	12/18866	0.00423662	0.0366722	0.0285176	10
BP	GO:0010232	vascular transport	10/7908	12/18866	0.00423662	0.0366722	0.0285176	10
BP	GO:0060670	branching involved in labyrinthine layer morphogenesis	10/7908	12/18866	0.00423662	0.0366722	0.0285176	10
BP	GO:0097201	negative regulation of transcription from RNA polymerase II promoter in response to stress	10/7908	12/18866	0.00423662	0.0366722	0.0285176	10
BP	GO:0097284	hepatocyte apoptotic process	10/7908	12/18866	0.00423662	0.0366722	0.0285176	10
BP	GO:0031111	negative regulation of microtubule polymerization or depolymerization	25/7908	39/18866	0.00426712	0.0368379	0.0286465	25
BP	GO:0060416	response to growth hormone	25/7908	39/18866	0.00426712	0.0368379	0.0286465	25
BP	GO:0097237	cellular response to toxic substance	66/7908	122/18866	0.00432728	0.0373077	0.0290119	66
BP	GO:0036294	cellular response to decreased oxygen levels	111/7908	218/18866	0.00433955	0.0373639	0.0290556	111
BP	GO:0019693	ribose phosphate metabolic process	206/7908	427/18866	0.00441598	0.0379715	0.0295281	206
BP	GO:1903707	negative regulation of hemopoiesis	83/7908	158/18866	0.00442865	0.0380301	0.0295736	83
BP	GO:0071985	multivesicular body sorting pathway	26/7908	41/18866	0.00445036	0.0381661	0.0296794	26
BP	GO:0051016	barbed-end actin filament capping	18/7908	26/18866	0.00449535	0.0384503	0.0299004	18
BP	GO:0070911	global genome nucleotide-excision repair	18/7908	26/18866	0.00449535	0.0384503	0.0299004	18
BP	GO:0035304	regulation of protein dephosphorylation	74/7908	139/18866	0.00451187	0.0385409	0.0299708	74
BP	GO:0006661	phosphatidylinositol biosynthetic process	64/7908	118/18866	0.00453893	0.0386702	0.0300714	64
BP	GO:0007052	mitotic spindle organization	64/7908	118/18866	0.00453893	0.0386702	0.0300714	64
BP	GO:0001892	embryonic placenta development	50/7908	89/18866	0.00457162	0.0388977	0.0302483	50
BP	GO:0008631	intrinsic apoptotic signaling pathway in response to oxidative stress	27/7908	43/18866	0.00460982	0.0390692	0.0303816	27
BP	GO:0021762	substantia nigra development	27/7908	43/18866	0.00460982	0.0390692	0.0303816	27
BP	GO:0046688	response to copper ion	27/7908	43/18866	0.00460982	0.0390692	0.0303816	27
BP	GO:0051302	regulation of cell division	89/7908	171/18866	0.00462612	0.0391562	0.0304493	89
BP	GO:0022904	respiratory electron transport chain	63/7908	116/18866	0.00464712	0.0392316	0.030508	63
BP	GO:0060964	regulation of gene silencing by miRNA	63/7908	116/18866	0.00464712	0.0392316	0.030508	63
BP	GO:2000779	regulation of double-strand break repair	48/7908	85/18866	0.00471295	0.0397357	0.0308999	48
BP	GO:0042771	intrinsic apoptotic signaling pathway in response to DNA damage by p53 class mediator	28/7908	45/18866	0.00474686	0.0398147	0.0309614	28
BP	GO:0045214	sarcomere organization	28/7908	45/18866	0.00474686	0.0398147	0.0309614	28
BP	GO:0051293	establishment of spindle localization	28/7908	45/18866	0.00474686	0.0398147	0.0309614	28
BP	GO:1901028	regulation of mitochondrial outer membrane permeabilization involved in apoptotic signaling pathway	28/7908	45/18866	0.00474686	0.0398147	0.0309614	28
BP	GO:0038061	NIK/NF-kappaB signaling	95/7908	184/18866	0.00476496	0.039915	0.0310394	95
BP	GO:0048041	focal adhesion assembly	47/7908	83/18866	0.00478004	0.0399897	0.0310975	47
BP	GO:0031055	chromatin remodeling at centromere	29/7908	47/18866	0.00486289	0.0406305	0.0315958	29
BP	GO:0006612	protein targeting to membrane	107/7908	210/18866	0.00489684	0.0408616	0.0317755	107
BP	GO:0061647	histone H3-K9 modification	30/7908	49/18866	0.00495937	0.0413302	0.0321399	30
BP	GO:0071168	protein localization to chromatin	19/7908	28/18866	0.00497443	0.0413495	0.0321549	19
BP	GO:0090200	positive regulation of release of cytochrome c from mitochondria	19/7908	28/18866	0.00497443	0.0413495	0.0321549	19
BP	GO:1905475	regulation of protein localization to membrane	100/7908	195/18866	0.00500041	0.0414189	0.0322089	100
BP	GO:0042274	ribosomal small subunit biogenesis	43/7908	75/18866	0.00501467	0.0414189	0.0322089	43
BP	GO:0043627	response to estrogen	43/7908	75/18866	0.00501467	0.0414189	0.0322089	43
BP	GO:0099518	vesicle cytoskeletal trafficking	43/7908	75/18866	0.00501467	0.0414189	0.0322089	43
BP	GO:1901983	regulation of protein acetylation	43/7908	75/18866	0.00501467	0.0414189	0.0322089	43
BP	GO:0030490	maturation of SSU-rRNA	31/7908	51/18866	0.00503775	0.0415567	0.032316	31
BP	GO:0071456	cellular response to hypoxia	106/7908	208/18866	0.00504715	0.0415813	0.0323352	106
BP	GO:1902117	positive regulation of organelle assembly	42/7908	73/18866	0.00506234	0.0416536	0.0323914	42
BP	GO:1902750	negative regulation of cell cycle G2/M phase transition	59/7908	108/18866	0.00509402	0.0417521	0.032468	59
BP	GO:0061614	pri-miRNA transcription by RNA polymerase II	32/7908	53/18866	0.00509944	0.0417521	0.032468	32
BP	GO:0007029	endoplasmic reticulum organization	41/7908	71/18866	0.00510444	0.0417521	0.032468	41
BP	GO:0030150	protein import into mitochondrial matrix	14/7908	19/18866	0.00510647	0.0417521	0.032468	14
BP	GO:0039535	regulation of RIG-I signaling pathway	14/7908	19/18866	0.00510647	0.0417521	0.032468	14
BP	GO:1901657	glycosyl compound metabolic process	69/7908	129/18866	0.00514521	0.0419792	0.0326446	69
BP	GO:0036498	IRE1-mediated unfolded protein response	39/7908	67/18866	0.00516913	0.0419792	0.0326446	39
BP	GO:1905710	positive regulation of membrane permeability	39/7908	67/18866	0.00516913	0.0419792	0.0326446	39
BP	GO:0051494	negative regulation of cytoskeleton organization	85/7908	163/18866	0.00519344	0.0419792	0.0326446	85
BP	GO:0048008	platelet-derived growth factor receptor signaling pathway	35/7908	59/18866	0.00519756	0.0419792	0.0326446	35
BP	GO:0098930	axonal transport	35/7908	59/18866	0.00519756	0.0419792	0.0326446	35
BP	GO:0007062	sister chromatid cohesion	37/7908	63/18866	0.00520257	0.0419792	0.0326446	37
BP	GO:0055008	cardiac muscle tissue morphogenesis	37/7908	63/18866	0.00520257	0.0419792	0.0326446	37
BP	GO:0033013	tetrapyrrole metabolic process	36/7908	61/18866	0.00520537	0.0419792	0.0326446	36
BP	GO:0042278	purine nucleoside metabolic process	36/7908	61/18866	0.00520537	0.0419792	0.0326446	36
BP	GO:0045071	negative regulation of viral genome replication	36/7908	61/18866	0.00520537	0.0419792	0.0326446	36
BP	GO:0030111	regulation of Wnt signaling pathway	182/7908	375/18866	0.00526317	0.0423927	0.0329661	182
BP	GO:0000726	non-recombinational repair	57/7908	104/18866	0.00532454	0.0426226	0.0331449	57
BP	GO:0001824	blastocyst development	57/7908	104/18866	0.00532454	0.0426226	0.0331449	57
BP	GO:0006637	acyl-CoA metabolic process	57/7908	104/18866	0.00532454	0.0426226	0.0331449	57
BP	GO:0006892	post-Golgi vesicle-mediated transport	57/7908	104/18866	0.00532454	0.0426226	0.0331449	57
BP	GO:0035383	thioester metabolic process	57/7908	104/18866	0.00532454	0.0426226	0.0331449	57
BP	GO:0010586	miRNA metabolic process	20/7908	30/18866	0.00540575	0.0431662	0.0335677	20
BP	GO:0031116	positive regulation of microtubule polymerization	20/7908	30/18866	0.00540575	0.0431662	0.0335677	20
BP	GO:0007179	transforming growth factor beta receptor signaling pathway	103/7908	202/18866	0.00552672	0.0440393	0.0342466	103
BP	GO:0007224	smoothened signaling pathway	75/7908	142/18866	0.00553543	0.0440393	0.0342466	75
BP	GO:0030879	mammary gland development	75/7908	142/18866	0.00553543	0.0440393	0.0342466	75
BP	GO:0071560	cellular response to transforming growth factor beta stimulus	126/7908	252/18866	0.00554235	0.0440404	0.0342474	126
BP	GO:1904375	regulation of protein localization to cell periphery	66/7908	123/18866	0.00555907	0.0441192	0.0343087	66
BP	GO:0050657	nucleic acid transport	102/7908	200/18866	0.00569664	0.0451007	0.035072	102
BP	GO:0050658	RNA transport	102/7908	200/18866	0.00569664	0.0451007	0.035072	102
BP	GO:0010165	response to X-ray	21/7908	32/18866	0.00578947	0.0456485	0.035498	21
BP	GO:0097421	liver regeneration	21/7908	32/18866	0.00578947	0.0456485	0.035498	21
BP	GO:0006303	double-strand break repair via nonhomologous end joining	53/7908	96/18866	0.00579396	0.0456485	0.035498	53
BP	GO:0010972	negative regulation of G2/M transition of mitotic cell cycle	53/7908	96/18866	0.00579396	0.0456485	0.035498	53
BP	GO:0060491	regulation of cell projection assembly	95/7908	185/18866	0.00580917	0.0457129	0.035548	95
BP	GO:1990845	adaptive thermogenesis	81/7908	155/18866	0.00582817	0.045751	0.0355777	81
BP	GO:0033865	nucleoside bisphosphate metabolic process	73/7908	138/18866	0.00584948	0.045751	0.0355777	73
BP	GO:0033875	ribonucleoside bisphosphate metabolic process	73/7908	138/18866	0.00584948	0.045751	0.0355777	73
BP	GO:0034032	purine nucleoside bisphosphate metabolic process	73/7908	138/18866	0.00584948	0.045751	0.0355777	73
BP	GO:0034614	cellular response to reactive oxygen species	88/7908	170/18866	0.00585967	0.045751	0.0355777	88
BP	GO:0009259	ribonucleotide metabolic process	200/7908	416/18866	0.00597617	0.045751	0.0355777	200
BP	GO:0071347	cellular response to interleukin-1	94/7908	183/18866	0.00598609	0.045751	0.0355777	94
BP	GO:0120032	regulation of plasma membrane bounded cell projection assembly	94/7908	183/18866	0.00598609	0.045751	0.0355777	94
BP	GO:0035627	ceramide transport	11/7908	14/18866	0.00599905	0.045751	0.0355777	11
BP	GO:0036092	phosphatidylinositol-3-phosphate biosynthetic process	11/7908	14/18866	0.00599905	0.045751	0.0355777	11
BP	GO:0043558	regulation of translational initiation in response to stress	11/7908	14/18866	0.00599905	0.045751	0.0355777	11
BP	GO:0090161	Golgi ribbon formation	11/7908	14/18866	0.00599905	0.045751	0.0355777	11
BP	GO:0090231	regulation of spindle checkpoint	11/7908	14/18866	0.00599905	0.045751	0.0355777	11
BP	GO:0090266	regulation of mitotic cell cycle spindle assembly checkpoint	11/7908	14/18866	0.00599905	0.045751	0.0355777	11
BP	GO:0090399	replicative senescence	11/7908	14/18866	0.00599905	0.045751	0.0355777	11
BP	GO:0110154	RNA decapping	11/7908	14/18866	0.00599905	0.045751	0.0355777	11
BP	GO:0110156	methylguanosine-cap decapping	11/7908	14/18866	0.00599905	0.045751	0.0355777	11
BP	GO:1903504	regulation of mitotic spindle checkpoint	11/7908	14/18866	0.00599905	0.045751	0.0355777	11
BP	GO:1904925	positive regulation of autophagy of mitochondrion in response to mitochondrial depolarization	11/7908	14/18866	0.00599905	0.045751	0.0355777	11
BP	GO:2000232	regulation of rRNA processing	11/7908	14/18866	0.00599905	0.045751	0.0355777	11
BP	GO:0006293	nucleotide-excision repair, preincision complex stabilization	15/7908	21/18866	0.00601839	0.045751	0.0355777	15
BP	GO:0006295	nucleotide-excision repair, DNA incision, 3'-to lesion	15/7908	21/18866	0.00601839	0.045751	0.0355777	15
BP	GO:0036499	PERK-mediated unfolded protein response	15/7908	21/18866	0.00601839	0.045751	0.0355777	15
BP	GO:0036507	protein demannosylation	15/7908	21/18866	0.00601839	0.045751	0.0355777	15
BP	GO:0036508	protein alpha-1,2-demannosylation	15/7908	21/18866	0.00601839	0.045751	0.0355777	15
BP	GO:0098780	response to mitochondrial depolarisation	15/7908	21/18866	0.00601839	0.045751	0.0355777	15
BP	GO:0140467	integrated stress response signaling	15/7908	21/18866	0.00601839	0.045751	0.0355777	15
BP	GO:1903599	positive regulation of autophagy of mitochondrion	15/7908	21/18866	0.00601839	0.045751	0.0355777	15
BP	GO:2000737	negative regulation of stem cell differentiation	15/7908	21/18866	0.00601839	0.045751	0.0355777	15
BP	GO:0002756	MyD88-independent toll-like receptor signaling pathway	22/7908	34/18866	0.00612699	0.0464678	0.0361351	22
BP	GO:0043276	anoikis	22/7908	34/18866	0.00612699	0.0464678	0.0361351	22
BP	GO:0032465	regulation of cytokinesis	50/7908	90/18866	0.00614675	0.046509	0.0361671	50
BP	GO:0043044	ATP-dependent chromatin remodeling	50/7908	90/18866	0.00614675	0.046509	0.0361671	50
BP	GO:1905330	regulation of morphogenesis of an epithelium	93/7908	181/18866	0.00616844	0.0465992	0.0362373	93
BP	GO:2001056	positive regulation of cysteine-type endopeptidase activity	79/7908	151/18866	0.00617303	0.0465992	0.0362373	79
BP	GO:0048024	regulation of mRNA splicing, via spliceosome	61/7908	113/18866	0.00630499	0.04754	0.0369689	61
BP	GO:0001503	ossification	198/7908	412/18866	0.00633328	0.047698	0.0370917	198
BP	GO:0035023	regulation of Rho protein signal transduction	48/7908	86/18866	0.00637804	0.0479794	0.0373106	48
BP	GO:0071108	protein K48-linked deubiquitination	23/7908	36/18866	0.00642047	0.0482427	0.0375153	23
BP	GO:0098732	macromolecule deacylation	60/7908	111/18866	0.00646232	0.048501	0.0377162	60
BP	GO:0071356	cellular response to tumor necrosis factor	146/7908	297/18866	0.00661062	0.0495567	0.0385372	146
BP	GO:0046596	regulation of viral entry into host cell	24/7908	38/18866	0.00667257	0.0499059	0.0388087	24
BP	GO:0071276	cellular response to cadmium ion	24/7908	38/18866	0.00667257	0.0499059	0.0388087	24
CC	GO:0016607	nuclear speck	232/8220	401/19559	8.5852e-11	6.62777e-08	5.06978e-08	232
CC	GO:0030055	cell-substrate junction	237/8220	423/19559	3.28109e-09	1.2665e-06	9.68786e-07	237
CC	GO:0005925	focal adhesion	232/8220	415/19559	6.24143e-09	1.60613e-06	1.22858e-06	232
CC	GO:0000151	ubiquitin ligase complex	163/8220	287/19559	2.78859e-07	5.38198e-05	4.11684e-05	163
CC	GO:0034451	centriolar satellite	64/8220	95/19559	5.17535e-07	7.99075e-05	6.11237e-05	64
CC	GO:0005819	spindle	200/8220	367/19559	8.12078e-07	0.000104487	7.99256e-05	200
CC	GO:0035770	ribonucleoprotein granule	139/8220	243/19559	1.18604e-06	0.000118307	9.0497e-05	139
CC	GO:0036464	cytoplasmic ribonucleoprotein granule	134/8220	233/19559	1.22598e-06	0.000118307	9.0497e-05	134
CC	GO:0005776	autophagosome	64/8220	97/19559	1.59146e-06	0.000136512	0.000104422	64
CC	GO:0030117	membrane coat	62/8220	94/19559	2.34573e-06	0.00016213	0.000124018	62
CC	GO:0048475	coated membrane	62/8220	94/19559	2.34573e-06	0.00016213	0.000124018	62
CC	GO:0030027	lamellipodium	117/8220	201/19559	2.52015e-06	0.00016213	0.000124018	117
CC	GO:0031248	protein acetyltransferase complex	61/8220	93/19559	3.72351e-06	0.000202696	0.000155049	61
CC	GO:1902493	acetyltransferase complex	61/8220	93/19559	3.72351e-06	0.000202696	0.000155049	61
CC	GO:0005635	nuclear envelope	247/8220	473/19559	3.9384e-06	0.000202696	0.000155049	247
CC	GO:0031965	nuclear membrane	165/8220	301/19559	4.54733e-06	0.000219409	0.000167832	165
CC	GO:0044391	ribosomal subunit	109/8220	187/19559	5.01046e-06	0.000227534	0.000174047	109
CC	GO:0005874	microtubule	226/8220	431/19559	6.88376e-06	0.000295237	0.000225836	226
CC	GO:0001650	fibrillar center	79/8220	129/19559	8.07381e-06	0.000328052	0.000250937	79
CC	GO:0022626	cytosolic ribosome	69/8220	110/19559	9.26589e-06	0.000357663	0.000273587	69
CC	GO:0098687	chromosomal region	186/8220	350/19559	1.54473e-05	0.000567871	0.000434382	186
CC	GO:0016605	PML body	64/8220	102/19559	1.90368e-05	0.000668018	0.000510988	64
CC	GO:0005938	cell cortex	163/8220	305/19559	3.39427e-05	0.0011119	0.000850524	163
CC	GO:0000932	P-body	56/8220	88/19559	3.45668e-05	0.0011119	0.000850524	56
CC	GO:0035097	histone methyltransferase complex	50/8220	77/19559	4.10272e-05	0.00126692	0.000969106	50
CC	GO:0005759	mitochondrial matrix	241/8220	473/19559	4.63403e-05	0.00136083	0.00104094	241
CC	GO:0000123	histone acetyltransferase complex	53/8220	83/19559	4.84341e-05	0.00136083	0.00104094	53
CC	GO:0030496	midbody	103/8220	182/19559	4.93564e-05	0.00136083	0.00104094	103
CC	GO:0101002	ficolin-1-rich granule	74/8220	124/19559	5.38396e-05	0.00138547	0.00105979	74
CC	GO:1904813	ficolin-1-rich granule lumen	74/8220	124/19559	5.38396e-05	0.00138547	0.00105979	74
CC	GO:0005844	polysome	45/8220	69/19559	8.41124e-05	0.00209467	0.00160228	45
CC	GO:0008287	protein serine/threonine phosphatase complex	35/8220	51/19559	0.000110628	0.00254061	0.00194339	35
CC	GO:1903293	phosphatase complex	35/8220	51/19559	0.000110628	0.00254061	0.00194339	35
CC	GO:0005793	endoplasmic reticulum-Golgi intermediate compartment	76/8220	130/19559	0.000111892	0.00254061	0.00194339	76
CC	GO:0005798	Golgi-associated vesicle	101/8220	181/19559	0.000122284	0.00269724	0.0020632	101
CC	GO:0098798	mitochondrial protein complex	141/8220	265/19559	0.00014489	0.00310709	0.00237671	141
CC	GO:0015935	small ribosomal subunit	47/8220	74/19559	0.000154371	0.00322093	0.00246379	47
CC	GO:1902911	protein kinase complex	62/8220	104/19559	0.000218709	0.00423546	0.00323983	62
CC	GO:0030660	Golgi-associated vesicle membrane	66/8220	112/19559	0.000223542	0.00423546	0.00323983	66
CC	GO:0071556	integral component of lumenal side of endoplasmic reticulum membrane	22/8220	29/19559	0.00022494	0.00423546	0.00323983	22
CC	GO:0098553	lumenal side of endoplasmic reticulum membrane	22/8220	29/19559	0.00022494	0.00423546	0.00323983	22
CC	GO:0030120	vesicle coat	37/8220	56/19559	0.000238643	0.00438648	0.00335535	37
CC	GO:0000775	chromosome, centromeric region	107/8220	196/19559	0.000247679	0.0044467	0.00340141	107
CC	GO:0036064	ciliary basal body	87/8220	155/19559	0.000267287	0.00464337	0.00355186	87
CC	GO:0061695	transferase complex, transferring phosphorus-containing groups	134/8220	253/19559	0.000270663	0.00464337	0.00355186	134
CC	GO:0030134	COPII-coated ER to Golgi transport vesicle	57/8220	95/19559	0.000305323	0.00511582	0.00391325	57
CC	GO:0034708	methyltransferase complex	62/8220	105/19559	0.000316473	0.00511582	0.00391325	62
CC	GO:0016363	nuclear matrix	64/8220	109/19559	0.000318082	0.00511582	0.00391325	64
CC	GO:0031461	cullin-RING ubiquitin ligase complex	90/8220	162/19559	0.000340166	0.00535935	0.00409953	90
CC	GO:0030684	preribosome	48/8220	78/19559	0.000392855	0.00606568	0.00463982	48
CC	GO:0000784	nuclear chromosome, telomeric region	71/8220	124/19559	0.000434225	0.00641726	0.00490876	71
CC	GO:0005741	mitochondrial outer membrane	104/8220	192/19559	0.000438671	0.00641726	0.00490876	104
CC	GO:0000922	spindle pole	91/8220	165/19559	0.000440564	0.00641726	0.00490876	91
CC	GO:0035861	site of double-strand break	39/8220	61/19559	0.00045211	0.0064635	0.00494413	39
CC	GO:0005657	replication fork	44/8220	71/19559	0.000545045	0.00765046	0.00585207	44
CC	GO:0034399	nuclear periphery	74/8220	131/19559	0.000575008	0.0079269	0.00606353	74
CC	GO:0031252	cell leading edge	210/8220	421/19559	0.000613128	0.00830412	0.00635208	210
CC	GO:1902554	serine/threonine protein kinase complex	53/8220	89/19559	0.000631303	0.00840286	0.0064276	53
CC	GO:0022625	cytosolic large ribosomal subunit	37/8220	58/19559	0.000669164	0.00875584	0.00669761	37
CC	GO:0005667	transcription regulator complex	206/8220	413/19559	0.000688795	0.0088625	0.0067792	206
CC	GO:0005802	trans-Golgi network	128/8220	245/19559	0.000750069	0.00949268	0.00726124	128
CC	GO:0098576	lumenal side of membrane	25/8220	36/19559	0.000809301	0.0100127	0.00765903	25
CC	GO:0019867	outer membrane	116/8220	220/19559	0.000833959	0.0100127	0.00765903	116
CC	GO:0010494	cytoplasmic stress granule	45/8220	74/19559	0.000850339	0.0100127	0.00765903	45
CC	GO:0005743	mitochondrial inner membrane	240/8220	489/19559	0.000852036	0.0100127	0.00765903	240
CC	GO:0031968	organelle outer membrane	115/8220	218/19559	0.000856009	0.0100127	0.00765903	115
CC	GO:0090734	site of DNA damage	49/8220	82/19559	0.000894087	0.010302	0.00788033	49
CC	GO:0005814	centriole	79/8220	143/19559	0.000947908	0.0107615	0.00823183	79
CC	GO:1904724	tertiary granule lumen	35/8220	55/19559	0.000991171	0.0110896	0.00848279	35
CC	GO:0005911	cell-cell junction	241/8220	493/19559	0.00109623	0.0120898	0.00924786	241
CC	GO:0030118	clathrin coat	30/8220	46/19559	0.00125945	0.0136943	0.0104752	30
CC	GO:0000118	histone deacetylase complex	46/8220	77/19559	0.00127817	0.0137049	0.0104833	46
CC	GO:0005770	late endosome	142/8220	278/19559	0.00134818	0.0141337	0.0108113	142
CC	GO:0031901	early endosome membrane	87/8220	161/19559	0.00135478	0.0141337	0.0108113	87
CC	GO:0005774	vacuolar membrane	210/8220	427/19559	0.00152223	0.0154845	0.0118445	210
CC	GO:0034774	secretory granule lumen	162/8220	322/19559	0.00152438	0.0154845	0.0118445	162
CC	GO:0005912	adherens junction	89/8220	166/19559	0.00165001	0.0163309	0.012492	89
CC	GO:0031227	intrinsic component of endoplasmic reticulum membrane	89/8220	166/19559	0.00165001	0.0163309	0.012492	89
CC	GO:0030119	AP-type membrane coat adaptor complex	27/8220	41/19559	0.00176426	0.0170251	0.0130231	27
CC	GO:0043596	nuclear replication fork	27/8220	41/19559	0.00176426	0.0170251	0.0130231	27
CC	GO:0030176	integral component of endoplasmic reticulum membrane	85/8220	158/19559	0.00181549	0.0173032	0.0132357	85
CC	GO:0031983	vesicle lumen	164/8220	328/19559	0.00200074	0.0188363	0.0144084	164
CC	GO:0060205	cytoplasmic vesicle lumen	163/8220	326/19559	0.0020603	0.0191633	0.0146586	163
CC	GO:0071203	WASH complex	11/8220	13/19559	0.00212906	0.0195671	0.0149675	11
CC	GO:0030135	coated vesicle	150/8220	298/19559	0.0021657	0.0196697	0.0150459	150
CC	GO:0005765	lysosomal membrane	185/8220	375/19559	0.00234926	0.0208463	0.015946	185
CC	GO:0098852	lytic vacuole membrane	185/8220	375/19559	0.00234926	0.0208463	0.015946	185
CC	GO:0031463	Cul3-RING ubiquitin ligase complex	24/8220	36/19559	0.00246015	0.0215822	0.0165089	24
CC	GO:0015934	large ribosomal subunit	64/8220	116/19559	0.00286487	0.0248503	0.0190088	64
CC	GO:0098791	Golgi apparatus subcompartment	181/8220	368/19559	0.00305941	0.0261017	0.019966	181
CC	GO:0044295	axonal growth cone	20/8220	29/19559	0.00307676	0.0261017	0.019966	20
CC	GO:0005769	early endosome	185/8220	377/19559	0.0031471	0.0261218	0.0199813	185
CC	GO:0030008	TRAPP complex	12/8220	15/19559	0.00318063	0.0261218	0.0199813	12
CC	GO:0030688	preribosome, small subunit precursor	12/8220	15/19559	0.00318063	0.0261218	0.0199813	12
CC	GO:0043292	contractile fiber	121/8220	238/19559	0.00357313	0.0290364	0.0222108	121
CC	GO:0012507	ER to Golgi transport vesicle membrane	37/8220	62/19559	0.00377478	0.0303555	0.0232198	37
CC	GO:0044322	endoplasmic reticulum quality control compartment	17/8220	24/19559	0.00410352	0.0326589	0.0249818	17
CC	GO:0042470	melanosome	58/8220	105/19559	0.00423964	0.0330606	0.0252891	58
CC	GO:0048770	pigment granule	58/8220	105/19559	0.00423964	0.0330606	0.0252891	58
CC	GO:0022627	cytosolic small ribosomal subunit	29/8220	47/19559	0.00508788	0.039	0.0298323	29
CC	GO:0030016	myofibril	115/8220	227/19559	0.00510233	0.039	0.0298323	115
CC	GO:0045171	intercellular bridge	41/8220	71/19559	0.00539468	0.0402939	0.030822	41
CC	GO:1905369	endopeptidase complex	40/8220	69/19559	0.00542806	0.0402939	0.030822	40
CC	GO:0031984	organelle subcompartment	190/8220	392/19559	0.00542819	0.0402939	0.030822	190
CC	GO:0030133	transport vesicle	198/8220	410/19559	0.00560656	0.0412215	0.0315316	198
CC	GO:0031902	late endosome membrane	74/8220	140/19559	0.00614489	0.0447534	0.0342332	74
CC	GO:0032588	trans-Golgi network membrane	52/8220	94/19559	0.00629386	0.0454099	0.0347354	52
CC	GO:0005790	smooth endoplasmic reticulum	22/8220	34/19559	0.00636106	0.0454272	0.0347486	22
CC	GO:1905368	peptidase complex	51/8220	92/19559	0.00641394	0.0454272	0.0347486	51
CC	GO:0030017	sarcomere	105/8220	207/19559	0.00686339	0.0481685	0.0368456	105
CC	GO:0000781	chromosome, telomeric region	85/8220	164/19559	0.00694979	0.0483355	0.0369733	85
CC	GO:0030018	Z disc	68/8220	128/19559	0.00720689	0.0492577	0.0376787	68
CC	GO:1904949	ATPase complex	44/8220	78/19559	0.00721	0.0492577	0.0376787	44
MF	GO:0004674	protein serine/threonine kinase activity	253/8091	435/18352	1.72277e-09	2.09489e-06	1.79894e-06	253
MF	GO:0003712	transcription coregulator activity	279/8091	498/18352	3.93964e-08	1.56532e-05	1.34418e-05	279
MF	GO:0016887	ATPase activity	241/8091	423/18352	4.97469e-08	1.56532e-05	1.34418e-05	241
MF	GO:0019787	ubiquitin-like protein transferase activity	258/8091	457/18352	5.14909e-08	1.56532e-05	1.34418e-05	258
MF	GO:0044389	ubiquitin-like protein ligase binding	186/8091	316/18352	7.35361e-08	1.72928e-05	1.48498e-05	186
MF	GO:0031625	ubiquitin protein ligase binding	176/8091	297/18352	8.53264e-08	1.72928e-05	1.48498e-05	176
MF	GO:0004842	ubiquitin-protein transferase activity	244/8091	435/18352	2.42074e-07	4.20516e-05	3.61108e-05	244
MF	GO:0140297	DNA-binding transcription factor binding	197/8091	347/18352	1.12591e-06	0.000171138	0.000146961	197
MF	GO:0005085	guanyl-nucleotide exchange factor activity	128/8091	215/18352	3.3722e-06	0.000455622	0.000391254	128
MF	GO:0004386	helicase activity	99/8091	160/18352	4.16731e-06	0.000506745	0.000435155	99
MF	GO:0043130	ubiquitin binding	53/8091	76/18352	5.33297e-06	0.000589536	0.000506249	53
MF	GO:0032182	ubiquitin-like protein binding	63/8091	94/18352	5.86699e-06	0.000594521	0.000510531	63
MF	GO:0045296	cadherin binding	185/8091	332/18352	1.14326e-05	0.00106939	0.000918314	185
MF	GO:0001227	DNA-binding transcription repressor activity, RNA polymerase II-specific	186/8091	335/18352	1.45355e-05	0.00126252	0.00108415	186
MF	GO:0003678	DNA helicase activity	53/8091	78/18352	1.74684e-05	0.00132082	0.00113422	53
MF	GO:0042393	histone binding	137/8091	238/18352	1.80595e-05	0.00132082	0.00113422	137
MF	GO:0001217	DNA-binding transcription repressor activity	186/8091	336/18352	1.84653e-05	0.00132082	0.00113422	186
MF	GO:0061659	ubiquitin-like protein ligase activity	168/8091	301/18352	2.50202e-05	0.00164401	0.00141176	168
MF	GO:0008094	DNA-dependent ATPase activity	69/8091	108/18352	2.56877e-05	0.00164401	0.00141176	69
MF	GO:0016407	acetyltransferase activity	67/8091	105/18352	3.548e-05	0.00215425	0.00184991	67
MF	GO:0047485	protein N-terminus binding	68/8091	107/18352	3.77074e-05	0.00215425	0.00184991	68
MF	GO:0017016	Ras GTPase binding	223/8091	415/18352	4.11608e-05	0.00215425	0.00184991	223
MF	GO:0003713	transcription coactivator activity	150/8091	267/18352	4.25181e-05	0.00215425	0.00184991	150
MF	GO:0061629	RNA polymerase II-specific DNA-binding transcription factor binding	150/8091	267/18352	4.25181e-05	0.00215425	0.00184991	150
MF	GO:0005088	Ras guanyl-nucleotide exchange factor activity	72/8091	115/18352	4.68127e-05	0.00227697	0.00195529	72
MF	GO:0061630	ubiquitin protein ligase activity	162/8091	292/18352	5.30585e-05	0.00248151	0.00213093	162
MF	GO:0004721	phosphoprotein phosphatase activity	105/8091	179/18352	5.80503e-05	0.00261441	0.00224507	105
MF	GO:0002039	p53 binding	45/8091	66/18352	6.53398e-05	0.00283761	0.00243673	45
MF	GO:0031267	small GTPase binding	228/8091	428/18352	7.02504e-05	0.00294567	0.00252953	228
MF	GO:0019207	kinase regulator activity	123/8091	216/18352	9.07977e-05	0.00368033	0.0031604	123
MF	GO:0003684	damaged DNA binding	44/8091	65/18352	0.000102384	0.0040161	0.00344873	44
MF	GO:0003714	transcription corepressor activity	111/8091	194/18352	0.00015042	0.00571597	0.00490845	111
MF	GO:0060589	nucleoside-triphosphatase regulator activity	187/8091	348/18352	0.000164928	0.00591116	0.00507607	187
MF	GO:0140030	modification-dependent protein binding	90/8091	153/18352	0.000165279	0.00591116	0.00507607	90
MF	GO:0140097	catalytic activity, acting on DNA	118/8091	209/18352	0.000201721	0.00693457	0.00595489	118
MF	GO:0032550	purine ribonucleoside binding	202/8091	380/18352	0.000205964	0.00693457	0.00595489	202
MF	GO:0005525	GTP binding	200/8091	376/18352	0.000211002	0.00693457	0.00595489	200
MF	GO:0017112	Rab guanyl-nucleotide exchange factor activity	25/8091	33/18352	0.000218776	0.00700084	0.0060118	25
MF	GO:0001883	purine nucleoside binding	203/8091	383/18352	0.000245645	0.00765907	0.00657704	203
MF	GO:0043021	ribonucleoprotein complex binding	79/8091	133/18352	0.000262303	0.00797401	0.00684749	79
MF	GO:0034212	peptide N-acetyltransferase activity	43/8091	65/18352	0.000270731	0.00802949	0.00689513	43
MF	GO:0001882	nucleoside binding	205/8091	389/18352	0.000345687	0.0100085	0.00859452	205
MF	GO:0032549	ribonucleoside binding	202/8091	383/18352	0.000359665	0.010171	0.0087341	202
MF	GO:0046875	ephrin receptor binding	21/8091	27/18352	0.000382496	0.0105708	0.00907741	21
MF	GO:0140098	catalytic activity, acting on RNA	205/8091	390/18352	0.000413536	0.0111747	0.00959596	205
MF	GO:0004518	nuclease activity	117/8091	210/18352	0.000435647	0.0115162	0.00988929	117
MF	GO:0019001	guanyl nucleotide binding	208/8091	397/18352	0.000473205	0.0119879	0.0102943	208
MF	GO:0032561	guanyl ribonucleotide binding	208/8091	397/18352	0.000473205	0.0119879	0.0102943	208
MF	GO:0019887	protein kinase regulator activity	104/8091	185/18352	0.000574331	0.0142528	0.0122392	104
MF	GO:0070530	K63-linked polyubiquitin modification-dependent protein binding	17/8091	21/18352	0.000625935	0.0152227	0.0130722	17
MF	GO:0140142	nucleocytoplasmic carrier activity	23/8091	31/18352	0.000656452	0.0156519	0.0134407	23
MF	GO:0004725	protein tyrosine phosphatase activity	61/8091	101/18352	0.00069253	0.0161945	0.0139067	61
MF	GO:0008080	N-acetyltransferase activity	52/8091	84/18352	0.000747094	0.0171409	0.0147193	52
MF	GO:0016776	phosphotransferase activity, phosphate group as acceptor	28/8091	40/18352	0.000821847	0.0185068	0.0158922	28
MF	GO:0051427	hormone receptor binding	99/8091	177/18352	0.000966747	0.0213739	0.0183543	99
MF	GO:0004402	histone acetyltransferase activity	36/8091	55/18352	0.00112699	0.0244717	0.0210145	36
MF	GO:0015631	tubulin binding	190/8091	365/18352	0.00121329	0.0255184	0.0219133	190
MF	GO:0061733	peptide-lysine-N-acetyltransferase activity	37/8091	57/18352	0.00121716	0.0255184	0.0219133	37
MF	GO:0035257	nuclear hormone receptor binding	82/8091	144/18352	0.00125196	0.0258032	0.0221579	82
MF	GO:0016747	transferase activity, transferring acyl groups other than amino-acyl groups	124/8091	229/18352	0.00132056	0.0267634	0.0229825	124
MF	GO:0003725	double-stranded RNA binding	47/8091	76/18352	0.00135807	0.0270724	0.0232477	47
MF	GO:0042974	retinoic acid receptor binding	20/8091	27/18352	0.00154277	0.0302583	0.0259836	20
MF	GO:0050321	tau-protein kinase activity	17/8091	22/18352	0.00161959	0.0312606	0.0268443	17
MF	GO:0016746	transferase activity, transferring acyl groups	138/8091	259/18352	0.00171064	0.0322044	0.0276547	138
MF	GO:0019210	kinase inhibitor activity	43/8091	69/18352	0.00172145	0.0322044	0.0276547	43
MF	GO:0008429	phosphatidylethanolamine binding	10/8091	11/18352	0.00182391	0.0331116	0.0284338	10
MF	GO:0008408	3'-5' exonuclease activity	36/8091	56/18352	0.00182441	0.0331116	0.0284338	36
MF	GO:0000175	3'-5'-exoribonuclease activity	25/8091	36/18352	0.00186362	0.0333259	0.0286178	25
MF	GO:0003924	GTPase activity	170/8091	326/18352	0.00192295	0.0338885	0.029101	170
MF	GO:0031490	chromatin DNA binding	62/8091	106/18352	0.00195265	0.0339204	0.0291283	62
MF	GO:0004540	ribonuclease activity	68/8091	118/18352	0.00207068	0.0343582	0.0295042	68
MF	GO:0004709	MAP kinase kinase kinase activity	18/8091	24/18352	0.00211503	0.0343582	0.0295042	18
MF	GO:0005160	transforming growth factor beta receptor binding	18/8091	24/18352	0.00211503	0.0343582	0.0295042	18
MF	GO:0016896	exoribonuclease activity, producing 5'-phosphomonoesters	26/8091	38/18352	0.00211913	0.0343582	0.0295042	26
MF	GO:0043014	alpha-tubulin binding	26/8091	38/18352	0.00211913	0.0343582	0.0295042	26
MF	GO:0004532	exoribonuclease activity	27/8091	40/18352	0.0023738	0.0379808	0.0326151	27
MF	GO:0030331	estrogen receptor binding	28/8091	42/18352	0.00262543	0.0411264	0.0353163	28
MF	GO:0030695	GTPase regulator activity	160/8091	307/18352	0.00263804	0.0411264	0.0353163	160
MF	GO:0042826	histone deacetylase binding	66/8091	115/18352	0.0027427	0.0422167	0.0362526	66
MF	GO:0004519	endonuclease activity	72/8091	127/18352	0.00280161	0.0425845	0.0365684	72
MF	GO:0043022	ribosome binding	36/8091	57/18352	0.0028654	0.0430164	0.0369393	36
MF	GO:0033613	activating transcription factor binding	48/8091	80/18352	0.00298192	0.0442197	0.0379726	48
MF	GO:0051117	ATPase binding	52/8091	88/18352	0.00323055	0.0473295	0.040643	52
MF	GO:0016791	phosphatase activity	145/8091	277/18352	0.00327553	0.0474172	0.0407184	145
MF	GO:0004860	protein kinase inhibitor activity	40/8091	65/18352	0.00342036	0.0489312	0.0420185	40
MF	GO:0016853	isomerase activity	86/8091	156/18352	0.00349298	0.0493891	0.0424117	86
MF	GO:0051087	chaperone binding	60/8091	104/18352	0.00354524	0.0495519	0.0425515	60
KEGG	hsa05168	Herpes simplex virus 1 infection	291/3683	495/8144	2.89856e-10	9.68118e-08	7.04807e-08	291
KEGG	hsa04218	Cellular senescence	107/3683	156/8144	2.34051e-09	3.90864e-07	2.84556e-07	107
KEGG	hsa05130	Pathogenic Escherichia coli infection	122/3683	197/8144	1.3638e-06	0.000151118	0.000110016	122
KEGG	hsa05132	Salmonella infection	149/3683	249/8144	1.80979e-06	0.000151118	0.000110016	149
KEGG	hsa05171	Coronavirus disease - COVID-19	138/3683	232/8144	6.77918e-06	0.000452849	0.000329682	138
KEGG	hsa05210	Colorectal cancer	59/3683	86/8144	9.21311e-06	0.000512863	0.000373373	59
KEGG	hsa04140	Autophagy - animal	89/3683	141/8144	1.22934e-05	0.00058657	0.000427033	89
KEGG	hsa04120	Ubiquitin mediated proteolysis	89/3683	142/8144	1.8442e-05	0.000769954	0.00056054	89
KEGG	hsa05135	Yersinia infection	86/3683	137/8144	2.33172e-05	0.000865327	0.000629973	86
KEGG	hsa05208	Chemical carcinogenesis - reactive oxygen species	131/3683	223/8144	2.72139e-05	0.000908943	0.000661727	131
KEGG	hsa04141	Protein processing in endoplasmic reticulum	103/3683	171/8144	4.79913e-05	0.00145719	0.00106086	103
KEGG	hsa05418	Fluid shear stress and atherosclerosis	85/3683	139/8144	0.000102241	0.00284035	0.00206782	85
KEGG	hsa01524	Platinum drug resistance	49/3683	73/8144	0.000124212	0.00284035	0.00206782	49
KEGG	hsa04115	p53 signaling pathway	49/3683	73/8144	0.000124212	0.00284035	0.00206782	49
KEGG	hsa04210	Apoptosis	83/3683	136/8144	0.000135421	0.00284035	0.00206782	83
KEGG	hsa04136	Autophagy - other	25/3683	32/8144	0.000149095	0.00284035	0.00206782	25
KEGG	hsa04668	TNF signaling pathway	70/3683	112/8144	0.00015948	0.00284035	0.00206782	70
KEGG	hsa05145	Toxoplasmosis	70/3683	112/8144	0.00015948	0.00284035	0.00206782	70
KEGG	hsa04144	Endocytosis	142/3683	251/8144	0.000161577	0.00284035	0.00206782	142
KEGG	hsa04137	Mitophagy - animal	48/3683	72/8144	0.00018737	0.00312907	0.00227802	48
KEGG	hsa05220	Chronic myeloid leukemia	50/3683	76/8144	0.000227896	0.00362464	0.0026388	50
KEGG	hsa04932	Non-alcoholic fatty liver disease	92/3683	155/8144	0.000250851	0.00380838	0.00277257	92
KEGG	hsa04068	FoxO signaling pathway	79/3683	131/8144	0.000335206	0.0047312	0.00344439	79
KEGG	hsa04010	MAPK signaling pathway	162/3683	294/8144	0.000339966	0.0047312	0.00344439	162
KEGG	hsa05100	Bacterial invasion of epithelial cells	50/3683	77/8144	0.000366499	0.00489642	0.00356468	50
KEGG	hsa05170	Human immunodeficiency virus 1 infection	120/3683	212/8144	0.000492377	0.00626571	0.00456155	120
KEGG	hsa05166	Human T-cell leukemia virus 1 infection	125/3683	222/8144	0.000506509	0.00626571	0.00456155	125
KEGG	hsa05212	Pancreatic cancer	49/3683	76/8144	0.000535613	0.0063891	0.00465138	49
KEGG	hsa05222	Small cell lung cancer	57/3683	92/8144	0.000863997	0.00986064	0.00717872	57
KEGG	hsa03018	RNA degradation	50/3683	79/8144	0.000885687	0.00986064	0.00717872	50
KEGG	hsa04510	Focal adhesion	113/3683	201/8144	0.000995495	0.0107257	0.00780846	113
KEGG	hsa05131	Shigellosis	136/3683	247/8144	0.00103007	0.0107513	0.00782717	136
KEGG	hsa05167	Kaposi sarcoma-associated herpesvirus infection	109/3683	194/8144	0.0012473	0.0126241	0.0091906	109
KEGG	hsa05014	Amyotrophic lateral sclerosis	193/3683	364/8144	0.00136238	0.0133833	0.00974331	193
KEGG	hsa00480	Glutathione metabolism	38/3683	58/8144	0.00141907	0.0135419	0.00985877	38
KEGG	hsa04520	Adherens junction	45/3683	71/8144	0.00151241	0.0140318	0.0102154	45
KEGG	hsa04657	IL-17 signaling pathway	57/3683	94/8144	0.00180305	0.015872	0.0115551	57
KEGG	hsa05161	Hepatitis B	92/3683	162/8144	0.00186203	0.015872	0.0115551	92
KEGG	hsa01521	EGFR tyrosine kinase inhibitor resistance	49/3683	79/8144	0.00188028	0.015872	0.0115551	49
KEGG	hsa05225	Hepatocellular carcinoma	95/3683	168/8144	0.00190084	0.015872	0.0115551	95
KEGG	hsa05022	Pathways of neurodegeneration - multiple diseases	246/3683	476/8144	0.0020968	0.0170812	0.0124354	246
KEGG	hsa03440	Homologous recombination	28/3683	41/8144	0.00237588	0.0188939	0.0137551	28
KEGG	hsa05133	Pertussis	47/3683	76/8144	0.00251804	0.0195587	0.0142391	47
KEGG	hsa04110	Cell cycle	73/3683	126/8144	0.00261349	0.0198387	0.014443	73
KEGG	hsa05163	Human cytomegalovirus infection	122/3683	225/8144	0.0037301	0.0274038	0.0199504	122
KEGG	hsa04390	Hippo signaling pathway	88/3683	157/8144	0.00385258	0.0274038	0.0199504	88
KEGG	hsa04625	C-type lectin receptor signaling pathway	61/3683	104/8144	0.00385622	0.0274038	0.0199504	61
KEGG	hsa05010	Alzheimer disease	199/3683	384/8144	0.00461327	0.0321007	0.0233699	199
KEGG	hsa05169	Epstein-Barr virus infection	110/3683	202/8144	0.00477846	0.0323447	0.0235475	110
KEGG	hsa05215	Prostate cancer	57/3683	97/8144	0.00484201	0.0323447	0.0235475	57
KEGG	hsa01523	Antifolate resistance	21/3683	30/8144	0.00531016	0.0347764	0.0253178	21
KEGG	hsa04722	Neurotrophin signaling pathway	68/3683	119/8144	0.0056579	0.0363411	0.026457	68
KEGG	hsa04215	Apoptosis - multiple species	22/3683	32/8144	0.00610638	0.0366927	0.0267129	22
KEGG	hsa05219	Bladder cancer	27/3683	41/8144	0.00613972	0.0366927	0.0267129	27
KEGG	hsa04530	Tight junction	93/3683	169/8144	0.00614158	0.0366927	0.0267129	93
KEGG	hsa05160	Hepatitis C	87/3683	157/8144	0.00615206	0.0366927	0.0267129	87
KEGG	hsa03460	Fanconi anemia pathway	34/3683	54/8144	0.0064225	0.0372212	0.0270977	34
KEGG	hsa01522	Endocrine resistance	57/3683	98/8144	0.00654105	0.0372212	0.0270977	57
KEGG	hsa00562	Inositol phosphate metabolism	44/3683	73/8144	0.00670848	0.0372212	0.0270977	44
KEGG	hsa05016	Huntington disease	160/3683	306/8144	0.00681909	0.0372212	0.0270977	160
KEGG	hsa04064	NF-kappa B signaling pathway	60/3683	104/8144	0.00682518	0.0372212	0.0270977	60
KEGG	hsa04928	Parathyroid hormone synthesis, secretion and action	61/3683	106/8144	0.00690932	0.0372212	0.0270977	61
KEGG	hsa04380	Osteoclast differentiation	72/3683	128/8144	0.0075306	0.0399241	0.0290655	72
KEGG	hsa05012	Parkinson disease	140/3683	266/8144	0.00819625	0.0427742	0.0311404	140
KEGG	hsa05417	Lipid and atherosclerosis	115/3683	215/8144	0.00836685	0.0429928	0.0312995	115
KEGG	hsa04071	Sphingolipid signaling pathway	67/3683	119/8144	0.00944457	0.0470819	0.0342764	67
KEGG	hsa04935	Growth hormone synthesis, secretion and action	67/3683	119/8144	0.00944457	0.0470819	0.0342764	67
KEGG	hsa04910	Insulin signaling pathway	76/3683	137/8144	0.00966906	0.0474921	0.0345751	76
KEGG	hsa01212	Fatty acid metabolism	35/3683	57/8144	0.0100154	0.0484804	0.0352946	35
KEGG	hsa04015	Rap1 signaling pathway	112/3683	210/8144	0.010262	0.0489642	0.0356468	112

## Sheet: AD
Type	ID	Description	GeneRatio	BgRatio	pvalue	p.adjust	qvalue	Count
BP	GO:0070997	neuron death	93/810	360/18866	1.1748e-46	6.82326e-43	3.09653e-43	93
BP	GO:1901214	regulation of neuron death	86/810	321/18866	1.60864e-44	4.67148e-41	2.12001e-41	86
BP	GO:0050890	cognition	78/810	302/18866	3.71834e-39	7.19871e-36	3.26692e-36	78
BP	GO:0007611	learning or memory	72/810	260/18866	2.16287e-38	3.14049e-35	1.42522e-35	72
BP	GO:0050435	amyloid-beta metabolic process	35/810	51/18866	2.57183e-36	2.98743e-33	1.35576e-33	35
BP	GO:0032496	response to lipopolysaccharide	78/810	334/18866	8.45943e-36	8.18873e-33	3.71621e-33	78
BP	GO:0002237	response to molecule of bacterial origin	80/810	356/18866	2.02116e-35	1.67698e-32	7.61049e-33	80
BP	GO:0042982	amyloid precursor protein metabolic process	39/810	71/18866	8.4358e-35	6.12439e-32	2.77937e-32	39
BP	GO:0072593	reactive oxygen species metabolic process	71/810	288/18866	2.8765e-34	1.8563e-31	8.42426e-32	71
BP	GO:0006979	response to oxidative stress	89/810	458/18866	3.89873e-34	2.26438e-31	1.02762e-31	89
BP	GO:0042987	amyloid precursor protein catabolic process	33/810	50/18866	1.99219e-33	1.05187e-30	4.77362e-31	33
BP	GO:0062197	cellular response to chemical stress	78/810	360/18866	2.24343e-33	1.08582e-30	4.92767e-31	78
BP	GO:2000377	regulation of reactive oxygen species metabolic process	59/810	200/18866	2.82578e-33	1.26247e-30	5.72936e-31	59
BP	GO:0042493	response to drug	81/810	397/18866	1.14028e-32	4.73053e-30	2.14681e-30	81
BP	GO:1903532	positive regulation of secretion by cell	72/810	313/18866	1.23399e-32	4.77799e-30	2.16835e-30	72
BP	GO:0031667	response to nutrient levels	88/810	473/18866	2.94464e-32	1.06891e-29	4.85091e-30	88
BP	GO:0050804	modulation of chemical synaptic transmission	86/810	454/18866	3.90719e-32	1.33488e-29	6.05796e-30	86
BP	GO:0099177	regulation of trans-synaptic signaling	86/810	455/18866	4.63103e-32	1.49428e-29	6.78135e-30	86
BP	GO:0051222	positive regulation of protein transport	75/810	354/18866	1.98147e-31	6.05706e-29	2.74882e-29	75
BP	GO:0051047	positive regulation of secretion	73/810	340/18866	5.27814e-31	1.53277e-28	6.95603e-29	73
BP	GO:0018108	peptidyl-tyrosine phosphorylation	76/810	374/18866	1.45364e-30	4.02036e-28	1.82452e-28	76
BP	GO:0018212	peptidyl-tyrosine modification	76/810	377/18866	2.53938e-30	6.70397e-28	3.0424e-28	76
BP	GO:0034205	amyloid-beta formation	28/810	39/18866	3.55728e-30	8.9829e-28	4.07662e-28	28
BP	GO:1904951	positive regulation of establishment of protein localization	75/810	370/18866	4.27494e-30	1.03454e-27	4.69494e-28	75
BP	GO:0050731	positive regulation of peptidyl-tyrosine phosphorylation	55/810	195/18866	5.65905e-30	1.31471e-27	5.96642e-28	55
BP	GO:2001233	regulation of apoptotic signaling pathway	79/810	413/18866	7.38109e-30	1.64882e-27	7.4827e-28	79
BP	GO:0034599	cellular response to oxidative stress	68/810	310/18866	1.58605e-29	3.41177e-27	1.54833e-27	68
BP	GO:0042063	gliogenesis	67/810	307/18866	5.78563e-29	1.20011e-26	5.44633e-27	67
BP	GO:0150076	neuroinflammatory response	36/810	77/18866	6.20236e-29	1.24218e-26	5.63728e-27	36
BP	GO:0050730	regulation of peptidyl-tyrosine phosphorylation	62/810	263/18866	7.52333e-29	1.45652e-26	6.60997e-27	62
BP	GO:0007568	aging	68/810	319/18866	9.86668e-29	1.84857e-26	8.38919e-27	68
BP	GO:0097191	extrinsic apoptotic signaling pathway	58/810	230/18866	1.03849e-28	1.88485e-26	8.55385e-27	58
BP	GO:1901215	negative regulation of neuron death	55/810	212/18866	5.96403e-28	1.04967e-25	4.76362e-26	55
BP	GO:0045862	positive regulation of proteolysis	72/810	370/18866	9.35091e-28	1.59736e-25	7.24913e-26	72
BP	GO:0050708	regulation of protein secretion	70/810	352/18866	1.32265e-27	2.19484e-25	9.96066e-26	70
BP	GO:1905952	regulation of lipid localization	49/810	171/18866	3.62198e-27	5.84346e-25	2.65188e-25	49
BP	GO:0051402	neuron apoptotic process	58/810	245/18866	3.74706e-27	5.88186e-25	2.66931e-25	58
BP	GO:0071216	cellular response to biotic stimulus	58/810	246/18866	4.70894e-27	7.19725e-25	3.26626e-25	58
BP	GO:0002791	regulation of peptide secretion	72/810	381/18866	6.23939e-27	9.2919e-25	4.21685e-25	72
BP	GO:0050727	regulation of inflammatory response	76/810	425/18866	8.99175e-27	1.3056e-24	5.92509e-25	76
BP	GO:2001234	negative regulation of apoptotic signaling pathway	56/810	233/18866	1.31249e-26	1.85925e-24	8.43765e-25	56
BP	GO:0010038	response to metal ion	70/810	366/18866	1.56526e-26	2.16452e-24	9.82306e-25	70
BP	GO:0031331	positive regulation of cellular catabolic process	72/810	390/18866	2.78969e-26	3.76802e-24	1.71001e-24	72
BP	GO:0050714	positive regulation of protein secretion	48/810	172/18866	4.53856e-26	5.9909e-24	2.71879e-24	48
BP	GO:0071219	cellular response to molecule of bacterial origin	54/810	222/18866	5.71306e-26	7.37365e-24	3.34631e-24	54
BP	GO:0009306	protein secretion	78/810	462/18866	9.04416e-26	1.14104e-23	5.1783e-24	78
BP	GO:0071496	cellular response to external stimulus	65/810	326/18866	9.23366e-26	1.14104e-23	5.1783e-24	65
BP	GO:0035592	establishment of protein localization to extracellular region	78/810	463/18866	1.04508e-25	1.26455e-23	5.73879e-24	78
BP	GO:0071222	cellular response to lipopolysaccharide	52/810	208/18866	1.17975e-25	1.39837e-23	6.34609e-24	52
BP	GO:0009896	positive regulation of catabolic process	77/810	454/18866	1.40303e-25	1.62976e-23	7.3962e-24	77
BP	GO:0001819	positive regulation of cytokine production	76/810	447/18866	2.51312e-25	2.862e-23	1.29883e-23	76
BP	GO:0071692	protein localization to extracellular region	78/810	470/18866	2.84019e-25	3.17227e-23	1.43964e-23	78
BP	GO:1904645	response to amyloid-beta	29/810	56/18866	3.38144e-25	3.70554e-23	1.68165e-23	29
BP	GO:0010001	glial cell differentiation	54/810	230/18866	3.65146e-25	3.92735e-23	1.78231e-23	54
BP	GO:0043523	regulation of neuron apoptotic process	52/810	214/18866	5.02869e-25	5.3103e-23	2.40992e-23	52
BP	GO:0000302	response to reactive oxygen species	54/810	235/18866	1.11432e-24	1.15571e-22	5.24487e-23	54
BP	GO:0002793	positive regulation of peptide secretion	49/810	193/18866	1.45556e-24	1.48314e-22	6.7308e-23	49
BP	GO:0062013	positive regulation of small molecule metabolic process	44/810	154/18866	1.86208e-24	1.86464e-22	8.46213e-23	44
BP	GO:2000379	positive regulation of reactive oxygen species metabolic process	37/810	106/18866	3.39193e-24	3.33904e-22	1.51532e-22	37
BP	GO:0052547	regulation of peptidase activity	76/810	466/18866	3.72599e-24	3.60676e-22	1.63682e-22	76
BP	GO:0061900	glial cell activation	29/810	60/18866	4.44943e-24	4.23644e-22	1.92258e-22	29
BP	GO:0007613	memory	39/810	121/18866	5.7776e-24	5.41231e-22	2.45622e-22	39
BP	GO:0008202	steroid metabolic process	63/810	332/18866	8.95758e-24	8.25803e-22	3.74766e-22	63
BP	GO:0010876	lipid localization	73/810	440/18866	1.08123e-23	9.81218e-22	4.45297e-22	73
BP	GO:1901653	cellular response to peptide	69/810	398/18866	1.43402e-23	1.28135e-21	5.81504e-22	69
BP	GO:1901216	positive regulation of neuron death	35/810	97/18866	1.6185e-23	1.42428e-21	6.46366e-22	35
BP	GO:1902991	regulation of amyloid precursor protein catabolic process	24/810	40/18866	3.61914e-23	3.1373e-21	1.42377e-21	24
BP	GO:0018105	peptidyl-serine phosphorylation	60/810	310/18866	3.75805e-23	3.20981e-21	1.45668e-21	60
BP	GO:0043405	regulation of MAP kinase activity	63/810	342/18866	4.72466e-23	3.97693e-21	1.80481e-21	63
BP	GO:0070661	leukocyte proliferation	60/810	313/18866	6.31776e-23	5.24194e-21	2.3789e-21	60
BP	GO:1904646	cellular response to amyloid-beta	25/810	45/18866	6.46381e-23	5.28758e-21	2.39961e-21	25
BP	GO:1902003	regulation of amyloid-beta formation	22/810	33/18866	7.83159e-23	6.31748e-21	2.867e-21	22
BP	GO:0097242	amyloid-beta clearance	23/810	37/18866	9.13958e-23	7.2716e-21	3.3e-21	23
BP	GO:0050808	synapse organization	71/810	433/18866	9.28077e-23	7.28415e-21	3.3057e-21	71
BP	GO:0051051	negative regulation of transport	75/810	483/18866	1.64346e-22	1.2727e-20	5.77577e-21	75
BP	GO:0006869	lipid transport	67/810	393/18866	1.71571e-22	1.31116e-20	5.95033e-21	67
BP	GO:0070482	response to oxygen levels	67/810	396/18866	2.65546e-22	2.00297e-20	9.0899e-21	67
BP	GO:0018209	peptidyl-serine modification	61/810	333/18866	3.20379e-22	2.38559e-20	1.08263e-20	61
BP	GO:0072511	divalent inorganic cation transport	74/810	478/18866	3.84969e-22	2.83025e-20	1.28443e-20	74
BP	GO:0051235	maintenance of location	60/810	324/18866	4.00806e-22	2.90985e-20	1.32055e-20	60
BP	GO:0071902	positive regulation of protein serine/threonine kinase activity	62/810	345/18866	4.08158e-22	2.92665e-20	1.32817e-20	62
BP	GO:0062012	regulation of small molecule metabolic process	72/810	456/18866	4.46798e-22	3.16464e-20	1.43618e-20	72
BP	GO:0052548	regulation of endopeptidase activity	70/810	434/18866	4.99507e-22	3.49535e-20	1.58626e-20	70
BP	GO:0010506	regulation of autophagy	62/810	347/18866	5.58447e-22	3.86127e-20	1.75232e-20	62
BP	GO:1903409	reactive oxygen species biosynthetic process	38/810	128/18866	6.03076e-22	4.12078e-20	1.8701e-20	38
BP	GO:0001666	response to hypoxia	63/810	359/18866	6.87463e-22	4.64277e-20	2.10699e-20	63
BP	GO:0036293	response to decreased oxygen levels	64/810	371/18866	8.26364e-22	5.51669e-20	2.50359e-20	64
BP	GO:0032409	regulation of transporter activity	56/810	291/18866	1.49298e-21	9.85365e-20	4.47179e-20	56
BP	GO:1901342	regulation of vasculature development	70/810	444/18866	1.89376e-21	1.23584e-19	5.60848e-20	70
BP	GO:0007409	axonogenesis	73/810	482/18866	2.78729e-21	1.79873e-19	8.163e-20	73
BP	GO:0070838	divalent metal ion transport	72/810	471/18866	3.06853e-21	1.95847e-19	8.88792e-20	72
BP	GO:0048167	regulation of synaptic plasticity	45/810	191/18866	3.15342e-21	1.99077e-19	9.03452e-20	45
BP	GO:0032368	regulation of lipid transport	38/810	135/18866	4.88241e-21	3.04914e-19	1.38376e-19	38
BP	GO:0015850	organic hydroxy compound transport	53/810	268/18866	5.04516e-21	3.11726e-19	1.41468e-19	53
BP	GO:0019216	regulation of lipid metabolic process	68/810	431/18866	7.02012e-21	4.29188e-19	1.94774e-19	68
BP	GO:0051091	positive regulation of DNA-binding transcription factor activity	53/810	270/18866	7.20784e-21	4.36075e-19	1.979e-19	53
BP	GO:0031668	cellular response to extracellular stimulus	51/810	253/18866	1.16865e-20	6.99743e-19	3.17558e-19	51
BP	GO:0042110	T cell activation	72/810	483/18866	1.3466e-20	7.98069e-19	3.6218e-19	72
BP	GO:0046890	regulation of lipid biosynthetic process	46/810	207/18866	1.47412e-20	8.64815e-19	3.92471e-19	46
BP	GO:0045765	regulation of angiogenesis	65/810	403/18866	1.6057e-20	9.3259e-19	4.23229e-19	65
BP	GO:0006816	calcium ion transport	67/810	426/18866	1.6432e-20	9.44919e-19	4.28823e-19	67
BP	GO:0050673	epithelial cell proliferation	69/810	453/18866	2.64898e-20	1.50836e-18	6.84524e-19	69
BP	GO:0010952	positive regulation of peptidase activity	45/810	201/18866	2.82871e-20	1.59506e-18	7.23872e-19	45
BP	GO:0010959	regulation of metal ion transport	64/810	396/18866	2.87838e-20	1.60747e-18	7.29501e-19	64
BP	GO:0072503	cellular divalent inorganic cation homeostasis	72/810	492/18866	3.9444e-20	2.18182e-18	9.90153e-19	72
BP	GO:0001774	microglial cell activation	24/810	50/18866	4.65161e-20	2.47858e-18	1.12483e-18	24
BP	GO:0002269	leukocyte activation involved in inflammatory response	24/810	50/18866	4.65161e-20	2.47858e-18	1.12483e-18	24
BP	GO:0045981	positive regulation of nucleotide metabolic process	24/810	50/18866	4.65161e-20	2.47858e-18	1.12483e-18	24
BP	GO:1900544	positive regulation of purine nucleotide metabolic process	24/810	50/18866	4.65161e-20	2.47858e-18	1.12483e-18	24
BP	GO:0034614	cellular response to reactive oxygen species	41/810	170/18866	7.45739e-20	3.9375e-18	1.78692e-18	41
BP	GO:1904018	positive regulation of vasculature development	48/810	235/18866	9.17074e-20	4.79853e-18	2.17767e-18	48
BP	GO:0060291	long-term synaptic potentiation	30/810	87/18866	1.09108e-19	5.65803e-18	2.56773e-18	30
BP	GO:0022898	regulation of transmembrane transporter activity	52/810	276/18866	1.15118e-19	5.91687e-18	2.6852e-18	52
BP	GO:0050806	positive regulation of synaptic transmission	41/810	172/18866	1.18695e-19	6.04722e-18	2.74435e-18	41
BP	GO:0042116	macrophage activation	32/810	101/18866	1.222e-19	6.17164e-18	2.80082e-18	32
BP	GO:0038034	signal transduction in absence of ligand	28/810	75/18866	1.53145e-19	7.60225e-18	3.45006e-18	28
BP	GO:0097192	extrinsic apoptotic signaling pathway in absence of ligand	28/810	75/18866	1.53145e-19	7.60225e-18	3.45006e-18	28
BP	GO:0055074	calcium ion homeostasis	69/810	468/18866	1.64766e-19	8.10986e-18	3.68042e-18	69
BP	GO:0060326	cell chemotaxis	55/810	311/18866	2.0996e-19	1.02475e-17	4.65051e-18	55
BP	GO:0070663	regulation of leukocyte proliferation	48/810	240/18866	2.30736e-19	1.11676e-17	5.06809e-18	48
BP	GO:0070371	ERK1 and ERK2 cascade	56/810	325/18866	3.44046e-19	1.65142e-17	7.49449e-18	56
BP	GO:0043270	positive regulation of ion transport	52/810	284/18866	4.28871e-19	2.04171e-17	9.26569e-18	52
BP	GO:0045834	positive regulation of lipid metabolic process	38/810	153/18866	5.73814e-19	2.70952e-17	1.22964e-17	38
BP	GO:0051090	regulation of DNA-binding transcription factor activity	67/810	455/18866	6.07902e-19	2.84733e-17	1.29218e-17	67
BP	GO:0006066	alcohol metabolic process	61/810	385/18866	6.31256e-19	2.93307e-17	1.33109e-17	61
BP	GO:0043112	receptor metabolic process	43/810	198/18866	6.80193e-19	3.12995e-17	1.42044e-17	43
BP	GO:0006874	cellular calcium ion homeostasis	67/810	456/18866	6.84408e-19	3.12995e-17	1.42044e-17	67
BP	GO:0032147	activation of protein kinase activity	56/810	331/18866	8.2772e-19	3.75578e-17	1.70445e-17	56
BP	GO:2001237	negative regulation of extrinsic apoptotic signaling pathway	32/810	107/18866	8.58059e-19	3.86326e-17	1.75323e-17	32
BP	GO:0043434	response to peptide hormone	66/810	447/18866	9.75957e-19	4.36027e-17	1.97878e-17	66
BP	GO:0051098	regulation of binding	59/810	367/18866	1.18815e-18	5.26775e-17	2.39061e-17	59
BP	GO:0031669	cellular response to nutrient levels	45/810	221/18866	1.50431e-18	6.61897e-17	3.00382e-17	45
BP	GO:0051341	regulation of oxidoreductase activity	33/810	117/18866	1.80215e-18	7.86983e-17	3.57149e-17	33
BP	GO:1904062	regulation of cation transmembrane transport	57/810	349/18866	2.19639e-18	9.51986e-17	4.32031e-17	57
BP	GO:0043406	positive regulation of MAP kinase activity	49/810	264/18866	2.57288e-18	1.10691e-16	5.02339e-17	49
BP	GO:0006898	receptor-mediated endocytosis	55/810	328/18866	2.60065e-18	1.11063e-16	5.04027e-17	55
BP	GO:0032943	mononuclear cell proliferation	51/810	286/18866	3.08868e-18	1.30942e-16	5.94242e-17	51
BP	GO:0043491	protein kinase B signaling	50/810	278/18866	4.5897e-18	1.93167e-16	8.76629e-17	50
BP	GO:0050769	positive regulation of neurogenesis	68/810	485/18866	4.68041e-18	1.95567e-16	8.87523e-17	68
BP	GO:0045766	positive regulation of angiogenesis	43/810	208/18866	4.85889e-18	2.01574e-16	9.14786e-17	43
BP	GO:0032612	interleukin-1 production	33/810	121/18866	5.57445e-18	2.2962e-16	1.04206e-16	33
BP	GO:0021782	glial cell development	33/810	122/18866	7.33509e-18	3.00015e-16	1.36153e-16	33
BP	GO:1900407	regulation of cellular response to oxidative stress	29/810	92/18866	7.45024e-18	3.02594e-16	1.37324e-16	29
BP	GO:1903426	regulation of reactive oxygen species biosynthetic process	31/810	107/18866	8.38119e-18	3.38041e-16	1.5341e-16	31
BP	GO:0048015	phosphatidylinositol-mediated signaling	41/810	192/18866	8.56513e-18	3.43078e-16	1.55696e-16	41
BP	GO:0002685	regulation of leukocyte migration	43/810	212/18866	1.02941e-17	4.09507e-16	1.85843e-16	43
BP	GO:0051924	regulation of calcium ion transport	47/810	253/18866	1.2374e-17	4.88901e-16	2.21873e-16	47
BP	GO:1905954	positive regulation of lipid localization	29/810	94/18866	1.44264e-17	5.66138e-16	2.56925e-16	29
BP	GO:0097305	response to alcohol	45/810	234/18866	1.54436e-17	6.0199e-16	2.73196e-16	45
[truncated: 3,550 more rows]

## Sheet: PD
Type	ID	Description	GeneRatio	BgRatio	pvalue	p.adjust	qvalue	Count
[truncated: 3,077 more rows]
