# Supplementary material for: Shared molecular signatures between coronavirus infection and neurodegenerative diseases provide targets for broad-spectrum drug development
Source: Sci Rep. 2023 Apr 4;13:5457. doi: 10.1038/s41598-023-29778-4 (PMC10071237; doi:10.1038/s41598-023-29778-4)
Supplement: Supplementary file 4 — Supplementary Information 4. [file 41598_2023_29778_MOESM4_ESM.xls]

## Sheet: genes-drugs
Table S7. The drugs targeting the seven genes which were involved in both the infection of three coronaviruses and two neurodegenerative diseases.
#DTC, Drug Target Commons; PharmGKB - The Pharmacogenomics Knowledgebase; TEND, Trends in the exploitation of novel drug targets;NCI, NCI Cancer Gene Index; ChemblInteractions,The ChEMBL Bioactivity Database; TTD,Therapeutic Target Database;DTC, Drug Target Commons
Gene	Drug name	Interaction score	Interaction type	Source#	PMID
HSP90AA1	ARGENTEOSIDE A	0.94	-	DTC	23362862
HSP90AA1	CHEMBL1834096	0.94	-	DTC	21875802
HSP90AA1	ALVESPIMYCIN	0.59	inhibitor	GuideToPharmacology	-
ALDH2	PRUNETIN	12.73	inhibitor	GuideToPharmacology	-
ALDH2	ACETALDEHYDE	4.24	-	PharmGKB	31002879
ALDH2	DIACETYLMORPHINE	1.96	-	PharmGKB	21723677
ALDH2	DISULFIRAM	1.63	-	TEND	-
ALDH2	ALCOHOL	0.89	-	PharmGKB	31002879,15902904,16679777
CAV1	TESTOSTERONE	1.77	-	NCI	11389065
CAV1	ALCOHOL	0.74	-	NCI	15845868
COMT	ENTACAPONE	16.91	inhibitor	ChemblInteractions	-
COMT	TOLCAPONE	15.91	-	TTD	-
COMT	OPICAPONE	7.96	inhibitor	GuideToPharmacology	-
COMT	REMIFENTANIL	5.17	-	PharmGKB	28006928,23686330,21398039,23302985,26902643,29474345,23773341,25155931,25185591,19514130,28745577,27027462
COMT	SUFENTANIL	3.69	-	PharmGKB	28006928,23686330,21398039,23302985,26902643,29474345,23773341,25155931,25185591,19514130,28745577,27027462
COMT	OXYCODONE	2.87	-	PharmGKB	28006928,23686330,21398039,23302985,26902643,29474345,23773341,25155931,25185591,19514130,28745577,27027462
COMT	MODAFINIL	1.79	-	PharmGKB	9352569,9631418,11990384,15956988,12605099,12359690,12465073,11840516
COMT	MORPHINE	1.09	-	PharmGKB	11054766,12595695,28006928,15927391,23686330,21398039,23302985,26902643,29474345,23773341,9259381,25155931,25185591,19514130,28745577,27027462
COMT	METHADONE	0.99	-	PharmGKB	28006928,32407152,23686330,21398039,23302985,26902643,29474345,23773341,25155931,25185591,19514130,28745577,27027462
COMT	TRIHEXYPHENIDYL	0.66	-	PharmGKB	-
COMT	BENZTROPINE	0.66	-	PharmGKB	-
COMT	VENLAFAXINE	0.53	-	PharmGKB	22417933,28627776,23706899
MTOR	RIDAFOROLIMUS	1.13	-	ClearityFoundationClinicalTrial
MTOR	DS-3078A	0.97	inhibitor	CancerCommons	-
MTOR	RG-7603	0.97	-	TTD	-
MTOR	BISLEUCONOTHINE A	0.97	-	DTC	-
IGF2R	MANNOSE 6-PHOSPHATE	127.3	-	TTD	20927486
HSPA1A	CARBAMAZEPINE	2.71	-	PharmGKB	16538175
