# Supplementary material for: Shared molecular signatures between coronavirus infection and neurodegenerative diseases provide targets for broad-spectrum drug development
Source: Sci Rep. 2023 Apr 4;13:5457. doi: 10.1038/s41598-023-29778-4 (PMC10071237; doi:10.1038/s41598-023-29778-4)
Supplement: Supplementary file 5 — Supplementary Information 5. [file 41598_2023_29778_MOESM5_ESM.xls]

## Sheet: Sheet1
Table S8. The protein-protein interactions (PPIs) between seven human genes and viruses. All PPIs were obtained from HVIDB database.
Human Gene	Virus Short Name	Virus Gene	Methods of detecting PPI	PMID
HSP90AA1	AAV	Rep78	Other Methods	18971280
HSP90AA1	DENV	NA	affinity chromatography technology,coimmunoprecipitation	24855065
HSP90AA1	Flu	HA	coimmunoprecipitation	25464832
HSP90AA1	Flu	M	coimmunoprecipitation	25464832
HSP90AA1	Flu	NA	coimmunoprecipitation	25464832
HSP90AA1	Flu	NP	coimmunoprecipitation	25464832
HSP90AA1	Flu	NS	tandem affinity purification	22810585
HSP90AA1	Flu	PA	coimmunoprecipitation	25464832
HSP90AA1	Flu	PB1	coimmunoprecipitation	25464832
HSP90AA1	Flu	PB2	coimmunoprecipitation	17121807
HSP90AA1	HCV	NA	anti tag coimmunoprecipitation	17024179
HSP90AA1	HCV	NA	pull down,anti bait coimmunoprecipitation	24169621
HSP90AA1	HCV	NA	anti tag coimmunoprecipitation	19150985
HSP90AA1	HHV	US3	tandem affinity purification	22810585
HSP90AA1	HHV	gG;US4	affinity chromatography technology	22810585
HSP90AA1	HHV	EBNA-LP;EBNA5	affinity chromatography technology	18457437
HSP90AA1	HHV	EBNA3;BLRF3-BERF1	coimmunoprecipitation	16257957
HSP90AA1	HIV	vif	tandem affinity purification	27375898
HSP90AA1	HPV	E7	Other Methods,Identification by mass spectrometry	16038965
HSP90AA1	LCMV	L	anti tag coimmunoprecipitation	29261807
HSP90AA1	LCMV	N;Segment;S	affinity chromatography technology	29462184
HSP90AA1	LCV	N	tandem affinity purification	22810585
HSP90AA1	MeV	P	affinity chromatography technology	21911578
HSP90AA1	MuHV	M48	tandem affinity purification	22810585
HSP90AA1	MuHV	BCRF1;26;GAMMAHV.ORF26;TRX2	two hybrid	22028648
HSP90AA1	ALV	V-SRC	luminescence based mammalian interactome mapping	25036637
HSP90AA1	RVFV	NSS	tandem affinity purification	22810585
ALDH2	Flu	M	anti bait coimmunoprecipitation	26789921
ALDH2	Flu	NA	affinity chromatography technology	26651948
CAV1	Flu	M	coimmunoprecipitation	25464832
CAV1	Flu	PA	coimmunoprecipitation	25464832
CAV1	Flu	PB1	coimmunoprecipitation	25464832
CAV1	HDV	NA	protein array	27044079
CAV1	HIV	env	coimmunoprecipitation	15539149
CAV1	HPV	E5	tandem affinity purification	22810586
CAV1	HPV	E5	tandem affinity purification	22810586
CAV1	HPV	NA	tandem affinity purification	22810586
CAV1	HRSV	M	anti tag coimmunoprecipitation,pull down,protein in situ array	25556234
CAV1	PV1	NA	fluorescence microscopy	17717529
COMT	DENV	NA	affinity chromatography technology	30550790
COMT	Flu	HA	affinity chromatography technology	26651948
COMT	Flu	M2;M	affinity chromatography technology	26651948
COMT	Flu	NA	anti bait coimmunoprecipitation	26789921
COMT	HHV	BDLF2	tandem affinity purification	22810586
COMT	HHV	BDLF3.5	tandem affinity purification	22810586
COMT	HHV	BNLF2a	tandem affinity purification	22810586
COMT	HHV	NEC1;BFLF2	tandem affinity purification	22810586
COMT	HIV	vpr	affinity chromatography technology,tap tag coimmunoprecipitation	22190034
COMT	HPV	E5	tandem affinity purification	22810586
COMT	HPV	NA	tandem affinity purification	22810586
COMT	HRSV	1C;NS1	NA	22593156
COMT	SARS-CoV-2	nsp7	affinity purification-mass spectrometry	32353859
MTOR	DENV	NA	affinity chromatography technology	24855065
MTOR	Flu	M	affinity chromatography technology	26651948
MTOR	Flu	M2;M	affinity chromatography technology	26651948
MTOR	ZIKV	NS4A	affinity chromatography technology	30550790
IGF2R	Flu	M	anti tag coimmunoprecipitation	28169297
IGF2R	Flu	PB1	affinity chromatography technology	26651948
IGF2R	HAdV	NA	tandem affinity purification	22810586
IGF2R	HHV	BDLF4	tandem affinity purification	22810586
IGF2R	HHV	BHRF1	tandem affinity purification	22810586
IGF2R	HHV	BNLF2a	tandem affinity purification	22810586
IGF2R	HHV	BSRF1	tandem affinity purification	22810586
IGF2R	HHV	BVLF1	tandem affinity purification	22810586
IGF2R	HHV	BVLF1;EBVaGC1_003;EBVaGC2_003;SNU-719_003;YCCEL1_003	tandem affinity purification	22810586
IGF2R	HIV	env	tandem affinity purification	27375898
IGF2R	HPV	E5B	tandem affinity purification	22810586
IGF2R	HPV	NA	tandem affinity purification	22810586
IGF2R	HPV	E5	tandem affinity purification	22810586
IGF2R	HPV	NA	tandem affinity purification	22810586
IGF2R	MCPyV	ST-Ag	tandem affinity purification	22810586
IGF2R	SV40	NA	tandem affinity purification	22810586
HSPA1A	AAV	Rep78	Other Methods	18971280
HSPA1A	DENV	NA	affinity chromatography technology	24855065
HSPA1A	Flu	HA	coimmunoprecipitation	25464832
HSPA1A	Flu	M	coimmunoprecipitation	25464832
HSPA1A	Flu	NA	coimmunoprecipitation	25464832
HSPA1A	Flu	NP	coimmunoprecipitation	25464832
HSPA1A	Flu	PA	coimmunoprecipitation	25464832
HSPA1A	Flu	PB1	coimmunoprecipitation	25464832
HSPA1A	Flu	PB2	anti tag coimmunoprecipitation,coimmunoprecipitation	28611246,25464832
HSPA1A	Flu	HA	solid phase assay	24428437
HSPA1A	HCV	NA	anti tag coimmunoprecipitation	20601427
HSPA1A	HCV	NA	Other Methods	17616579
HSPA1A	HHV	UL54;HHV1gp079	anti bait coimmunoprecipitation	15567442
HSPA1A	HHV	EBNA-LP;EBNA5	NA	17341665
HSPA1A	HHV	LMP1;BNLF1	cosedimentation through density gradient	21527913
HSPA1A	HHV	LMP2	cosedimentation through density gradient	21527913
HSPA1A	HIV	gag	Other Methods	10964507
HSPA1A	HIV	tat	anti tag coimmunoprecipitation	21970979
HSPA1A	HIV	vif	tandem affinity purification	27375898
HSPA1A	HRSV	1C;NS1	NA	22593156
HSPA1A	HRSV	N	anti tag coimmunoprecipitation,anti bait coimmunoprecipitation	23892143
HSPA1A	HRSV	P	anti bait coimmunoprecipitation	23892143
HSPA1A	MeV	N;NP	surface plasmon resonance	12163594
HSPA1A	ZEBOV	VP24	affinity chromatography technology	25158218
